# Supplementary material for: A Resequencing-Based Ultradense Genetic Map of Hericium erinaceus for Anchoring Genome Sequences and Identifying Genetic Loci Associated With Monokaryon Growth
Source: Front Microbiol. 2020 Jan 31;10:3129. doi: 10.3389/fmicb.2019.03129 (PMC7005679; doi:10.3389/fmicb.2019.03129)
Supplement: TABLE S2 — Bin map information. [file Table_2.XLSX]

## Sheet: bin map
Table S2. Bin map information
NO.	Bin name	Linkage group	Genetic Position (cM)	Scaffold	Physical position (bp)
1	Tag_48008	1	0	18	616
2	Tag_48029	1	0.815	18	13450
3	Tag_48077	1	1.52	18	45785
4	Tag_48083	1	2.404	18	62241
5	Tag_48112	1	3.942	18	79226
6	Tag_48328	1	4.743	18	264498
7	Tag_48338	1	5.516	18	271213
8	Tag_48387	1	6.235	18	297528
9	Tag_48390	1	7.137	18	299257
10	Tag_48399	1	7.949	18	303977
11	Tag_48452	1	8.341	18	336686
12	Tag_48494	1	9.636	18	366755
13	Tag_48626	1	10.819	18	442238
14	Tag_48638	1	11.31	18	448544
15	Tag_48628	1	12.052	18	443253
16	Tag_48646	1	12.885	18	452841
17	Tag_48655	1	14.563	18	458085
18	Tag_48660	1	15.412	18	460616
19	Tag_48670	1	16.271	18	467032
20	Tag_48684	1	17.131	18	475886
21	Tag_48688	1	21.784	18	478103
22	Tag_48691	1	23.81	18	479686
23	Tag_48712	1	24.641	18	490894
24	Tag_48727	1	25.503	18	499353
25	Tag_48730	1	26.841	18	501026
26	Tag_48731	1	27.927	18	501528
27	Tag_48742	1	28.785	18	507587
28	Tag_48744	1	29.859	18	508607
29	Tag_48749	1	31.307	18	512826
30	Tag_48745	1	31.437	18	509151
31	Tag_48772	1	32.176	18	526236
32	Tag_48812	1	33.012	18	548336
33	Tag_48831	1	33.861	18	562868
34	Tag_48842	1	34.654	18	568691
35	Tag_48858	1	35.566	18	577628
36	Tag_48861	1	36.284	18	579261
37	Tag_48869	1	37.956	18	583790
38	Tag_5460	1	38.789	6	3789395
39	Tag_5261	1	38.789	6	3420763
40	Tag_5164	1	39.511	6	3366698
41	Tag_5154	1	40.022	6	3359096
42	Tag_5114	1	40.827	6	3336308
43	Tag_5097	1	41.605	6	3326888
44	Tag_5078	1	42.26	6	3311088
45	Tag_5040	1	42.288	6	3289307
46	Tag_4745	1	43.082	6	3111076
47	Tag_4782	1	43.082	6	3132737
48	Tag_3792	1	43.567	6	2503246
49	Tag_4396	1	43.959	6	2904429
50	Tag_4459	1	43.959	6	2939346
51	Tag_3573	1	44.687	6	2365057
52	Tag_3588	1	44.687	6	2373730
53	Tag_2697	1	45.485	6	1777239
54	Tag_2712	1	45.485	6	1785648
55	Tag_1994	1	46.279	6	1346477
56	Tag_1981	1	46.279	6	1337380
57	Tag_1944	1	47.037	6	1316473
58	Tag_1924	1	47.065	6	1305651
59	Tag_1856	1	47.61	6	1267389
60	Tag_1849	1	48.505	6	1262530
61	Tag_1816	1	48.505	6	1243567
62	Tag_1625	1	49.327	6	1088588
63	Tag_1586	1	49.327	6	1065276
64	Tag_1303	1	50.141	6	901775
65	Tag_1283	1	50.141	6	890720
66	Tag_1251	1	50.969	6	873430
67	Tag_1205	1	51.798	6	847836
68	Tag_1202	1	51.798	6	846051
69	Tag_1125	1	52.629	6	738235
70	Tag_1101	1	55.124	6	725420
71	Tag_1097	1	57.217	6	723355
72	Tag_1086	1	58.475	6	717299
73	Tag_897	1	59.314	6	605195
74	Tag_1002	1	59.314	6	671586
75	Tag_797	1	60.028	6	548403
76	Tag_781	1	60.899	6	539939
77	Tag_779	1	61.79	6	538829
78	Tag_752	1	62.574	6	523864
79	Tag_750	1	63.421	6	522623
80	Tag_721	1	64.279	6	504656
81	Tag_704	1	65.056	6	494555
82	Tag_682	1	65.871	6	482526
83	Tag_678	1	66.065	6	479839
84	Tag_674	1	66.776	6	477698
85	Tag_642	1	67.616	6	458775
86	Tag_645	1	67.681	6	460479
87	Tag_596	1	68.455	6	433630
88	Tag_534	1	69.3	6	398302
89	Tag_504	1	70.147	6	381903
90	Tag_464	1	70.886	6	359711
91	Tag_380	1	71.726	6	311375
92	Tag_349	1	72.584	6	294054
93	Tag_341	1	75.958	6	272112
94	Tag_325	1	77.551	6	263024
95	Tag_318	1	78.402	6	259371
96	Tag_312	1	78.663	6	256045
97	Tag_307	1	79.35	6	253138
98	Tag_305	1	80.266	6	252120
99	Tag_302	1	81.067	6	250437
100	Tag_299	1	81.905	6	248748
101	Tag_296	1	82.917	6	247159
102	Tag_291	1	83.837	6	244541
103	Tag_287	1	86.009	6	242353
104	Tag_191	1	89.872	6	171626
1	Tag_8350	2	0	6	5943891
2	Tag_8339	2	0.93	6	5937800
3	Tag_8335	2	1.758	6	5934839
4	Tag_8260	2	2.564	6	5885480
5	Tag_8252	2	3.346	6	5881117
6	Tag_8217	2	4.205	6	5862207
7	Tag_8207	2	4.99	6	5856702
8	Tag_8204	2	5.81	6	5855042
9	Tag_8201	2	6.633	6	5853316
10	Tag_8199	2	7.51	6	5852060
11	Tag_8195	2	8.716	6	5849978
12	Tag_8193	2	10.234	6	5848922
13	Tag_8191	2	11.585	6	5847905
14	Tag_8183	2	12.415	6	5843675
15	Tag_8174	2	14.052	6	5839026
16	Tag_8164	2	14.891	6	5833305
17	Tag_8134	2	15.678	6	5811046
18	Tag_8122	2	16.512	6	5804027
19	Tag_8118	2	17.349	6	5801896
20	Tag_8107	2	19.034	6	5795996
21	Tag_8102	2	20.265	6	5793254
22	Tag_8097	2	21.467	6	5790684
23	Tag_8059	2	22.298	6	5769670
24	Tag_8012	2	23.133	6	5743723
25	Tag_8006	2	23.989	6	5740421
26	Tag_8002	2	24.841	6	5738291
27	Tag_7995	2	25.532	6	5733664
28	Tag_7970	2	25.873	6	5719287
29	Tag_7928	2	26.72	6	5668604
30	Tag_7920	2	27.583	6	5664512
31	Tag_7915	2	28.452	6	5661879
32	Tag_7912	2	30.019	6	5660288
33	Tag_7908	2	32.412	6	5657924
34	Tag_7904	2	33.356	6	5655904
35	Tag_7889	2	34.19	6	5647302
36	Tag_7875	2	35.051	6	5638648
37	Tag_7872	2	35.891	6	5637060
38	Tag_7863	2	36.749	6	5632222
39	Tag_7838	2	38.346	6	5605805
40	Tag_7814	2	38.548	6	5591079
41	Tag_7804	2	40.274	6	5585279
42	Tag_7803	2	41.092	6	5584721
43	Tag_7800	2	41.862	6	5582923
44	Tag_7764	2	42.287	6	5562375
45	Tag_7648	2	42.981	6	5475774
46	Tag_7609	2	43.176	6	5454601
47	Tag_7751	2	43.394	6	5555277
48	Tag_7605	2	44.082	6	5452462
49	Tag_7577	2	44.879	6	5435555
50	Tag_7570	2	45.673	6	5431904
51	Tag_7512	2	46.13	6	5394067
52	Tag_7426	2	46.84	6	5346902
53	Tag_7447	2	47.157	6	5358341
54	Tag_7424	2	47.681	6	5345878
55	Tag_7303	2	48.065	6	5275048
56	Tag_7233	2	48.604	6	5233731
57	Tag_7399	2	48.774	6	5332692
58	Tag_7073	2	49.414	6	5121542
59	Tag_6944	2	50.053	6	5044944
60	Tag_6932	2	50.12	6	5033197
61	Tag_6934	2	50.697	6	5034242
62	Tag_6837	2	52.066	6	4977510
63	Tag_6780	2	52.863	6	4946946
64	Tag_6768	2	53.621	6	4940235
65	Tag_6707	2	54.168	6	4856235
66	Tag_6637	2	54.465	6	4814828
67	Tag_6577	2	54.985	6	4781142
68	Tag_6527	2	55.768	6	4748400
69	Tag_6464	2	56.583	6	4692977
70	Tag_6522	2	56.683	6	4745684
71	Tag_6460	2	58.272	6	4690841
72	Tag_6422	2	58.354	6	4664231
73	Tag_6417	2	59.109	6	4661121
74	Tag_6459	2	59.191	6	4690245
75	Tag_6384	2	59.944	6	4641115
76	Tag_6405	2	60.309	6	4652704
77	Tag_6371	2	60.936	6	4629977
78	Tag_6343	2	61.759	6	4614143
79	Tag_6252	2	62.488	6	4530364
80	Tag_6149	2	62.623	6	4460514
81	Tag_6043	2	63.444	6	4390807
82	Tag_6029	2	64.006	6	4380486
83	Tag_6026	2	64.414	6	4378138
84	Tag_6054	2	64.607	6	4396678
85	Tag_6020	2	65.026	6	4374123
86	Tag_6014	2	65.999	6	4370592
87	Tag_5995	2	67.359	6	4360407
88	Tag_5974	2	68.212	6	4348385
89	Tag_5957	2	69.031	6	4338758
90	Tag_5938	2	69.916	6	4325490
91	Tag_5887	2	70.749	6	4290484
92	Tag_5868	2	71.609	6	4279923
93	Tag_5810	2	72.442	6	4226893
94	Tag_5802	2	73.302	6	4222671
95	Tag_5784	2	77.657	6	4213193
96	Tag_5780	2	79.331	6	4210503
97	Tag_5775	2	80.194	6	4207658
98	Tag_5769	2	81.003	6	4204597
99	Tag_5713	2	82.173	6	4160017
100	Tag_5679	2	83.015	6	4114536
101	Tag_5630	2	83.84	6	4051029
102	Tag_5641	2	84.324	6	4056847
103	Tag_5573	2	84.791	6	4017332
104	Tag_5569	2	85.669	6	4014845
105	Tag_5566	2	88.952	6	4013322
106	Tag_5533	2	89.717	6	3987711
107	Tag_50885	2	91.354	25	2283
108	Tag_50888	2	91.861	25	3845
1	Tag_13530	3	0	1	3526075
2	Tag_13524	3	1.053	1	3522821
3	Tag_13510	3	1.935	1	3515418
4	Tag_13416	3	2.693	1	3461304
5	Tag_13472	3	2.761	1	3492203
6	Tag_13406	3	3.572	1	3455718
7	Tag_13391	3	4.366	1	3446980
8	Tag_13379	3	5.147	1	3440191
9	Tag_13367	3	5.967	1	3432689
10	Tag_13361	3	6.789	1	3428183
11	Tag_13356	3	7.614	1	3425470
12	Tag_13351	3	8.387	1	3422582
13	Tag_13349	3	9.252	1	3421527
14	Tag_13348	3	10.763	1	3420993
15	Tag_13347	3	12.501	1	3420334
16	Tag_13344	3	13.341	1	3418798
17	Tag_13276	3	15.033	1	3380004
18	Tag_13275	3	16.257	1	3379451
19	Tag_13274	3	17.904	1	3378879
20	Tag_13272	3	20.96	1	3377857
21	Tag_13102	3	21.858	1	3252241
22	Tag_13091	3	22.731	1	3246249
23	Tag_13057	3	23.601	1	3228252
24	Tag_13047	3	24.301	1	3222991
25	Tag_13049	3	24.557	1	3224032
26	Tag_13040	3	27.042	1	3219220
27	Tag_13035	3	27.842	1	3216301
28	Tag_13018	3	28.641	1	3206926
29	Tag_13017	3	28.968	1	3206398
30	Tag_12967	3	29.526	1	3171509
31	Tag_12904	3	29.857	1	3067961
32	Tag_12903	3	30.437	1	3067447
33	Tag_12878	3	31.205	1	3054270
34	Tag_12870	3	32.017	1	3050113
35	Tag_12862	3	33.053	1	3045972
36	Tag_12775	3	34.487	1	2975200
37	Tag_12628	3	35.327	1	2749828
38	Tag_12544	3	36.164	1	2700991
39	Tag_12537	3	37.012	1	2696633
40	Tag_12508	3	37.859	1	2680979
41	Tag_12500	3	38.66	1	2676666
42	Tag_12496	3	39.25	1	2674375
43	Tag_12495	3	40.152	1	2673777
44	Tag_12459	3	40.936	1	2654527
45	Tag_12452	3	41.753	1	2650307
46	Tag_12429	3	42.575	1	2637376
47	Tag_12403	3	43.389	1	2620449
48	Tag_12350	3	43.834	1	2540663
49	Tag_12347	3	44.293	1	2537988
50	Tag_12359	3	44.457	1	2547162
51	Tag_12279	3	45.27	1	2500239
52	Tag_12273	3	46.022	1	2497005
53	Tag_12257	3	46.912	1	2487761
54	Tag_12189	3	47.661	1	2418378
55	Tag_12182	3	48.157	1	2414735
56	Tag_12096	3	48.978	1	2368239
57	Tag_12024	3	49.072	1	2326864
58	Tag_11996	3	49.844	1	2309928
59	Tag_10078	3	50.444	1	1020298
60	Tag_9991	3	50.588	1	964154
61	Tag_10001	3	50.749	1	969760
62	Tag_9927	3	50.848	1	925262
63	Tag_9680	3	51.608	1	765557
64	Tag_9584	3	52.407	1	712401
65	Tag_9458	3	53.199	1	633014
66	Tag_9448	3	53.996	1	627646
67	Tag_9158	3	54.764	1	467326
68	Tag_9091	3	55.557	1	430531
69	Tag_9041	3	56.344	1	402810
70	Tag_9029	3	57.148	1	396345
71	Tag_8994	3	57.654	1	376615
72	Tag_9007	3	57.811	1	384068
73	Tag_9016	3	58.185	1	389229
74	Tag_8908	3	58.559	1	326481
75	Tag_8905	3	59.361	1	324849
76	Tag_8902	3	60.35	1	323323
77	Tag_8891	3	61.179	1	317393
78	Tag_8885	3	62.748	1	314323
79	Tag_8884	3	63.303	1	313163
80	Tag_8878	3	64.362	1	309808
81	Tag_8875	3	65.953	1	308282
82	Tag_8873	3	69.598	1	307262
83	Tag_8858	3	70.058	1	298890
84	Tag_8860	3	70.245	1	300174
85	Tag_8835	3	71.077	1	285854
86	Tag_8831	3	71.933	1	283830
87	Tag_8817	3	72.782	1	276285
88	Tag_8790	3	73.525	1	261837
89	Tag_8788	3	74.157	1	260796
90	Tag_8778	3	75.228	1	255253
91	Tag_8775	3	76.058	1	253416
92	Tag_8717	3	76.901	1	221223
93	Tag_8711	3	77.756	1	218166
94	Tag_8668	3	78.603	1	185025
95	Tag_8663	3	79.447	1	182329
96	Tag_8656	3	80.31	1	178457
97	Tag_8655	3	81.937	1	177908
98	Tag_8615	3	82.773	1	150708
99	Tag_8608	3	83.612	1	146913
100	Tag_8603	3	84.437	1	144284
101	Tag_8596	3	85.257	1	140634
102	Tag_8585	3	86.084	1	134936
103	Tag_8569	3	86.909	1	126542
104	Tag_8489	3	88.464	1	83037
105	Tag_8506	3	88.588	1	92822
106	Tag_8483	3	89.338	1	78142
107	Tag_8474	3	90.199	1	73198
108	Tag_8466	3	91.8	1	68981
109	Tag_8463	3	92.382	1	67442
110	Tag_8460	3	94.087	1	65865
111	Tag_8458	3	94.932	1	64856
112	Tag_8447	3	95.9	1	57400
113	Tag_8376	3	96.72	1	12079
114	Tag_8358	3	97.541	1	2592
115	Tag_8354	3	98.363	1	541
1	Tag_17612	4	0	2	3186042
2	Tag_17589	4	0.781	2	3168286
3	Tag_17585	4	2.393	2	3166235
4	Tag_17578	4	3.236	2	3162578
5	Tag_17573	4	6.086	2	3159691
6	Tag_17569	4	7.326	2	3157582
7	Tag_17534	4	8.151	2	3135590
8	Tag_17532	4	10.564	2	3134383
9	Tag_17531	4	11.26	2	3133860
10	Tag_17525	4	12.044	2	3130685
11	Tag_17491	4	12.864	2	3110398
12	Tag_17474	4	13.695	2	3082797
13	Tag_17464	4	14.518	2	3077535
14	Tag_17459	4	15.066	2	3072449
15	Tag_17460	4	15.588	2	3074943
16	Tag_17416	4	16.381	2	3041619
17	Tag_17409	4	17.093	2	3037799
18	Tag_17297	4	17.907	2	2880941
19	Tag_17243	4	18.141	2	2840052
20	Tag_17165	4	18.82	2	2795257
21	Tag_17171	4	19.281	2	2798366
22	Tag_17160	4	19.829	2	2792499
23	Tag_17157	4	24.906	2	2790881
24	Tag_17154	4	25.744	2	2789273
25	Tag_17152	4	26.533	2	2787542
26	Tag_17076	4	27.366	2	2738461
27	Tag_17071	4	28.205	2	2735460
28	Tag_17049	4	29.889	2	2723646
29	Tag_17036	4	30.744	2	2713562
30	Tag_16909	4	32.368	2	2624837
31	Tag_16842	4	33.2	2	2582977
32	Tag_16834	4	34.04	2	2578611
33	Tag_16837	4	34.04	2	2580253
34	Tag_16808	4	34.861	2	2564957
35	Tag_16795	4	35.703	2	2557698
36	Tag_16791	4	37.378	2	2555624
37	Tag_16784	4	38.967	2	2551996
38	Tag_16686	4	39.809	2	2482673
39	Tag_16694	4	40.555	2	2487105
40	Tag_16664	4	41.327	2	2465888
41	Tag_16534	4	41.711	2	2392150
42	Tag_16216	4	43.918	2	2101170
43	Tag_16286	4	44.422	2	2164173
44	Tag_14436	4	51.163	2	615355
45	Tag_14048	4	59.02	2	383074
46	Tag_14037	4	60.723	2	376280
47	Tag_14019	4	61.56	2	365723
48	Tag_14015	4	62.402	2	363547
49	Tag_14012	4	63.223	2	361495
50	Tag_14011	4	64.002	2	360804
51	Tag_13999	4	64.832	2	353678
52	Tag_13996	4	66.068	2	351969
53	Tag_13994	4	66.988	2	350926
54	Tag_13989	4	68.04	2	348029
55	Tag_13961	4	68.877	2	331743
56	Tag_13942	4	69.712	2	308112
57	Tag_13875	4	70.621	2	198588
58	Tag_13873	4	72.082	2	197313
59	Tag_13872	4	74.008	2	196767
60	Tag_13860	4	74.732	2	189937
61	Tag_13849	4	76.39	2	183667
62	Tag_13837	4	77.216	2	177043
63	Tag_13828	4	78.039	2	172399
64	Tag_13725	4	78.86	2	115151
65	Tag_13712	4	79.681	2	103783
66	Tag_13702	4	80.501	2	98522
67	Tag_13695	4	81.32	2	94168
68	Tag_13690	4	83.782	2	91574
69	Tag_13634	4	84.587	2	60943
70	Tag_13622	4	85.408	2	54589
71	Tag_13615	4	86.229	2	51022
72	Tag_13553	4	87.051	2	17674
73	Tag_13549	4	87.872	2	15377
74	Tag_13546	4	92.052	2	13765
75	Tag_13543	4	94.545	2	12227
76	Tag_13541	4	96.15	2	11203
77	Tag_13535	4	99.48	2	8131
1	Tag_47909	5	0	16	1008231
2	Tag_47805	5	0.856	16	944920
3	Tag_47793	5	2.463	16	938256
4	Tag_47787	5	3.115	16	934965
5	Tag_47776	5	8.247	16	877043
6	Tag_47775	5	8.993	16	876533
7	Tag_47773	5	10.806	16	875450
8	Tag_47743	5	12.39	16	854840
9	Tag_47729	5	12.889	16	844291
10	Tag_47508	5	13.482	16	679694
11	Tag_47456	5	14.4	16	650681
12	Tag_47441	5	15.191	16	642791
13	Tag_47438	5	15.989	16	641238
14	Tag_47399	5	16.771	16	581699
15	Tag_47330	5	17.434	16	528967
16	Tag_47316	5	17.759	16	513994
17	Tag_47227	5	18.425	16	464000
18	Tag_47209	5	19.336	16	452881
19	Tag_47205	5	20.077	16	450745
20	Tag_47140	5	20.965	16	336890
21	Tag_47087	5	21.631	16	307707
22	Tag_47083	5	21.894	16	305643
23	Tag_47059	5	22.599	16	293062
24	Tag_47047	5	23.43	16	285767
25	Tag_47018	5	24.16	16	227079
26	Tag_46924	5	24.988	16	151501
27	Tag_46858	5	25.808	16	61722
28	Tag_50360	5	26.661	22	87235
29	Tag_50366	5	27.119	22	93457
30	Tag_50370	5	28.057	22	96507
31	Tag_50372	5	28.84	22	97600
32	Tag_50424	5	29.759	22	177811
33	Tag_18860	5	30.245	3	1014418
34	Tag_18971	5	30.665	3	1089049
35	Tag_18856	5	31.911	3	1012328
36	Tag_18842	5	32.973	3	1004762
37	Tag_18838	5	33.263	3	1002477
38	Tag_18835	5	34.159	3	1000936
39	Tag_18833	5	35.44	3	999781
40	Tag_18830	5	36.269	3	998222
41	Tag_18827	5	37.612	3	996626
42	Tag_18744	5	38.726	3	905799
43	Tag_18617	5	39.557	3	814334
44	Tag_18592	5	40.382	3	799299
45	Tag_18564	5	41.196	3	777600
46	Tag_18558	5	42.088	3	774372
47	Tag_18537	5	42.731	3	762939
48	Tag_18536	5	43.326	3	762320
49	Tag_18526	5	43.647	3	756578
50	Tag_18519	5	44.418	3	752727
51	Tag_18473	5	45.186	3	709508
52	Tag_18466	5	46.009	3	705345
53	Tag_18457	5	47.756	3	700704
54	Tag_18183	5	48.448	3	477889
55	Tag_18133	5	48.966	3	440833
56	Tag_18124	5	49.406	3	433566
57	Tag_18100	5	49.978	3	417804
58	Tag_18076	5	50.793	3	404922
59	Tag_18049	5	50.861	3	387500
60	Tag_17984	5	51.399	3	289670
61	Tag_17948	5	51.794	3	269524
62	Tag_17933	5	51.919	3	216550
63	Tag_17884	5	52.592	3	188087
64	Tag_17881	5	53.531	3	186452
65	Tag_17856	5	54.373	3	169110
66	Tag_17864	5	54.729	3	176987
67	Tag_17855	5	55.258	3	168545
68	Tag_17846	5	55.978	3	163089
69	Tag_17844	5	58.409	3	161808
70	Tag_17842	5	63.003	3	160330
71	Tag_17840	5	63.792	3	159191
72	Tag_17790	5	67.177	3	127419
73	Tag_17767	5	67.839	3	107399
74	Tag_17737	5	68.013	3	90258
75	Tag_17681	5	69.042	3	51391
76	Tag_17679	5	70.412	3	50334
77	Tag_17674	5	71.216	3	47447
78	Tag_17667	5	72.859	3	41721
79	Tag_17660	5	73.686	3	37083
80	Tag_17650	5	74.479	3	31674
81	Tag_17634	5	75.278	3	22584
1	Tag_27085	6	0	5	2137368
2	Tag_27083	6	0.109	5	2135897
3	Tag_27072	6	0.894	5	2129991
4	Tag_27066	6	1.69	5	2126652
5	Tag_27064	6	2.509	5	2125547
6	Tag_27058	6	4.148	5	2122242
7	Tag_27042	6	4.969	5	2111369
8	Tag_27021	6	5.791	5	2099366
9	Tag_27016	6	6.616	5	2096469
10	Tag_26979	6	8.265	5	2072933
11	Tag_26959	6	9.096	5	2061912
12	Tag_26912	6	9.769	5	2036330
13	Tag_26896	6	10.001	5	2027958
14	Tag_26894	6	10.835	5	2026932
15	Tag_26891	6	11.677	5	2025407
16	Tag_26886	6	13.377	5	2022739
17	Tag_26883	6	13.985	5	2020913
18	Tag_26881	6	14.832	5	2019805
19	Tag_26834	6	15.644	5	1994152
20	Tag_26871	6	16.009	5	2014201
21	Tag_26794	6	16.621	5	1971044
22	Tag_26767	6	17.448	5	1954769
23	Tag_26700	6	18.266	5	1916719
24	Tag_26696	6	19.112	5	1914589
25	Tag_26693	6	19.895	5	1912944
26	Tag_26672	6	20.639	5	1901620
27	Tag_26643	6	21.484	5	1885016
28	Tag_26632	6	22.29	5	1879313
29	Tag_26629	6	25.445	5	1877782
30	Tag_26624	6	27.872	5	1875106
31	Tag_26592	6	28.229	5	1857093
32	Tag_26583	6	28.629	5	1852075
33	Tag_26584	6	28.81	5	1852576
34	Tag_26578	6	29.648	5	1848354
35	Tag_26559	6	31.308	5	1837899
36	Tag_26533	6	32.163	5	1823485
37	Tag_26492	6	33.017	5	1801080
38	Tag_26468	6	33.852	5	1787376
39	Tag_26391	6	34.681	5	1744952
40	Tag_26321	6	35.274	5	1705950
41	Tag_26322	6	35.487	5	1706472
42	Tag_26314	6	36.32	5	1701690
43	Tag_26312	6	37.142	5	1700405
44	Tag_26300	6	37.667	5	1693234
45	Tag_26137	6	38.427	5	1600441
46	Tag_26114	6	39.231	5	1588039
47	Tag_26072	6	39.867	5	1563521
48	Tag_26045	6	39.867	5	1546909
49	Tag_26013	6	40.644	5	1528903
50	Tag_24911	6	41.269	5	772513
51	Tag_24521	6	41.354	5	524272
52	Tag_23991	6	41.443	5	208822
53	Tag_23950	6	41.443	5	177856
54	Tag_24500	6	41.604	5	513204
55	Tag_24213	6	41.946	5	339081
56	Tag_23925	6	42.301	5	164243
57	Tag_23856	6	42.894	5	122777
58	Tag_23699	6	43.118	5	23658
59	Tag_23744	6	43.118	5	53684
60	Tag_45329	6	43.849	14	945333
61	Tag_45304	6	44.622	14	932094
62	Tag_45278	6	45.372	14	918366
63	Tag_45148	6	45.372	14	826833
64	Tag_45119	6	46.153	14	810516
65	Tag_45116	6	47.191	14	808921
66	Tag_45079	6	48.217	14	789820
67	Tag_45060	6	49.002	14	779641
68	Tag_45002	6	51.177	14	745362
69	Tag_45029	6	51.415	14	761822
70	Tag_45013	6	51.415	14	751686
71	Tag_44968	6	52.211	14	727296
72	Tag_44960	6	52.79	14	723015
73	Tag_44948	6	53.57	14	716216
74	Tag_44871	6	54.39	14	672244
75	Tag_44858	6	54.942	14	664602
76	Tag_44806	6	55.753	14	636459
77	Tag_44667	6	55.948	14	556969
78	Tag_44642	6	56.409	14	538349
79	Tag_44634	6	56.729	14	532444
80	Tag_44626	6	57.536	14	527005
81	Tag_44635	6	57.859	14	532950
82	Tag_44630	6	58.505	14	529872
83	Tag_44617	6	60.97	14	489598
84	Tag_44580	6	64.311	14	412517
85	Tag_44574	6	66.075	14	404861
86	Tag_44562	6	66.977	14	398380
87	Tag_44503	6	68.759	14	364195
88	Tag_44495	6	71.276	14	360049
89	Tag_44486	6	72.107	14	355211
90	Tag_44438	6	72.967	14	327256
91	Tag_44432	6	73.912	14	324060
92	Tag_44427	6	74.604	14	321421
93	Tag_44423	6	75.004	14	319364
94	Tag_44394	6	75.478	14	289654
95	Tag_44390	6	76.313	14	287570
96	Tag_44384	6	77.21	14	284487
97	Tag_44353	6	77.932	14	266998
98	Tag_44337	6	78.736	14	257148
99	Tag_44325	6	79.56	14	249871
100	Tag_44319	6	80.375	14	246745
101	Tag_44316	6	83.643	14	245007
102	Tag_44307	6	84.447	14	240300
103	Tag_44305	6	85.185	14	239184
104	Tag_44303	6	85.929	14	238166
105	Tag_44238	6	86.753	14	159957
106	Tag_44298	6	86.825	14	225140
107	Tag_44181	6	89.142	14	124249
108	Tag_44174	6	89.962	14	120560
109	Tag_44159	6	90.782	14	111034
110	Tag_44133	6	91.49	14	95753
111	Tag_44126	6	91.597	14	89392
112	Tag_44100	6	92.412	14	67446
113	Tag_44084	6	93.228	14	52288
114	Tag_44096	6	93.937	14	59280
115	Tag_44076	6	94.147	14	47651
116	Tag_44036	6	94.908	14	26137
117	Tag_44030	6	95.724	14	22944
1	Tag_19245	7	0	3	1613674
2	Tag_19243	7	0.074	3	1612558
3	Tag_19281	7	0.889	3	1633163
4	Tag_19297	7	1.701	3	1643570
5	Tag_19317	7	2.516	3	1655333
6	Tag_19321	7	3.298	3	1657384
7	Tag_19324	7	4.978	3	1659075
8	Tag_19334	7	6.63	3	1664318
9	Tag_19336	7	7.464	3	1665388
10	Tag_19339	7	10.83	3	1666939
11	Tag_19341	7	11.718	3	1667981
12	Tag_19344	7	17.098	3	1669514
13	Tag_19348	7	19.374	3	1671552
14	Tag_19350	7	21.114	3	1672609
15	Tag_19370	7	23.647	3	1698525
16	Tag_19363	7	24.166	3	1685189
17	Tag_19381	7	24.55	3	1705175
18	Tag_19418	7	25.073	3	1865764
19	Tag_19383	7	26.066	3	1706205
20	Tag_19435	7	26.874	3	1884716
21	Tag_19436	7	27.095	3	1885272
22	Tag_19556	7	27.508	3	1972957
23	Tag_19531	7	27.67	3	1946964
24	Tag_19497	7	28.098	3	1919134
25	Tag_19577	7	28.098	3	1985314
26	Tag_19620	7	28.888	3	2008663
27	Tag_19631	7	29.718	3	2014712
28	Tag_19647	7	30.545	3	2023486
29	Tag_19656	7	31.042	3	2028130
30	Tag_19666	7	32.136	3	2033396
31	Tag_19704	7	32.982	3	2055024
32	Tag_19727	7	35.482	3	2068290
33	Tag_19729	7	35.954	3	2069333
34	Tag_19731	7	36.361	3	2070492
35	Tag_19740	7	37.169	3	2075524
36	Tag_19744	7	37.856	3	2077852
37	Tag_19750	7	39.674	3	2081437
38	Tag_19798	7	40.307	3	2111686
39	Tag_19771	7	40.43	3	2096825
40	Tag_20622	7	41.247	3	2634066
41	Tag_20709	7	41.989	3	2707406
42	Tag_20662	7	41.989	3	2678095
43	Tag_20767	7	42.778	3	2778994
44	Tag_49995	7	42.804	19	644854
45	Tag_49819	7	43.622	19	543032
46	Tag_49796	7	44.441	19	530539
47	Tag_49695	7	45.256	19	472697
48	Tag_49681	7	46.068	19	464084
49	Tag_49649	7	46.885	19	447120
50	Tag_49614	7	47.704	19	427590
51	Tag_49633	7	47.704	19	438490
52	Tag_49588	7	48.523	19	412831
53	Tag_49577	7	48.597	19	406924
54	Tag_49494	7	50.189	19	327618
55	Tag_49490	7	51.058	19	325440
56	Tag_49474	7	51.88	19	316447
57	Tag_49470	7	52.703	19	314272
58	Tag_49469	7	53.053	19	313746
59	Tag_49462	7	53.649	19	309738
60	Tag_49457	7	54.502	19	306994
61	Tag_49453	7	55.298	19	304762
62	Tag_49447	7	56.958	19	301485
63	Tag_49431	7	57.783	19	292805
64	Tag_49395	7	58.607	19	270063
65	Tag_49295	7	59.433	19	202552
66	Tag_49314	7	59.493	19	213660
67	Tag_49279	7	60.921	19	193070
68	Tag_49242	7	61.761	19	171975
69	Tag_49195	7	62.487	19	144649
70	Tag_49193	7	63.428	19	143588
71	Tag_49192	7	64.385	19	143044
72	Tag_49167	7	65.909	19	128035
73	Tag_49143	7	67.609	19	114894
74	Tag_49142	7	68.595	19	114135
75	Tag_49139	7	69.301	19	112501
76	Tag_49130	7	70.959	19	107746
77	Tag_49117	7	71.754	19	100551
78	Tag_49091	7	72.594	19	86358
79	Tag_49087	7	73.819	19	84250
80	Tag_49081	7	74.913	19	81007
81	Tag_49075	7	75.721	19	77778
82	Tag_49057	7	76.54	19	67882
83	Tag_49033	7	77.375	19	49072
84	Tag_49027	7	78.278	19	45697
85	Tag_49023	7	79.754	19	43537
86	Tag_49021	7	80.457	19	42515
87	Tag_48984	7	83.013	19	20764
88	Tag_49012	7	83.056	19	36061
1	Tag_20835	8	0	4	13554
2	Tag_20842	8	0.829	4	17221
3	Tag_20857	8	1.663	4	25691
4	Tag_20866	8	3.37	4	30604
5	Tag_20870	8	7.558	4	32904
6	Tag_20871	8	9.214	4	33769
7	Tag_20872	8	9.779	4	34292
8	Tag_20875	8	12.207	4	36104
9	Tag_20877	8	17.013	4	37116
10	Tag_20879	8	19.664	4	38160
11	Tag_20883	8	21.389	4	40213
12	Tag_20885	8	23.641	4	41266
13	Tag_20953	8	24.708	4	88897
14	Tag_21074	8	25.548	4	230682
15	Tag_21042	8	25.548	4	141903
16	Tag_21272	8	26.381	4	357515
17	Tag_21299	8	27.218	4	372309
18	Tag_21302	8	28.027	4	373922
19	Tag_21303	8	28.936	4	374425
20	Tag_21306	8	29.78	4	375953
21	Tag_21311	8	30.645	4	378525
22	Tag_21328	8	31.729	4	387548
23	Tag_21331	8	32.603	4	389064
24	Tag_21333	8	33.153	4	390090
25	Tag_21393	8	35.757	4	428127
26	Tag_21360	8	36.215	4	409740
27	Tag_21343	8	36.369	4	395938
28	Tag_21358	8	36.982	4	408484
29	Tag_21394	8	37.594	4	429382
30	Tag_21397	8	39.052	4	430904
31	Tag_21401	8	40.73	4	433090
32	Tag_21407	8	41.495	4	436294
33	Tag_21489	8	42.149	4	486571
34	Tag_21441	8	42.459	4	455740
35	Tag_21602	8	42.855	4	575248
36	Tag_21473	8	43.162	4	475889
37	Tag_21608	8	43.308	4	578643
38	Tag_21628	8	43.993	4	592381
39	Tag_21823	8	44.615	4	730688
40	Tag_21775	8	44.828	4	702841
41	Tag_21675	8	45.083	4	617611
42	Tag_21847	8	45.719	4	746035
43	Tag_22000	8	46.485	4	839324
44	Tag_21924	8	46.485	4	794542
45	Tag_22283	8	47.281	4	1184068
46	Tag_22317	8	48.111	4	1202899
47	Tag_22365	8	49.732	4	1230167
48	Tag_22393	8	49.732	4	1246974
49	Tag_22468	8	50.267	4	1289039
50	Tag_22467	8	50.638	4	1288518
51	Tag_22499	8	50.968	4	1319324
52	Tag_22504	8	51.471	4	1323488
53	Tag_22507	8	52.287	4	1325060
54	Tag_22559	8	53.087	4	1353554
55	Tag_22543	8	53.125	4	1344969
56	Tag_22578	8	53.897	4	1364695
57	Tag_22613	8	54.727	4	1385033
58	Tag_22652	8	55.558	4	1408706
59	Tag_22669	8	55.84	4	1417817
60	Tag_22676	8	56.406	4	1421510
61	Tag_22799	8	57.212	4	1819726
62	Tag_22842	8	58.029	4	1843531
63	Tag_22845	8	58.747	4	1845061
64	Tag_22872	8	59.065	4	1860096
65	Tag_22864	8	59.698	4	1855463
66	Tag_22874	8	59.957	4	1861180
67	Tag_22876	8	60.732	4	1862237
68	Tag_22881	8	61.404	4	1864893
69	Tag_22942	8	62.153	4	1916815
70	Tag_22949	8	62.997	4	1920897
71	Tag_22967	8	65.051	4	1930582
72	Tag_22959	8	65.576	4	1926333
73	Tag_22980	8	67.264	4	1938058
74	Tag_23005	8	68.75	4	1956600
75	Tag_23065	8	69.747	4	2060265
76	Tag_23125	8	70.585	4	2108480
77	Tag_23284	8	71.419	4	2210207
78	Tag_23293	8	73.001	4	2214886
79	Tag_23295	8	73.819	4	2215933
80	Tag_23342	8	74.425	4	2243073
81	Tag_23513	8	74.615	4	2362121
82	Tag_23485	8	74.785	4	2341381
83	Tag_23462	8	74.785	4	2329117
84	Tag_23624	8	75.191	4	2458818
85	Tag_23626	8	75.709	4	2460039
86	Tag_23628	8	77.205	4	2461083
87	Tag_23630	8	77.889	4	2462130
88	Tag_23631	8	78.797	4	2463980
89	Tag_23635	8	79.033	4	2466102
90	Tag_23652	8	79.869	4	2475357
91	Tag_23653	8	80.616	4	2475947
92	Tag_23658	8	80.832	4	2479360
93	Tag_23660	8	82.842	4	2480405
94	Tag_23661	8	85.079	4	2481028
95	Tag_23663	8	89.006	4	2482086
96	Tag_23664	8	89.484	4	2482800
97	Tag_23667	8	90.322	4	2484434
98	Tag_23674	8	91.158	4	2488092
1	Tag_50029	9	0	21	14699
2	Tag_50054	9	0.819	21	28657
3	Tag_50081	9	1.641	21	57997
4	Tag_50104	9	2.384	21	71299
5	Tag_50108	9	3.25	21	73327
6	Tag_50111	9	4.076	21	74982
7	Tag_50193	9	4.885	21	145590
8	Tag_50202	9	8.196	21	156726
9	Tag_50205	9	9.867	21	158323
10	Tag_50207	9	10.709	21	159726
11	Tag_50213	9	12.374	21	162916
12	Tag_50218	9	13.221	21	165734
13	Tag_50224	9	14.071	21	169090
14	Tag_50230	9	14.683	21	174562
15	Tag_50257	9	15.859	21	194192
16	Tag_50269	9	16.879	21	202355
17	Tag_50267	9	17.442	21	201327
18	Tag_29606	9	19.717	7	1946157
19	Tag_50275	9	19.843	21	206318
20	Tag_29597	9	20.681	7	1941097
21	Tag_29564	9	21.395	7	1898463
22	Tag_29562	9	22.327	7	1897292
23	Tag_29509	9	23.038	7	1867628
24	Tag_29503	9	23.872	7	1864470
25	Tag_29501	9	24.668	7	1863356
26	Tag_29495	9	25.503	7	1860166
27	Tag_29488	9	27.153	7	1856154
28	Tag_29487	9	28.823	7	1855449
29	Tag_29478	9	30.505	7	1850521
30	Tag_29472	9	31.349	7	1847303
31	Tag_29466	9	31.962	7	1844026
32	Tag_29453	9	32.974	7	1837021
33	Tag_29450	9	33.72	7	1835110
34	Tag_29396	9	34.482	7	1805509
35	Tag_29351	9	35.296	7	1779180
36	Tag_29350	9	36.142	7	1778559
37	Tag_29343	9	36.936	7	1774804
38	Tag_29341	9	37.473	7	1773570
39	Tag_29336	9	37.783	7	1770944
40	Tag_29279	9	37.927	7	1740209
41	Tag_29273	9	38.011	7	1737090
42	Tag_29270	9	38.862	7	1735500
43	Tag_29268	9	39.502	7	1734379
44	Tag_29267	9	40.2	7	1730811
45	Tag_29266	9	40.342	7	1730272
46	Tag_29265	9	40.561	7	1727605
47	Tag_29258	9	41.765	7	1723943
48	Tag_29255	9	42.555	7	1721699
49	Tag_29228	9	43.819	7	1691544
50	Tag_29221	9	43.826	7	1687586
51	Tag_29213	9	44.652	7	1683137
52	Tag_29184	9	45.44	7	1667565
53	Tag_29163	9	46.264	7	1655933
54	Tag_29035	9	46.7	7	1572817
55	Tag_29093	9	46.874	7	1616007
56	Tag_29127	9	47.178	7	1635944
57	Tag_29090	9	47.308	7	1613892
58	Tag_28988	9	47.791	7	1547837
59	Tag_28779	9	48.851	7	1411596
60	Tag_28845	9	49.16	7	1449488
61	Tag_28816	9	49.456	7	1431549
62	Tag_28761	9	49.87	7	1401273
63	Tag_28745	9	49.87	7	1392816
64	Tag_28701	9	50.668	7	1369481
65	Tag_28615	9	51.404	7	1321886
66	Tag_28577	9	52.216	7	1300985
67	Tag_28573	9	52.221	7	1297617
68	Tag_28540	9	53.027	7	1279329
69	Tag_28291	9	53.84	7	1135641
70	Tag_28493	9	53.84	7	1254169
71	Tag_28220	9	54.655	7	1094405
72	Tag_28200	9	55.47	7	1083689
73	Tag_28170	9	56.29	7	1063087
74	Tag_28118	9	57.093	7	1031393
75	Tag_28083	9	57.093	7	998461
76	Tag_28061	9	57.788	7	980395
77	Tag_28057	9	58.76	7	978270
78	Tag_28010	9	59.557	7	952166
79	Tag_27937	9	60.377	7	903933
80	Tag_27678	9	61.011	7	417297
81	Tag_27681	9	62.068	7	427172
82	Tag_27808	9	62.068	7	505116
83	Tag_27637	9	62.889	7	374318
84	Tag_27595	9	63.706	7	348332
85	Tag_27627	9	64.021	7	367695
86	Tag_27582	9	64.549	7	341313
87	Tag_27512	9	65.338	7	301881
88	Tag_27481	9	66.166	7	284230
89	Tag_27464	9	66.991	7	274816
90	Tag_27449	9	67.812	7	266631
91	Tag_27444	9	68.598	7	263714
92	Tag_27420	9	68.623	7	247301
93	Tag_27306	9	69.339	7	176399
94	Tag_27287	9	70.097	7	166116
95	Tag_27339	9	70.29	7	194901
96	Tag_27259	9	71.072	7	142430
97	Tag_27150	9	71.901	7	80234
98	Tag_27118	9	72.733	7	62315
1	Tag_32513	10	0	8	2071214
2	Tag_32529	10	0.405	8	2083209
3	Tag_32514	10	1.009	8	2071748
4	Tag_32487	10	1.847	8	2045523
5	Tag_32484	10	4.356	8	2039283
6	Tag_32482	10	5.741	8	2038238
7	Tag_32479	10	6.567	8	2036621
8	Tag_32474	10	8.222	8	2033663
9	Tag_32467	10	9.884	8	2029676
10	Tag_32460	10	13.211	8	2025868
11	Tag_32456	10	14.882	8	2023786
12	Tag_32403	10	15.729	8	1991355
13	Tag_32398	10	16.723	8	1988676
14	Tag_32395	10	17.576	8	1986982
15	Tag_32393	10	20.449	8	1985361
16	Tag_32386	10	24.009	8	1981623
17	Tag_32383	10	24.85	8	1980036
18	Tag_32347	10	27.141	8	1959894
19	Tag_32295	10	27.985	8	1930253
20	Tag_32267	10	28.828	8	1911220
21	Tag_32265	10	29.589	8	1910199
22	Tag_32263	10	30.162	8	1909191
23	Tag_32256	10	30.827	8	1905418
24	Tag_32243	10	31.607	8	1861831
25	Tag_32222	10	32.269	8	1850117
26	Tag_32215	10	33.272	8	1846447
27	Tag_32196	10	34.934	8	1836393
28	Tag_32186	10	35.779	8	1830924
29	Tag_32181	10	36.585	8	1828179
30	Tag_32141	10	37.414	8	1806063
31	Tag_32082	10	38.261	8	1772642
32	Tag_32078	10	39.091	8	1768524
33	Tag_32072	10	39.922	8	1765426
34	Tag_32065	10	40.724	8	1761641
35	Tag_31827	10	41.734	8	1597942
36	Tag_31820	10	42.421	8	1593235
37	Tag_31810	10	43.508	8	1584937
38	Tag_31855	10	43.702	8	1618072
39	Tag_31795	10	44.383	8	1577052
40	Tag_31783	10	45.171	8	1570662
41	Tag_31780	10	45.977	8	1569125
42	Tag_31763	10	47.687	8	1559341
43	Tag_31712	10	47.847	8	1528041
44	Tag_31759	10	48.594	8	1557171
45	Tag_31710	10	49.404	8	1526321
46	Tag_31644	10	50.238	8	1482775
47	Tag_31580	10	51.08	8	1447531
48	Tag_31567	10	51.671	8	1439258
49	Tag_31388	10	51.928	8	1270285
50	Tag_31336	10	52.763	8	1240599
51	Tag_30663	10	53.597	8	823185
52	Tag_30621	10	54.206	8	799648
53	Tag_30374	10	54.472	8	595952
54	Tag_29914	10	55.293	8	292306
55	Tag_29857	10	56.01	8	253779
56	Tag_29816	10	56.431	8	230116
57	Tag_29806	10	56.896	8	224656
58	Tag_29778	10	57.722	8	209679
59	Tag_43981	10	58.553	13	1449699
60	Tag_43636	10	58.605	13	1105942
61	Tag_43371	10	58.817	13	808969
62	Tag_43359	10	59.007	13	787850
63	Tag_43296	10	59.596	13	684649
64	Tag_43283	10	60.356	13	677432
65	Tag_43258	10	61.112	13	663737
66	Tag_43215	10	61.932	13	637329
67	Tag_43213	10	62.76	13	636301
68	Tag_43202	10	63.587	13	630208
69	Tag_43197	10	65.177	13	627524
70	Tag_43196	10	65.288	13	627013
71	Tag_43194	10	66.117	13	626004
72	Tag_43156	10	67.768	13	586355
73	Tag_43141	10	68.589	13	578011
74	Tag_43133	10	69.391	13	573583
75	Tag_43112	10	70.201	13	560944
76	Tag_43107	10	71.023	13	558135
77	Tag_43098	10	71.842	13	553186
78	Tag_43078	10	72.633	13	541901
79	Tag_43067	10	73.258	13	535710
80	Tag_43000	10	74.257	13	497405
81	Tag_42955	10	75.079	13	469637
82	Tag_42946	10	76.609	13	464791
83	Tag_42880	10	77.439	13	424959
84	Tag_42870	10	78.041	13	419442
85	Tag_42837	10	79.746	13	399955
86	Tag_42776	10	82.309	13	365809
87	Tag_42743	10	83.993	13	347513
88	Tag_42740	10	84.785	13	345907
89	Tag_42736	10	85.685	13	343807
90	Tag_42703	10	86.529	13	324800
91	Tag_42695	10	87.372	13	320648
92	Tag_42668	10	88.211	13	306023
93	Tag_42660	10	89.039	13	301661
94	Tag_42656	10	89.819	13	299546
95	Tag_42623	10	92.3	13	260989
96	Tag_42646	10	92.484	13	293778
97	Tag_42616	10	93.921	13	257279
98	Tag_42653	10	95.293	13	297669
99	Tag_42607	10	96.88	13	252576
100	Tag_42287	10	98.515	13	76236
101	Tag_42490	10	99.086	13	186981
1	Tag_37484	11	0	10	1712515
2	Tag_37466	11	1.494	10	1702972
3	Tag_37479	11	1.755	10	1709887
4	Tag_37412	11	2.44	10	1673577
5	Tag_37408	11	3.212	10	1671344
6	Tag_37391	11	4.789	10	1662037
7	Tag_37385	11	7.004	10	1658878
8	Tag_37382	11	10.133	10	1657327
9	Tag_37380	11	11.169	10	1656251
10	Tag_37370	11	12.016	10	1650943
11	Tag_37363	11	13.611	10	1647178
12	Tag_37359	11	14.435	10	1645048
13	Tag_37346	11	15.26	10	1638035
14	Tag_37339	11	16.077	10	1633828
15	Tag_37337	11	16.648	10	1632692
16	Tag_37278	11	19.383	10	1528737
17	Tag_37264	11	20.218	10	1521373
18	Tag_37254	11	21.049	10	1515785
19	Tag_37251	11	22.278	10	1514224
20	Tag_37207	11	23.48	10	1489816
21	Tag_37163	11	24.312	10	1466286
22	Tag_37095	11	25.147	10	1426055
23	Tag_37059	11	25.982	10	1390716
24	Tag_37050	11	26.818	10	1380212
25	Tag_37043	11	28.343	10	1376511
26	Tag_37039	11	29.151	10	1374368
27	Tag_37036	11	30.765	10	1372754
28	Tag_37034	11	35.068	10	1371336
29	Tag_37028	11	36.212	10	1368086
30	Tag_37020	11	37.206	10	1363024
31	Tag_36998	11	38.849	10	1351408
32	Tag_36996	11	39.328	10	1350370
33	Tag_36992	11	40.002	10	1348260
34	Tag_36971	11	42.087	10	1336942
35	Tag_36969	11	42.864	10	1335740
36	Tag_36960	11	43.641	10	1331066
37	Tag_36909	11	44.448	10	1294723
38	Tag_36905	11	45.246	10	1292486
39	Tag_36723	11	46.033	10	1167477
40	Tag_36729	11	46.053	10	1170992
41	Tag_36717	11	46.839	10	1163883
42	Tag_36710	11	47.841	10	1160208
43	Tag_36691	11	49.16	10	1146883
44	Tag_36666	11	49.913	10	1132240
45	Tag_36632	11	50.717	10	1113552
46	Tag_36535	11	51.523	10	1058633
1	Tag_37507	12	0	11	53308
2	Tag_37511	12	0.9	11	55535
3	Tag_37687	12	1.085	11	189742
4	Tag_37788	12	1.705	11	251172
5	Tag_37813	12	2.639	11	266786
6	Tag_37830	12	2.643	11	277015
7	Tag_37852	12	5.057	11	288753
8	Tag_37897	12	5.86	11	312416
9	Tag_38014	12	6.674	11	521841
10	Tag_38017	12	7.487	11	523423
11	Tag_38036	12	9.093	11	547399
12	Tag_38151	12	9.908	11	617618
13	Tag_38150	12	9.908	11	616874
14	Tag_38163	12	11.493	11	624371
15	Tag_38171	12	12.328	11	628599
16	Tag_38278	12	13.165	11	688285
17	Tag_38286	12	14.002	11	692715
18	Tag_38299	12	17.318	11	699674
19	Tag_38301	12	19.006	11	702090
20	Tag_38307	12	19.892	11	705473
21	Tag_38310	12	20.477	11	707126
22	Tag_38313	12	21.566	11	708744
23	Tag_38317	12	23.21	11	711033
24	Tag_38410	12	24.017	11	766104
25	Tag_38418	12	24.839	11	770585
26	Tag_38474	12	25.299	11	801909
27	Tag_38422	12	25.821	11	772599
28	Tag_38488	12	26.584	11	809579
29	Tag_38495	12	27.421	11	813279
30	Tag_38509	12	28.161	11	821896
31	Tag_38505	12	28.314	11	819212
32	Tag_38541	12	29.145	11	840856
33	Tag_38600	12	29.764	11	968333
34	Tag_38592	12	30.037	11	869543
35	Tag_38548	12	30.169	11	844643
36	Tag_38680	12	31.828	11	1018546
37	Tag_38690	12	32.648	11	1024082
38	Tag_38759	12	33.466	11	1065439
39	Tag_38766	12	34.281	11	1069082
40	Tag_38777	12	35.102	11	1075050
41	Tag_38837	12	35.529	11	1111149
42	Tag_38796	12	35.992	11	1088990
43	Tag_38829	12	36.169	11	1106762
44	Tag_38848	12	37.691	11	1118573
45	Tag_39039	12	38.038	11	1229716
46	Tag_38973	12	38.581	11	1190804
47	Tag_39048	12	39.398	11	1234837
48	Tag_39069	12	40.303	11	1246111
49	Tag_39065	12	41.11	11	1243686
50	Tag_39077	12	41.558	11	1251066
51	Tag_39078	12	42.007	11	1251609
52	Tag_39149	12	42.84	11	1291043
53	Tag_39111	12	42.84	11	1269881
54	Tag_39182	12	43.67	11	1309660
55	Tag_39201	12	44.292	11	1320560
56	Tag_39212	12	46.065	11	1326298
57	Tag_39216	12	46.914	11	1328470
58	Tag_39226	12	48.548	11	1334533
59	Tag_39242	12	49.4	11	1344373
60	Tag_39247	12	51.069	11	1347084
61	Tag_39255	12	51.908	11	1351368
62	Tag_39272	12	53.37	11	1360181
63	Tag_39261	12	53.664	11	1354462
64	Tag_39281	12	54.506	11	1364873
65	Tag_39285	12	55.349	11	1366946
66	Tag_39373	12	55.644	11	1471394
67	Tag_39425	12	56.245	11	1502729
68	Tag_39481	12	56.463	11	1544892
69	Tag_39385	12	56.705	11	1479472
70	Tag_39499	12	57.298	11	1554439
71	Tag_39511	12	58.958	11	1560710
72	Tag_39532	12	59.759	11	1574871
73	Tag_39672	12	61.339	11	1664684
74	Tag_39674	12	62.308	11	1665717
75	Tag_39676	12	64.88	11	1666757
76	Tag_39680	12	65.513	11	1668901
77	Tag_39686	12	66.317	11	1672151
78	Tag_39692	12	67.14	11	1675398
79	Tag_39696	12	68.258	11	1677521
80	Tag_39699	12	69.416	11	1679069
81	Tag_39702	12	70.239	11	1680718
82	Tag_39767	12	71.06	11	1715847
83	Tag_39770	12	72.011	11	1717392
84	Tag_39773	12	73.413	11	1718979
85	Tag_39780	12	75.582	11	1722599
1	Tag_32921	13	0	9	287977
2	Tag_32919	13	0.842	9	286936
3	Tag_32920	13	1.179	9	287444
4	Tag_32915	13	6.877	9	284847
5	Tag_32912	13	8	9	283092
6	Tag_32907	13	9.089	9	279144
7	Tag_32904	13	9.815	9	277589
8	Tag_32852	13	10.11	9	248821
9	Tag_32788	13	10.705	9	199076
10	Tag_32786	13	11.479	9	198041
11	Tag_32725	13	12.284	9	162151
12	Tag_32719	13	13.088	9	158992
13	Tag_32708	13	13.893	9	151010
14	Tag_32706	13	16.871	9	149864
15	Tag_32705	13	17.872	9	149138
16	Tag_32692	13	18.67	9	138372
17	Tag_32665	13	19.495	9	121042
18	Tag_32663	13	20.604	9	119941
19	Tag_32660	13	21.876	9	118411
20	Tag_32657	13	23.435	9	116881
21	Tag_32625	13	24.272	9	52041
22	Tag_32622	13	24.918	9	50325
23	Tag_32606	13	25.159	9	41918
24	Tag_32552	13	25.972	9	9776
1	Tag_39792	14	0	12	8752
2	Tag_39823	14	0.835	12	25684
3	Tag_39831	14	1.704	12	38300
4	Tag_39904	14	5.786	12	99613
5	Tag_39906	14	8.67	12	100720
6	Tag_39909	14	11.012	12	102467
7	Tag_39934	14	11.202	12	119233
8	Tag_39964	14	12.005	12	135550
9	Tag_40021	14	12.796	12	166902
10	Tag_40025	14	13.598	12	168947
11	Tag_40056	14	15.902	12	186319
12	Tag_40061	14	16.714	12	189398
13	Tag_40063	14	17.514	12	190424
14	Tag_40070	14	21.358	12	194227
15	Tag_40072	14	21.597	12	195373
16	Tag_40078	14	25.531	12	198659
17	Tag_40082	14	28.025	12	200955
1	Tag_45483	15	0	15	161042
2	Tag_45469	15	0.809	15	130939
3	Tag_45434	15	1.353	15	107687
4	Tag_45429	15	1.822	15	104547
5	Tag_45413	15	7.32	15	82686
6	Tag_45371	15	9.765	15	41774
7	Tag_50872	15	10.58	24	129247
8	Tag_50867	15	11.38	24	126695
9	Tag_50782	15	12.186	24	45696
10	Tag_50778	15	12.984	24	43546
11	Tag_50770	15	14.535	24	39340
12	Tag_50760	15	15.4	24	33970
13	Tag_50758	15	16.182	24	32923
14	Tag_50752	15	17.789	24	29706
15	Tag_50740	15	18.593	24	23322
