# Supplementary material for: A Resequencing-Based Ultradense Genetic Map of Hericium erinaceus for Anchoring Genome Sequences and Identifying Genetic Loci Associated With Monokaryon Growth
Source: Front Microbiol. 2020 Jan 31;10:3129. doi: 10.3389/fmicb.2019.03129 (PMC7005679; doi:10.3389/fmicb.2019.03129)
Supplement: TABLE S3 — Scaffolds coverage of linkage groups. [file Table_3.XLSX]

## Sheet: Scaffolds_Coverage
Table S3. Scaffolds coverage of linkage groups
Linkage_group	scaffold1	scaffold2	scaffold3	scaffold4	scaffold5	scaffold6	scaffold7	scaffold8	scaffold9	scaffold10	scaffold11	scaffold12	scaffold13	scaffold14	scaffold15	scaffold16	scaffold18	scaffold19	scaffold21	scaffold22	scaffold24	scaffold25
lg1	-	-	-	-	-	171626~3791777	-	-	-	-	-	-	-	-	-	-	98~595529	-	-	-	-	-
lg2	-	-	-	-	-	3969730~5944398	-	-	-	-	-	-	-	-	-	-	-	-	-	-	-	170~21060
lg3	38~3526075	-	-	-	-	-	-	-	-	-	-	-	-	-	-	-	-	-	-	-	-	-
lg4	-	4992~3197731	-	-	-	-	-	-	-	-	-	-	-	-	-	-	-	-	-	-	-	-
lg5	-	-	20288~1161326	-	-	-	-	-	-	-	-	-	-	-	-	59254~1008747	-	-	-	87235~177811	-	-
lg6	-	-	-	-	23135~2140724	-	-	-	-	-	-	-	-	21369~958380	-	-	-	-	-	-	-	-
lg7	-	-	1552086~2812238	-	-	-	-	-	-	-	-	-	-	-	-	-	-	10004~657882	-	-	-	-
lg8	-	-	-	132~2494490	-	-	-	-	-	-	-	-	-	-	-	-	-	-	-	-	-	-
lg9	-	-	-	-	-	-	61680~1955742	-	-	-	-	-	-	-	-	-	-	-	11990~206318	-	-	-
lg10	-	-	-	-	-	-	-	209140~2091078	-	-	-	-	107~1486288	-	-	-	-	-	-	-	-	-
lg11	-	-	-	-	-	-	-	-	-	1057104~1713538	-	-	-	-	-	-	-	-	-	-	-	-
lg12	-	-	-	-	-	-	-	-	-	-	53308~1725628	-	-	-	-	-	-	-	-	-	-	-
lg13	-	-	-	-	-	-	-	-	8917~288507	-	-	-	-	-	-	-	-	-	-	-	-	-
lg14	-	-	-	-	-	-	-	-	-	-	-	8217~204631	-	-	-	-	-	-	-	-	-	-
lg15	-	-	-	-	-	-	-	-	-	-	-	-	-	-	41774~176632	-	-	-	-	-	18580~132841	-
