# Supplementary material for: A Resequencing-Based Ultradense Genetic Map of Hericium erinaceus for Anchoring Genome Sequences and Identifying Genetic Loci Associated With Monokaryon Growth
Source: Front Microbiol. 2020 Jan 31;10:3129. doi: 10.3389/fmicb.2019.03129 (PMC7005679; doi:10.3389/fmicb.2019.03129)
Supplement: TABLE S4 — The physical and genetic position of SNPs. [file Table_4.XLSX]

## Sheet: lg1
Order	SNP_name	Scaffold	Physical position (bp)	Genetic Position (cM)
*1	Tag_48007	scaffold18	98	0
1	Tag_48008	scaffold18	616	0
*1	Tag_48009	scaffold18	1142	0
*1	Tag_48010	scaffold18	1660	0
*1	Tag_48011	scaffold18	2205	0
*1	Tag_48012	scaffold18	2725	0
*1	Tag_48013	scaffold18	3290	0
*1	Tag_48014	scaffold18	3845	0
*1	Tag_48015	scaffold18	4457	0
*1	Tag_48016	scaffold18	4993	0
*1	Tag_48017	scaffold18	5511	0
*1	Tag_48018	scaffold18	7384	0
*1	Tag_48019	scaffold18	7897	0
*1	Tag_48020	scaffold18	8437	0
*1	Tag_48021	scaffold18	8950	0
*1	Tag_48022	scaffold18	9473	0
*1	Tag_48023	scaffold18	9995	0
*1	Tag_48024	scaffold18	10740	0
*1	Tag_48025	scaffold18	11270	0
*1	Tag_48026	scaffold18	11780	0
*1	Tag_48027	scaffold18	12330	0
*1	Tag_48028	scaffold18	12942	0
2	Tag_48029	scaffold18	13450	0.815
*2	Tag_48030	scaffold18	14052	0.815
*2	Tag_48031	scaffold18	14586	0.815
*2	Tag_48032	scaffold18	15114	0.815
*2	Tag_48033	scaffold18	15615	0.815
*2	Tag_48034	scaffold18	16119	0.815
*2	Tag_48035	scaffold18	16671	0.815
*2	Tag_48036	scaffold18	17198	0.815
*2	Tag_48037	scaffold18	17699	0.815
*2	Tag_48038	scaffold18	18235	0.815
*2	Tag_48039	scaffold18	18741	0.815
*2	Tag_48040	scaffold18	19290	0.815
*2	Tag_48041	scaffold18	19803	0.815
*2	Tag_48042	scaffold18	20308	0.815
*2	Tag_48046	scaffold18	27205	0.815
*2	Tag_48047	scaffold18	27768	0.815
*2	Tag_48048	scaffold18	28337	0.815
*2	Tag_48049	scaffold18	28846	0.815
*2	Tag_48050	scaffold18	29347	0.815
*2	Tag_48051	scaffold18	29878	0.815
*2	Tag_48052	scaffold18	30379	0.815
*2	Tag_48053	scaffold18	30883	0.815
*2	Tag_48054	scaffold18	31388	0.815
*2	Tag_48055	scaffold18	31893	0.815
*2	Tag_48056	scaffold18	34351	0.815
*2	Tag_48057	scaffold18	34888	0.815
*2	Tag_48058	scaffold18	35390	0.815
*2	Tag_48059	scaffold18	36066	0.815
*2	Tag_48060	scaffold18	36574	0.815
*2	Tag_48061	scaffold18	37100	0.815
*2	Tag_48062	scaffold18	37627	0.815
*2	Tag_48063	scaffold18	38131	0.815
*2	Tag_48064	scaffold18	38637	0.815
*2	Tag_48065	scaffold18	39139	0.815
*2	Tag_48066	scaffold18	39664	0.815
*2	Tag_48067	scaffold18	40274	0.815
*2	Tag_48068	scaffold18	40829	0.815
*2	Tag_48069	scaffold18	41337	0.815
*2	Tag_48070	scaffold18	41838	0.815
*2	Tag_48071	scaffold18	42416	0.815
*2	Tag_48072	scaffold18	43087	0.815
*2	Tag_48073	scaffold18	43692	0.815
*2	Tag_48074	scaffold18	44195	0.815
*2	Tag_48075	scaffold18	44770	0.815
*2	Tag_48076	scaffold18	45275	0.815
3	Tag_48077	scaffold18	45785	1.52
*4	Tag_48078	scaffold18	46303	2.404
*4	Tag_48079	scaffold18	59538	2.404
*4	Tag_48080	scaffold18	60645	2.404
*4	Tag_48081	scaffold18	61205	2.404
*4	Tag_48082	scaffold18	61716	2.404
4	Tag_48083	scaffold18	62241	2.404
*4	Tag_48085	scaffold18	63504	2.404
*4	Tag_48086	scaffold18	64501	2.404
*4	Tag_48087	scaffold18	65010	2.404
*4	Tag_48088	scaffold18	65522	2.404
*4	Tag_48089	scaffold18	66056	2.404
*4	Tag_48090	scaffold18	66575	2.404
*4	Tag_48091	scaffold18	67082	2.404
*4	Tag_48092	scaffold18	67590	2.404
*4	Tag_48093	scaffold18	68097	2.404
*4	Tag_48094	scaffold18	68610	2.404
*4	Tag_48095	scaffold18	69142	2.404
*4	Tag_48096	scaffold18	69650	2.404
*4	Tag_48097	scaffold18	70154	2.404
*4	Tag_48100	scaffold18	71737	2.404
*4	Tag_48101	scaffold18	72257	2.404
*4	Tag_48102	scaffold18	72764	2.404
*4	Tag_48105	scaffold18	74337	2.404
*4	Tag_48106	scaffold18	76089	2.404
*4	Tag_48107	scaffold18	76594	2.404
*4	Tag_48108	scaffold18	77117	2.404
*4	Tag_48109	scaffold18	77619	2.404
*5	Tag_48110	scaffold18	78154	3.942
*5	Tag_48111	scaffold18	78711	3.942
5	Tag_48112	scaffold18	79226	3.942
*5	Tag_48113	scaffold18	79731	3.942
*5	Tag_48114	scaffold18	80267	3.942
*5	Tag_48115	scaffold18	80783	3.942
*5	Tag_48116	scaffold18	82932	3.942
*5	Tag_48117	scaffold18	83443	3.942
*5	Tag_48118	scaffold18	83954	3.942
*5	Tag_48119	scaffold18	84458	3.942
*5	Tag_48120	scaffold18	84963	3.942
*5	Tag_48121	scaffold18	85491	3.942
*5	Tag_48122	scaffold18	86022	3.942
*5	Tag_48123	scaffold18	86524	3.942
*5	Tag_48124	scaffold18	87031	3.942
*5	Tag_48125	scaffold18	87534	3.942
*5	Tag_48126	scaffold18	88043	3.942
*5	Tag_48127	scaffold18	88546	3.942
*5	Tag_48128	scaffold18	89122	3.942
*5	Tag_48129	scaffold18	89624	3.942
*5	Tag_48130	scaffold18	90141	3.942
*5	Tag_48131	scaffold18	90643	3.942
*5	Tag_48132	scaffold18	91185	3.942
*5	Tag_48133	scaffold18	91699	3.942
*5	Tag_48134	scaffold18	92216	3.942
*5	Tag_48135	scaffold18	92768	3.942
*5	Tag_48136	scaffold18	93269	3.942
*5	Tag_48137	scaffold18	93805	3.942
*5	Tag_48138	scaffold18	94317	3.942
*5	Tag_48139	scaffold18	94874	3.942
*5	Tag_48140	scaffold18	95538	3.942
*5	Tag_48141	scaffold18	96083	3.942
*5	Tag_48142	scaffold18	96636	3.942
*5	Tag_48143	scaffold18	97276	3.942
*5	Tag_48144	scaffold18	97800	3.942
*5	Tag_48145	scaffold18	98853	3.942
*5	Tag_48146	scaffold18	99363	3.942
*5	Tag_48147	scaffold18	99873	3.942
*5	Tag_48148	scaffold18	100430	3.942
*5	Tag_48149	scaffold18	101004	3.942
*5	Tag_48150	scaffold18	101519	3.942
*5	Tag_48151	scaffold18	102206	3.942
*5	Tag_48152	scaffold18	102707	3.942
*5	Tag_48153	scaffold18	103243	3.942
*5	Tag_48154	scaffold18	103819	3.942
*5	Tag_48155	scaffold18	104326	3.942
*5	Tag_48156	scaffold18	104853	3.942
*5	Tag_48157	scaffold18	105386	3.942
*5	Tag_48158	scaffold18	105951	3.942
*5	Tag_48159	scaffold18	106454	3.942
*5	Tag_48160	scaffold18	106960	3.942
*5	Tag_48161	scaffold18	107467	3.942
*5	Tag_48162	scaffold18	107972	3.942
*5	Tag_48163	scaffold18	108487	3.942
*5	Tag_48164	scaffold18	108991	3.942
*5	Tag_48165	scaffold18	109493	3.942
*5	Tag_48166	scaffold18	109995	3.942
*5	Tag_48167	scaffold18	110604	3.942
*5	Tag_48169	scaffold18	111654	3.942
*5	Tag_48170	scaffold18	112170	3.942
*5	Tag_48171	scaffold18	112720	3.942
*5	Tag_48172	scaffold18	113243	3.942
*5	Tag_48173	scaffold18	113754	3.942
*5	Tag_48174	scaffold18	114267	3.942
*5	Tag_48176	scaffold18	115890	3.942
*5	Tag_48178	scaffold18	117171	3.942
*5	Tag_48179	scaffold18	120797	3.942
*5	Tag_48181	scaffold18	122503	3.942
*5	Tag_48182	scaffold18	123031	3.942
*5	Tag_48183	scaffold18	123695	3.942
*5	Tag_48185	scaffold18	125409	3.942
*5	Tag_48186	scaffold18	126084	3.942
*5	Tag_48189	scaffold18	127717	3.942
*5	Tag_48193	scaffold18	129879	3.942
*5	Tag_48195	scaffold18	133536	3.942
*5	Tag_48196	scaffold18	134040	3.942
*5	Tag_48197	scaffold18	134560	3.942
*5	Tag_48198	scaffold18	135138	3.942
*5	Tag_48199	scaffold18	135663	3.942
*5	Tag_48200	scaffold18	136232	3.942
*5	Tag_48201	scaffold18	136739	3.942
*5	Tag_48202	scaffold18	137247	3.942
*5	Tag_48203	scaffold18	137752	3.942
*5	Tag_48204	scaffold18	138263	3.942
*5	Tag_48205	scaffold18	138774	3.942
*5	Tag_48206	scaffold18	139284	3.942
*5	Tag_48207	scaffold18	139815	3.942
*5	Tag_48208	scaffold18	140332	3.942
*5	Tag_48209	scaffold18	140849	3.942
*5	Tag_48210	scaffold18	141519	3.942
*5	Tag_48211	scaffold18	142043	3.942
*5	Tag_48212	scaffold18	142554	3.942
*5	Tag_48214	scaffold18	143947	3.942
*5	Tag_48215	scaffold18	144454	3.942
*5	Tag_48216	scaffold18	145643	3.942
*5	Tag_48218	scaffold18	148511	3.942
*5	Tag_48221	scaffold18	152603	3.942
*5	Tag_48222	scaffold18	153121	3.942
*5	Tag_48226	scaffold18	155355	3.942
*5	Tag_48230	scaffold18	157680	3.942
*5	Tag_48237	scaffold18	165891	3.942
*5	Tag_48240	scaffold18	169639	3.942
*5	Tag_48249	scaffold18	179325	3.942
*5	Tag_48251	scaffold18	180992	3.942
*5	Tag_48253	scaffold18	183432	3.942
*5	Tag_48255	scaffold18	210476	3.942
*5	Tag_48262	scaffold18	215920	3.942
*5	Tag_48265	scaffold18	217827	3.942
*5	Tag_48266	scaffold18	219006	3.942
*5	Tag_48267	scaffold18	219972	3.942
*5	Tag_48268	scaffold18	220505	3.942
*5	Tag_48269	scaffold18	221015	3.942
*5	Tag_48270	scaffold18	221517	3.942
*5	Tag_48271	scaffold18	222040	3.942
*5	Tag_48277	scaffold18	227166	3.942
*5	Tag_48279	scaffold18	228324	3.942
*5	Tag_48283	scaffold18	230893	3.942
*5	Tag_48284	scaffold18	232018	3.942
*5	Tag_48285	scaffold18	232534	3.942
*5	Tag_48289	scaffold18	234628	3.942
*5	Tag_48290	scaffold18	235160	3.942
*5	Tag_48291	scaffold18	235667	3.942
*5	Tag_48292	scaffold18	236197	3.942
*5	Tag_48293	scaffold18	236754	3.942
*5	Tag_48294	scaffold18	237273	3.942
*5	Tag_48295	scaffold18	237836	3.942
*5	Tag_48296	scaffold18	238345	3.942
*5	Tag_48297	scaffold18	243577	3.942
*5	Tag_48298	scaffold18	244098	3.942
*5	Tag_48299	scaffold18	247939	3.942
*5	Tag_48300	scaffold18	249555	3.942
*5	Tag_48301	scaffold18	250058	3.942
*5	Tag_48302	scaffold18	250631	3.942
*5	Tag_48303	scaffold18	251132	3.942
*5	Tag_48304	scaffold18	251641	3.942
*5	Tag_48305	scaffold18	252234	3.942
*5	Tag_48306	scaffold18	252737	3.942
*5	Tag_48307	scaffold18	253242	3.942
*5	Tag_48308	scaffold18	253764	3.942
*5	Tag_48309	scaffold18	254280	3.942
*5	Tag_48310	scaffold18	254813	3.942
*5	Tag_48311	scaffold18	255347	3.942
*5	Tag_48312	scaffold18	255857	3.942
*5	Tag_48313	scaffold18	256359	3.942
*5	Tag_48314	scaffold18	256865	3.942
*5	Tag_48315	scaffold18	257670	3.942
*5	Tag_48316	scaffold18	258191	3.942
*5	Tag_48317	scaffold18	258696	3.942
*5	Tag_48318	scaffold18	259226	3.942
*5	Tag_48319	scaffold18	259832	3.942
*5	Tag_48320	scaffold18	260342	3.942
*5	Tag_48321	scaffold18	260851	3.942
*5	Tag_48322	scaffold18	261367	3.942
*5	Tag_48323	scaffold18	261873	3.942
*5	Tag_48324	scaffold18	262374	3.942
*5	Tag_48325	scaffold18	262921	3.942
*5	Tag_48326	scaffold18	263428	3.942
*5	Tag_48327	scaffold18	263932	3.942
6	Tag_48328	scaffold18	264498	4.743
*6	Tag_48329	scaffold18	265043	4.743
*6	Tag_48330	scaffold18	265581	4.743
*6	Tag_48331	scaffold18	266162	4.743
*6	Tag_48332	scaffold18	266698	4.743
*6	Tag_48333	scaffold18	267200	4.743
*7	Tag_48334	scaffold18	268789	5.516
*7	Tag_48335	scaffold18	269553	5.516
*7	Tag_48336	scaffold18	270089	5.516
*7	Tag_48337	scaffold18	270634	5.516
7	Tag_48338	scaffold18	271213	5.516
*7	Tag_48339	scaffold18	271716	5.516
*7	Tag_48340	scaffold18	272400	5.516
*7	Tag_48341	scaffold18	272901	5.516
*7	Tag_48342	scaffold18	273438	5.516
*7	Tag_48343	scaffold18	274034	5.516
*7	Tag_48344	scaffold18	274574	5.516
*7	Tag_48345	scaffold18	275113	5.516
*7	Tag_48346	scaffold18	275615	5.516
*7	Tag_48347	scaffold18	276154	5.516
*7	Tag_48348	scaffold18	276686	5.516
*7	Tag_48349	scaffold18	277195	5.516
*7	Tag_48350	scaffold18	277741	5.516
*7	Tag_48351	scaffold18	278311	5.516
*7	Tag_48352	scaffold18	278829	5.516
*7	Tag_48353	scaffold18	279343	5.516
*7	Tag_48354	scaffold18	279845	5.516
*7	Tag_48355	scaffold18	280375	5.516
*7	Tag_48356	scaffold18	280940	5.516
*7	Tag_48357	scaffold18	281555	5.516
*7	Tag_48358	scaffold18	282075	5.516
*7	Tag_48359	scaffold18	282580	5.516
*7	Tag_48361	scaffold18	283609	5.516
*7	Tag_48362	scaffold18	284112	5.516
*7	Tag_48363	scaffold18	284727	5.516
*7	Tag_48364	scaffold18	285246	5.516
*7	Tag_48365	scaffold18	285754	5.516
*7	Tag_48366	scaffold18	286263	5.516
*7	Tag_48367	scaffold18	286773	5.516
*7	Tag_48368	scaffold18	287280	5.516
*7	Tag_48369	scaffold18	287805	5.516
*7	Tag_48370	scaffold18	288324	5.516
*7	Tag_48371	scaffold18	288831	5.516
*7	Tag_48372	scaffold18	289411	5.516
*7	Tag_48373	scaffold18	289918	5.516
*7	Tag_48374	scaffold18	290419	5.516
*7	Tag_48375	scaffold18	290944	5.516
*7	Tag_48376	scaffold18	291454	5.516
*7	Tag_48377	scaffold18	291956	5.516
*7	Tag_48378	scaffold18	292482	5.516
*7	Tag_48379	scaffold18	293081	5.516
*7	Tag_48380	scaffold18	293592	5.516
*7	Tag_48381	scaffold18	294180	5.516
*7	Tag_48382	scaffold18	294713	5.516
*7	Tag_48383	scaffold18	295377	5.516
*7	Tag_48384	scaffold18	295910	5.516
*7	Tag_48385	scaffold18	296442	5.516
*7	Tag_48386	scaffold18	296949	5.516
8	Tag_48387	scaffold18	297528	6.235
*8	Tag_48388	scaffold18	298081	6.235
*9	Tag_48389	scaffold18	298622	7.137
9	Tag_48390	scaffold18	299257	7.137
*9	Tag_48391	scaffold18	299809	7.137
*9	Tag_48392	scaffold18	300357	7.137
*9	Tag_48393	scaffold18	300881	7.137
*9	Tag_48394	scaffold18	301389	7.137
*9	Tag_48395	scaffold18	301891	7.137
*9	Tag_48396	scaffold18	302451	7.137
*9	Tag_48397	scaffold18	302965	7.137
*9	Tag_48398	scaffold18	303470	7.137
*9	Tag_48453	scaffold18	337209	7.137
10	Tag_48399	scaffold18	303977	7.949
*10	Tag_48400	scaffold18	304487	7.949
*10	Tag_48401	scaffold18	304992	7.949
*10	Tag_48402	scaffold18	306210	7.949
*10	Tag_48403	scaffold18	306886	7.949
*10	Tag_48404	scaffold18	307427	7.949
*10	Tag_48405	scaffold18	308296	7.949
*10	Tag_48406	scaffold18	308818	7.949
*10	Tag_48407	scaffold18	309327	7.949
*10	Tag_48408	scaffold18	309869	7.949
*10	Tag_48409	scaffold18	310371	7.949
*10	Tag_48410	scaffold18	310891	7.949
*10	Tag_48411	scaffold18	311414	7.949
*10	Tag_48412	scaffold18	311970	7.949
*10	Tag_48413	scaffold18	312493	7.949
*10	Tag_48414	scaffold18	313000	7.949
*10	Tag_48415	scaffold18	313509	7.949
*10	Tag_48416	scaffold18	314013	7.949
*10	Tag_48417	scaffold18	314516	7.949
*10	Tag_48418	scaffold18	315023	7.949
*10	Tag_48419	scaffold18	315525	7.949
*10	Tag_48420	scaffold18	316040	7.949
*10	Tag_48421	scaffold18	316547	7.949
*10	Tag_48422	scaffold18	317050	7.949
*10	Tag_48423	scaffold18	317558	7.949
*10	Tag_48424	scaffold18	318068	7.949
*10	Tag_48425	scaffold18	318614	7.949
*10	Tag_48426	scaffold18	319138	7.949
*10	Tag_48427	scaffold18	319660	7.949
*10	Tag_48428	scaffold18	320284	7.949
*10	Tag_48429	scaffold18	320817	7.949
*10	Tag_48431	scaffold18	321846	7.949
*10	Tag_48432	scaffold18	322374	7.949
*10	Tag_48433	scaffold18	322879	7.949
*10	Tag_48434	scaffold18	323380	7.949
*10	Tag_48435	scaffold18	323884	7.949
*10	Tag_48436	scaffold18	324387	7.949
*10	Tag_48437	scaffold18	325056	7.949
*10	Tag_48438	scaffold18	325635	7.949
*10	Tag_48439	scaffold18	326148	7.949
*10	Tag_48440	scaffold18	326707	7.949
*10	Tag_48441	scaffold18	327209	7.949
*10	Tag_48442	scaffold18	327718	7.949
*10	Tag_48443	scaffold18	328247	7.949
*10	Tag_48444	scaffold18	328752	7.949
*10	Tag_48445	scaffold18	329259	7.949
*10	Tag_48446	scaffold18	329834	7.949
*10	Tag_48447	scaffold18	330336	7.949
*10	Tag_48448	scaffold18	334393	7.949
*10	Tag_48449	scaffold18	334905	7.949
*10	Tag_48450	scaffold18	335423	7.949
*10	Tag_48451	scaffold18	335928	7.949
*10	Tag_48454	scaffold18	337842	7.949
*10	Tag_48455	scaffold18	338353	7.949
*10	Tag_48456	scaffold18	338893	7.949
*10	Tag_48457	scaffold18	339410	7.949
*10	Tag_48458	scaffold18	339948	7.949
*10	Tag_48459	scaffold18	340453	7.949
*10	Tag_48460	scaffold18	340955	7.949
*10	Tag_48461	scaffold18	341573	7.949
*10	Tag_48462	scaffold18	342076	7.949
*10	Tag_48463	scaffold18	342593	7.949
*10	Tag_48464	scaffold18	343114	7.949
*10	Tag_48465	scaffold18	343725	7.949
*10	Tag_48466	scaffold18	344481	7.949
*10	Tag_48467	scaffold18	344982	7.949
*10	Tag_48468	scaffold18	345492	7.949
*10	Tag_48469	scaffold18	345997	7.949
*10	Tag_48470	scaffold18	346509	7.949
*10	Tag_48471	scaffold18	347013	7.949
*10	Tag_48472	scaffold18	347592	7.949
*10	Tag_48473	scaffold18	348152	7.949
*10	Tag_48474	scaffold18	348688	7.949
*10	Tag_48475	scaffold18	349203	7.949
*10	Tag_48476	scaffold18	349707	7.949
*10	Tag_48477	scaffold18	350211	7.949
*10	Tag_48478	scaffold18	350750	7.949
*10	Tag_48479	scaffold18	351321	7.949
*10	Tag_48480	scaffold18	351825	7.949
*10	Tag_48481	scaffold18	352789	7.949
11	Tag_48452	scaffold18	336686	8.341
*12	Tag_48488	scaffold18	356614	9.636
12	Tag_48494	scaffold18	366755	9.636
*12	Tag_48495	scaffold18	367779	9.636
*12	Tag_48496	scaffold18	368301	9.636
*12	Tag_48497	scaffold18	368807	9.636
*12	Tag_48498	scaffold18	369333	9.636
*12	Tag_48499	scaffold18	370057	9.636
*12	Tag_48500	scaffold18	370559	9.636
*12	Tag_48501	scaffold18	371069	9.636
*12	Tag_48502	scaffold18	371593	9.636
*12	Tag_48503	scaffold18	372102	9.636
*12	Tag_48504	scaffold18	372738	9.636
*12	Tag_48505	scaffold18	373256	9.636
*12	Tag_48506	scaffold18	373758	9.636
*12	Tag_48507	scaffold18	374268	9.636
*12	Tag_48508	scaffold18	374774	9.636
*12	Tag_48509	scaffold18	375276	9.636
*12	Tag_48510	scaffold18	375812	9.636
*12	Tag_48511	scaffold18	376461	9.636
*12	Tag_48512	scaffold18	377097	9.636
*12	Tag_48513	scaffold18	377703	9.636
*12	Tag_48514	scaffold18	378204	9.636
*12	Tag_48515	scaffold18	378789	9.636
*12	Tag_48516	scaffold18	379294	9.636
*12	Tag_48517	scaffold18	379845	9.636
*12	Tag_48518	scaffold18	380362	9.636
*12	Tag_48519	scaffold18	382153	9.636
*12	Tag_48520	scaffold18	382690	9.636
*12	Tag_48521	scaffold18	383310	9.636
*12	Tag_48522	scaffold18	383811	9.636
*12	Tag_48523	scaffold18	384318	9.636
*12	Tag_48524	scaffold18	385351	9.636
*12	Tag_48525	scaffold18	385896	9.636
*12	Tag_48526	scaffold18	386397	9.636
*12	Tag_48527	scaffold18	387399	9.636
*12	Tag_48528	scaffold18	387938	9.636
*12	Tag_48529	scaffold18	388442	9.636
*12	Tag_48530	scaffold18	388968	9.636
*12	Tag_48531	scaffold18	389745	9.636
*12	Tag_48533	scaffold18	390872	9.636
*12	Tag_48534	scaffold18	391374	9.636
*12	Tag_48535	scaffold18	392173	9.636
*12	Tag_48536	scaffold18	393106	9.636
*12	Tag_48537	scaffold18	393711	9.636
*12	Tag_48538	scaffold18	394215	9.636
*12	Tag_48539	scaffold18	394716	9.636
*12	Tag_48540	scaffold18	395222	9.636
*12	Tag_48541	scaffold18	395849	9.636
*12	Tag_48542	scaffold18	396354	9.636
*12	Tag_48543	scaffold18	396871	9.636
*12	Tag_48544	scaffold18	397426	9.636
*12	Tag_48545	scaffold18	397929	9.636
*12	Tag_48546	scaffold18	398437	9.636
*12	Tag_48547	scaffold18	398943	9.636
*12	Tag_48548	scaffold18	399603	9.636
*12	Tag_48549	scaffold18	400112	9.636
*12	Tag_48550	scaffold18	400679	9.636
*12	Tag_48551	scaffold18	401184	9.636
*12	Tag_48552	scaffold18	401738	9.636
*12	Tag_48553	scaffold18	402297	9.636
*12	Tag_48554	scaffold18	402823	9.636
*12	Tag_48555	scaffold18	403339	9.636
*12	Tag_48556	scaffold18	403849	9.636
*12	Tag_48557	scaffold18	404359	9.636
*12	Tag_48558	scaffold18	404868	9.636
*12	Tag_48559	scaffold18	405600	9.636
*12	Tag_48560	scaffold18	406106	9.636
*12	Tag_48561	scaffold18	406608	9.636
*12	Tag_48562	scaffold18	407122	9.636
*12	Tag_48563	scaffold18	407675	9.636
*12	Tag_48564	scaffold18	408182	9.636
*12	Tag_48565	scaffold18	408770	9.636
*12	Tag_48566	scaffold18	409272	9.636
*12	Tag_48567	scaffold18	409794	9.636
*12	Tag_48568	scaffold18	410589	9.636
*12	Tag_48569	scaffold18	411104	9.636
*12	Tag_48570	scaffold18	411625	9.636
*12	Tag_48571	scaffold18	412158	9.636
*12	Tag_48572	scaffold18	412673	9.636
*12	Tag_48573	scaffold18	413235	9.636
*12	Tag_48574	scaffold18	413748	9.636
*12	Tag_48575	scaffold18	414295	9.636
*12	Tag_48576	scaffold18	414830	9.636
*12	Tag_48577	scaffold18	415372	9.636
*12	Tag_48578	scaffold18	415879	9.636
*12	Tag_48579	scaffold18	416382	9.636
*12	Tag_48580	scaffold18	416888	9.636
*12	Tag_48581	scaffold18	417394	9.636
*12	Tag_48582	scaffold18	418049	9.636
*12	Tag_48583	scaffold18	418558	9.636
*12	Tag_48584	scaffold18	419079	9.636
*12	Tag_48585	scaffold18	419580	9.636
*12	Tag_48586	scaffold18	420095	9.636
*12	Tag_48587	scaffold18	420603	9.636
*12	Tag_48588	scaffold18	421115	9.636
*12	Tag_48589	scaffold18	421684	9.636
*12	Tag_48590	scaffold18	422206	9.636
*12	Tag_48591	scaffold18	422709	9.636
*12	Tag_48592	scaffold18	423215	9.636
*12	Tag_48593	scaffold18	423749	9.636
*12	Tag_48594	scaffold18	424253	9.636
*12	Tag_48595	scaffold18	424803	9.636
*12	Tag_48596	scaffold18	425312	9.636
*12	Tag_48597	scaffold18	425815	9.636
*12	Tag_48598	scaffold18	426319	9.636
*12	Tag_48599	scaffold18	426863	9.636
*12	Tag_48600	scaffold18	427390	9.636
*12	Tag_48601	scaffold18	427912	9.636
*12	Tag_48602	scaffold18	428416	9.636
*12	Tag_48603	scaffold18	429090	9.636
*12	Tag_48604	scaffold18	429647	9.636
*12	Tag_48605	scaffold18	430194	9.636
*12	Tag_48606	scaffold18	430697	9.636
*12	Tag_48607	scaffold18	431881	9.636
*12	Tag_48608	scaffold18	432424	9.636
*12	Tag_48610	scaffold18	433523	9.636
*12	Tag_48611	scaffold18	434118	9.636
*12	Tag_48612	scaffold18	434972	9.636
*12	Tag_48613	scaffold18	435475	9.636
*12	Tag_48614	scaffold18	435982	9.636
*12	Tag_48615	scaffold18	436484	9.636
*12	Tag_48616	scaffold18	436996	9.636
*12	Tag_48617	scaffold18	437505	9.636
*12	Tag_48618	scaffold18	438064	9.636
*12	Tag_48619	scaffold18	438595	9.636
*12	Tag_48620	scaffold18	439158	9.636
*12	Tag_48621	scaffold18	439681	9.636
*12	Tag_48622	scaffold18	440202	9.636
*12	Tag_48623	scaffold18	440703	9.636
*12	Tag_48624	scaffold18	441217	9.636
*12	Tag_48625	scaffold18	441733	9.636
13	Tag_48626	scaffold18	442238	10.819
14	Tag_48638	scaffold18	448544	11.31
*15	Tag_48627	scaffold18	442739	12.052
15	Tag_48628	scaffold18	443253	12.052
*15	Tag_48629	scaffold18	443792	12.052
*15	Tag_48630	scaffold18	444298	12.052
*15	Tag_48631	scaffold18	444807	12.052
*15	Tag_48632	scaffold18	445313	12.052
*15	Tag_48633	scaffold18	445832	12.052
*15	Tag_48634	scaffold18	446395	12.052
*15	Tag_48635	scaffold18	446925	12.052
*15	Tag_48636	scaffold18	447428	12.052
*15	Tag_48637	scaffold18	448024	12.052
*15	Tag_48639	scaffold18	449083	12.052
*15	Tag_48640	scaffold18	449595	12.052
*15	Tag_48641	scaffold18	450229	12.052
*15	Tag_48642	scaffold18	450732	12.052
*15	Tag_48643	scaffold18	451252	12.052
*15	Tag_48644	scaffold18	451791	12.052
*16	Tag_48645	scaffold18	452338	12.885
16	Tag_48646	scaffold18	452841	12.885
*16	Tag_48647	scaffold18	453398	12.885
*16	Tag_48648	scaffold18	453995	12.885
*16	Tag_48649	scaffold18	454681	12.885
*16	Tag_48650	scaffold18	455233	12.885
*16	Tag_48651	scaffold18	455734	12.885
*16	Tag_48652	scaffold18	456256	12.885
*16	Tag_48653	scaffold18	456762	12.885
*17	Tag_48654	scaffold18	457491	14.563
17	Tag_48655	scaffold18	458085	14.563
*17	Tag_48656	scaffold18	458593	14.563
*17	Tag_48657	scaffold18	459102	14.563
*17	Tag_48658	scaffold18	459610	14.563
*17	Tag_48659	scaffold18	460114	14.563
18	Tag_48660	scaffold18	460616	15.412
*18	Tag_48661	scaffold18	461145	15.412
*18	Tag_48662	scaffold18	461672	15.412
*18	Tag_48663	scaffold18	462201	15.412
*18	Tag_48664	scaffold18	462725	15.412
*18	Tag_48665	scaffold18	463234	15.412
*18	Tag_48666	scaffold18	464380	15.412
*18	Tag_48667	scaffold18	464894	15.412
*19	Tag_48668	scaffold18	465728	16.271
*19	Tag_48669	scaffold18	466524	16.271
19	Tag_48670	scaffold18	467032	16.271
*19	Tag_48671	scaffold18	467891	16.271
*19	Tag_48672	scaffold18	468394	16.271
*19	Tag_48673	scaffold18	469137	16.271
*19	Tag_48674	scaffold18	469645	16.271
*19	Tag_48675	scaffold18	470386	16.271
*19	Tag_48676	scaffold18	470891	16.271
*19	Tag_48677	scaffold18	471400	16.271
*19	Tag_48678	scaffold18	471904	16.271
*19	Tag_48679	scaffold18	472422	16.271
*19	Tag_48680	scaffold18	472926	16.271
*20	Tag_48681	scaffold18	473454	17.131
*20	Tag_48682	scaffold18	473970	17.131
*20	Tag_48683	scaffold18	475307	17.131
20	Tag_48684	scaffold18	475886	17.131
*20	Tag_48685	scaffold18	476503	17.131
*21	Tag_48687	scaffold18	477561	21.784
21	Tag_48688	scaffold18	478103	21.784
*21	Tag_48689	scaffold18	478667	21.784
*22	Tag_48690	scaffold18	479180	23.81
22	Tag_48691	scaffold18	479686	23.81
*22	Tag_48692	scaffold18	480206	23.81
*22	Tag_48693	scaffold18	480710	23.81
*22	Tag_48694	scaffold18	481257	23.81
*22	Tag_48695	scaffold18	481781	23.81
*22	Tag_48696	scaffold18	482286	23.81
*22	Tag_48697	scaffold18	482820	23.81
*22	Tag_48698	scaffold18	483331	23.81
*22	Tag_48699	scaffold18	483847	23.81
*22	Tag_48700	scaffold18	484414	23.81
*22	Tag_48701	scaffold18	484930	23.81
*22	Tag_48702	scaffold18	485465	23.81
*22	Tag_48703	scaffold18	485979	23.81
*22	Tag_48704	scaffold18	486480	23.81
*22	Tag_48705	scaffold18	486984	23.81
*22	Tag_48706	scaffold18	487495	23.81
*22	Tag_48707	scaffold18	488005	23.81
*22	Tag_48709	scaffold18	489088	23.81
*23	Tag_48708	scaffold18	488571	24.641
23	Tag_48712	scaffold18	490894	24.641
*23	Tag_48713	scaffold18	491456	24.641
*23	Tag_48714	scaffold18	491968	24.641
*23	Tag_48715	scaffold18	492473	24.641
*23	Tag_48716	scaffold18	492979	24.641
*23	Tag_48718	scaffold18	493994	24.641
*23	Tag_48719	scaffold18	495152	24.641
*23	Tag_48720	scaffold18	495654	24.641
*23	Tag_48721	scaffold18	496162	24.641
*23	Tag_48722	scaffold18	496663	24.641
*23	Tag_48723	scaffold18	497206	24.641
*23	Tag_48724	scaffold18	497717	24.641
*23	Tag_48725	scaffold18	498221	24.641
*23	Tag_48726	scaffold18	498847	24.641
24	Tag_48727	scaffold18	499353	25.503
*24	Tag_48728	scaffold18	499863	25.503
*24	Tag_48729	scaffold18	500430	25.503
25	Tag_48730	scaffold18	501026	26.841
26	Tag_48731	scaffold18	501528	27.927
*26	Tag_48732	scaffold18	502036	27.927
*26	Tag_48733	scaffold18	502543	27.927
*26	Tag_48734	scaffold18	503048	27.927
*26	Tag_48735	scaffold18	503572	27.927
*26	Tag_48736	scaffold18	504091	27.927
*26	Tag_48737	scaffold18	504660	27.927
*26	Tag_48738	scaffold18	505187	27.927
*26	Tag_48739	scaffold18	505769	27.927
*26	Tag_48740	scaffold18	506357	27.927
*26	Tag_48741	scaffold18	506957	27.927
27	Tag_48742	scaffold18	507587	28.785
*27	Tag_48743	scaffold18	508088	28.785
28	Tag_48744	scaffold18	508607	29.859
*29	Tag_48747	scaffold18	511816	31.307
*29	Tag_48748	scaffold18	512322	31.307
29	Tag_48749	scaffold18	512826	31.307
*29	Tag_48750	scaffold18	513353	31.307
*29	Tag_48751	scaffold18	513865	31.307
*29	Tag_48752	scaffold18	514378	31.307
*29	Tag_48753	scaffold18	514902	31.307
*29	Tag_48754	scaffold18	515403	31.307
*29	Tag_48755	scaffold18	515939	31.307
*29	Tag_48756	scaffold18	516464	31.307
*29	Tag_48757	scaffold18	517021	31.307
*29	Tag_48758	scaffold18	517581	31.307
*29	Tag_48759	scaffold18	518114	31.307
*29	Tag_48760	scaffold18	518822	31.307
*29	Tag_48761	scaffold18	519366	31.307
*29	Tag_48762	scaffold18	519897	31.307
*29	Tag_48763	scaffold18	520405	31.307
*29	Tag_48764	scaffold18	520907	31.307
*29	Tag_48765	scaffold18	521418	31.307
*29	Tag_48766	scaffold18	521987	31.307
*29	Tag_48767	scaffold18	522497	31.307
*29	Tag_48768	scaffold18	523034	31.307
*29	Tag_48769	scaffold18	523546	31.307
*29	Tag_48770	scaffold18	524329	31.307
*29	Tag_48771	scaffold18	524857	31.307
30	Tag_48745	scaffold18	509151	31.437
31	Tag_48772	scaffold18	526236	32.176
*31	Tag_48773	scaffold18	526763	32.176
*31	Tag_48774	scaffold18	527273	32.176
*31	Tag_48775	scaffold18	527805	32.176
*31	Tag_48776	scaffold18	528308	32.176
*31	Tag_48777	scaffold18	528815	32.176
*31	Tag_48778	scaffold18	529379	32.176
*31	Tag_48779	scaffold18	529880	32.176
*31	Tag_48780	scaffold18	530411	32.176
*31	Tag_48781	scaffold18	530923	32.176
*31	Tag_48782	scaffold18	531487	32.176
*31	Tag_48783	scaffold18	531989	32.176
*31	Tag_48784	scaffold18	532645	32.176
*31	Tag_48785	scaffold18	533314	32.176
*31	Tag_48786	scaffold18	533902	32.176
*31	Tag_48787	scaffold18	534473	32.176
*31	Tag_48788	scaffold18	535235	32.176
*31	Tag_48789	scaffold18	535815	32.176
*31	Tag_48790	scaffold18	536405	32.176
*31	Tag_48791	scaffold18	536930	32.176
*31	Tag_48792	scaffold18	537436	32.176
*31	Tag_48793	scaffold18	538042	32.176
*31	Tag_48794	scaffold18	538648	32.176
*31	Tag_48795	scaffold18	539277	32.176
*31	Tag_48796	scaffold18	539790	32.176
*31	Tag_48797	scaffold18	540320	32.176
*31	Tag_48798	scaffold18	540853	32.176
*31	Tag_48799	scaffold18	541409	32.176
*31	Tag_48800	scaffold18	541921	32.176
*31	Tag_48801	scaffold18	542439	32.176
*31	Tag_48802	scaffold18	542953	32.176
*31	Tag_48803	scaffold18	543468	32.176
*31	Tag_48804	scaffold18	544040	32.176
*31	Tag_48805	scaffold18	544613	32.176
*31	Tag_48806	scaffold18	545173	32.176
*31	Tag_48807	scaffold18	545703	32.176
*31	Tag_48808	scaffold18	546211	32.176
*31	Tag_48809	scaffold18	546741	32.176
*31	Tag_48810	scaffold18	547243	32.176
*31	Tag_48811	scaffold18	547820	32.176
32	Tag_48812	scaffold18	548336	33.012
*32	Tag_48813	scaffold18	548868	33.012
*32	Tag_48814	scaffold18	549555	33.012
*32	Tag_48815	scaffold18	550068	33.012
*32	Tag_48816	scaffold18	550581	33.012
*32	Tag_48817	scaffold18	551217	33.012
*32	Tag_48818	scaffold18	551889	33.012
*32	Tag_48819	scaffold18	556390	33.012
*32	Tag_48820	scaffold18	556932	33.012
*32	Tag_48821	scaffold18	557446	33.012
*32	Tag_48822	scaffold18	557968	33.012
*32	Tag_48823	scaffold18	558482	33.012
*32	Tag_48824	scaffold18	559014	33.012
*32	Tag_48825	scaffold18	559540	33.012
*32	Tag_48826	scaffold18	560041	33.012
*32	Tag_48827	scaffold18	560759	33.012
*32	Tag_48828	scaffold18	561294	33.012
*32	Tag_48829	scaffold18	561824	33.012
*33	Tag_48830	scaffold18	562365	33.861
33	Tag_48831	scaffold18	562868	33.861
*33	Tag_48832	scaffold18	563432	33.861
*33	Tag_48833	scaffold18	563946	33.861
*33	Tag_48834	scaffold18	564463	33.861
*33	Tag_48835	scaffold18	564997	33.861
*33	Tag_48836	scaffold18	565502	33.861
*33	Tag_48837	scaffold18	566006	33.861
*33	Tag_48838	scaffold18	566562	33.861
*33	Tag_48839	scaffold18	567071	33.861
*33	Tag_48840	scaffold18	567584	33.861
*34	Tag_48841	scaffold18	568168	34.654
34	Tag_48842	scaffold18	568691	34.654
*34	Tag_48843	scaffold18	569263	34.654
*34	Tag_48844	scaffold18	569764	34.654
*34	Tag_48845	scaffold18	570267	34.654
*34	Tag_48846	scaffold18	570787	34.654
*34	Tag_48847	scaffold18	571294	34.654
*34	Tag_48848	scaffold18	571814	34.654
*34	Tag_48849	scaffold18	572324	34.654
*34	Tag_48850	scaffold18	572831	34.654
*34	Tag_48851	scaffold18	573343	34.654
*34	Tag_48852	scaffold18	573867	34.654
*34	Tag_48853	scaffold18	574441	34.654
*34	Tag_48854	scaffold18	575327	34.654
*34	Tag_48855	scaffold18	575846	34.654
*34	Tag_48857	scaffold18	577058	34.654
35	Tag_48858	scaffold18	577628	35.566
*36	Tag_48859	scaffold18	578156	36.284
*36	Tag_48860	scaffold18	578726	36.284
36	Tag_48861	scaffold18	579261	36.284
*36	Tag_48862	scaffold18	579765	36.284
*36	Tag_48863	scaffold18	580281	36.284
*36	Tag_48864	scaffold18	580798	36.284
*36	Tag_48865	scaffold18	581355	36.284
*36	Tag_48866	scaffold18	581857	36.284
*37	Tag_48867	scaffold18	582527	37.956
*37	Tag_48868	scaffold18	583030	37.956
37	Tag_48869	scaffold18	583790	37.956
*37	Tag_48870	scaffold18	584299	37.956
*37	Tag_48871	scaffold18	584803	37.956
*37	Tag_48872	scaffold18	585317	37.956
*37	Tag_48873	scaffold18	585820	37.956
*37	Tag_48874	scaffold18	586357	37.956
*37	Tag_48875	scaffold18	586886	37.956
*37	Tag_48877	scaffold18	588749	37.956
*37	Tag_48878	scaffold18	589252	37.956
*37	Tag_48879	scaffold18	589781	37.956
*37	Tag_48880	scaffold18	590291	37.956
*37	Tag_48881	scaffold18	590797	37.956
*37	Tag_48883	scaffold18	591860	37.956
*37	Tag_48886	scaffold18	593412	37.956
*37	Tag_48887	scaffold18	593946	37.956
*37	Tag_48888	scaffold18	594465	37.956
*37	Tag_48889	scaffold18	595025	37.956
*37	Tag_48890	scaffold18	595529	37.956
*38	Tag_5463	scaffold6	3791777	38.789
*38	Tag_5460	scaffold6	3789395	38.789
*38	Tag_5459	scaffold6	3788281	38.789
*38	Tag_5457	scaffold6	3786661	38.789
*38	Tag_5456	scaffold6	3785976	38.789
*38	Tag_5455	scaffold6	3785442	38.789
*38	Tag_5454	scaffold6	3784189	38.789
*38	Tag_5453	scaffold6	3783483	38.789
*38	Tag_5452	scaffold6	3782958	38.789
*38	Tag_5451	scaffold6	3782303	38.789
*38	Tag_5449	scaffold6	3780900	38.789
*38	Tag_5448	scaffold6	3780348	38.789
*38	Tag_5445	scaffold6	3778679	38.789
*38	Tag_5444	scaffold6	3778106	38.789
*38	Tag_5443	scaffold6	3777217	38.789
*38	Tag_5442	scaffold6	3775693	38.789
*38	Tag_5441	scaffold6	3774735	38.789
*38	Tag_5440	scaffold6	3774160	38.789
*38	Tag_5439	scaffold6	3773524	38.789
*38	Tag_5438	scaffold6	3772653	38.789
*38	Tag_5437	scaffold6	3768563	38.789
*38	Tag_5436	scaffold6	3767769	38.789
*38	Tag_5435	scaffold6	3766705	38.789
*38	Tag_5434	scaffold6	3766059	38.789
*38	Tag_5433	scaffold6	3764652	38.789
*38	Tag_5432	scaffold6	3764134	38.789
*38	Tag_5431	scaffold6	3763392	38.789
*38	Tag_5430	scaffold6	3762889	38.789
*38	Tag_5429	scaffold6	3762219	38.789
*38	Tag_5428	scaffold6	3761581	38.789
*38	Tag_5427	scaffold6	3760753	38.789
*38	Tag_5426	scaffold6	3759926	38.789
*38	Tag_5425	scaffold6	3759067	38.789
*38	Tag_5424	scaffold6	3757693	38.789
*38	Tag_5423	scaffold6	3757189	38.789
*38	Tag_5422	scaffold6	3756448	38.789
*38	Tag_5421	scaffold6	3755563	38.789
*38	Tag_5420	scaffold6	3754481	38.789
*38	Tag_5419	scaffold6	3753613	38.789
*38	Tag_5418	scaffold6	3752791	38.789
*38	Tag_5417	scaffold6	3752249	38.789
*38	Tag_5416	scaffold6	3751711	38.789
*38	Tag_5415	scaffold6	3751093	38.789
*38	Tag_5414	scaffold6	3750389	38.789
*38	Tag_5413	scaffold6	3749302	38.789
*38	Tag_5412	scaffold6	3748679	38.789
*38	Tag_5411	scaffold6	3748164	38.789
*38	Tag_5410	scaffold6	3747392	38.789
*38	Tag_5409	scaffold6	3746558	38.789
*38	Tag_5407	scaffold6	3745357	38.789
*38	Tag_5405	scaffold6	3743666	38.789
*38	Tag_5404	scaffold6	3743149	38.789
*38	Tag_5403	scaffold6	3742457	38.789
*38	Tag_5402	scaffold6	3741658	38.789
*38	Tag_5401	scaffold6	3740748	38.789
*38	Tag_5400	scaffold6	3740051	38.789
*38	Tag_5399	scaffold6	3739550	38.789
*38	Tag_5398	scaffold6	3739048	38.789
*38	Tag_5396	scaffold6	3737630	38.789
*38	Tag_5394	scaffold6	3734797	38.789
*38	Tag_5393	scaffold6	3734266	38.789
*38	Tag_5392	scaffold6	3733756	38.789
*38	Tag_5391	scaffold6	3733121	38.789
*38	Tag_5389	scaffold6	3729911	38.789
*38	Tag_5387	scaffold6	3726968	38.789
*38	Tag_5386	scaffold6	3726415	38.789
*38	Tag_5385	scaffold6	3725905	38.789
*38	Tag_5381	scaffold6	3723269	38.789
*38	Tag_5376	scaffold6	3720578	38.789
*38	Tag_5375	scaffold6	3719734	38.789
*38	Tag_5374	scaffold6	3719203	38.789
*38	Tag_5366	scaffold6	3712461	38.789
*38	Tag_5365	scaffold6	3711781	38.789
*38	Tag_5360	scaffold6	3706567	38.789
*38	Tag_5356	scaffold6	3704032	38.789
*38	Tag_5355	scaffold6	3703224	38.789
*38	Tag_5354	scaffold6	3702632	38.789
*38	Tag_5352	scaffold6	3701012	38.789
*38	Tag_5351	scaffold6	3700374	38.789
*38	Tag_5350	scaffold6	3699851	38.789
*38	Tag_5349	scaffold6	3699209	38.789
*38	Tag_5346	scaffold6	3697512	38.789
*38	Tag_5345	scaffold6	3696778	38.789
*38	Tag_5344	scaffold6	3696193	38.789
*38	Tag_5343	scaffold6	3695688	38.789
*38	Tag_5342	scaffold6	3695113	38.789
*38	Tag_5341	scaffold6	3694504	38.789
*38	Tag_5339	scaffold6	3692663	38.789
*38	Tag_5338	scaffold6	3692014	38.789
*38	Tag_5337	scaffold6	3691406	38.789
*38	Tag_5336	scaffold6	3690766	38.789
*38	Tag_5335	scaffold6	3687384	38.789
*38	Tag_5334	scaffold6	3686863	38.789
*38	Tag_5327	scaffold6	3683084	38.789
*38	Tag_5324	scaffold6	3680950	38.789
*38	Tag_5323	scaffold6	3680164	38.789
*38	Tag_5322	scaffold6	3679512	38.789
*38	Tag_5321	scaffold6	3678690	38.789
*38	Tag_5281	scaffold6	3478236	38.789
*38	Tag_5274	scaffold6	3428398	38.789
*38	Tag_5273	scaffold6	3427885	38.789
*38	Tag_5270	scaffold6	3426367	38.789
*38	Tag_5269	scaffold6	3425836	38.789
*38	Tag_5268	scaffold6	3424901	38.789
*38	Tag_5267	scaffold6	3424193	38.789
*38	Tag_5266	scaffold6	3423656	38.789
*38	Tag_5265	scaffold6	3422964	38.789
*38	Tag_5264	scaffold6	3422378	38.789
*38	Tag_5263	scaffold6	3421853	38.789
*38	Tag_5262	scaffold6	3421294	38.789
*38	Tag_5260	scaffold6	3420146	38.789
*38	Tag_5259	scaffold6	3419519	38.789
*38	Tag_5258	scaffold6	3419000	38.789
*38	Tag_5257	scaffold6	3418467	38.789
*38	Tag_5256	scaffold6	3417962	38.789
*38	Tag_5255	scaffold6	3417372	38.789
*38	Tag_5254	scaffold6	3416866	38.789
*38	Tag_5253	scaffold6	3416331	38.789
*38	Tag_5252	scaffold6	3415765	38.789
*38	Tag_5251	scaffold6	3415193	38.789
*38	Tag_5250	scaffold6	3414657	38.789
*38	Tag_5249	scaffold6	3414150	38.789
*38	Tag_5248	scaffold6	3413472	38.789
*38	Tag_5247	scaffold6	3412935	38.789
*38	Tag_5246	scaffold6	3412321	38.789
*38	Tag_5245	scaffold6	3411784	38.789
*38	Tag_5244	scaffold6	3411278	38.789
*38	Tag_5243	scaffold6	3410759	38.789
*38	Tag_5242	scaffold6	3410184	38.789
*38	Tag_5241	scaffold6	3409429	38.789
*38	Tag_5240	scaffold6	3408887	38.789
*38	Tag_5239	scaffold6	3408377	38.789
*38	Tag_5238	scaffold6	3407606	38.789
*38	Tag_5237	scaffold6	3407104	38.789
*38	Tag_5236	scaffold6	3406593	38.789
*38	Tag_5235	scaffold6	3406071	38.789
*38	Tag_5234	scaffold6	3405546	38.789
*38	Tag_5233	scaffold6	3405019	38.789
*38	Tag_5231	scaffold6	3403905	38.789
*38	Tag_5230	scaffold6	3403368	38.789
*38	Tag_5229	scaffold6	3402593	38.789
*38	Tag_5228	scaffold6	3402071	38.789
*38	Tag_5227	scaffold6	3401525	38.789
*38	Tag_5226	scaffold6	3401010	38.789
*38	Tag_5225	scaffold6	3400497	38.789
*38	Tag_5224	scaffold6	3399995	38.789
*38	Tag_5223	scaffold6	3399242	38.789
*38	Tag_5222	scaffold6	3398674	38.789
*38	Tag_5221	scaffold6	3398129	38.789
*38	Tag_5220	scaffold6	3397551	38.789
*38	Tag_5219	scaffold6	3397047	38.789
*38	Tag_5218	scaffold6	3396456	38.789
*38	Tag_5217	scaffold6	3395947	38.789
*38	Tag_5216	scaffold6	3395259	38.789
*38	Tag_5215	scaffold6	3394723	38.789
*38	Tag_5214	scaffold6	3394221	38.789
*38	Tag_5213	scaffold6	3393668	38.789
*38	Tag_5212	scaffold6	3393000	38.789
*38	Tag_5211	scaffold6	3392459	38.789
*38	Tag_5210	scaffold6	3391943	38.789
*38	Tag_5209	scaffold6	3391441	38.789
*38	Tag_5208	scaffold6	3390862	38.789
*38	Tag_5207	scaffold6	3390352	38.789
*38	Tag_5206	scaffold6	3389830	38.789
*38	Tag_5205	scaffold6	3389319	38.789
*38	Tag_5204	scaffold6	3388789	38.789
*38	Tag_5203	scaffold6	3388259	38.789
*38	Tag_5202	scaffold6	3387749	38.789
*38	Tag_5201	scaffold6	3387216	38.789
*38	Tag_5200	scaffold6	3386628	38.789
*38	Tag_5199	scaffold6	3386114	38.789
*38	Tag_5198	scaffold6	3385610	38.789
*38	Tag_5197	scaffold6	3385103	38.789
*38	Tag_5196	scaffold6	3384588	38.789
*38	Tag_5195	scaffold6	3383997	38.789
*38	Tag_5194	scaffold6	3383490	38.789
*38	Tag_5193	scaffold6	3382967	38.789
*38	Tag_5192	scaffold6	3382367	38.789
*38	Tag_5191	scaffold6	3381800	38.789
*38	Tag_5190	scaffold6	3381256	38.789
*38	Tag_5189	scaffold6	3380736	38.789
*38	Tag_5188	scaffold6	3380213	38.789
*38	Tag_5187	scaffold6	3379636	38.789
*38	Tag_5186	scaffold6	3379015	38.789
*38	Tag_5185	scaffold6	3378199	38.789
*38	Tag_5184	scaffold6	3377683	38.789
*38	Tag_5183	scaffold6	3377162	38.789
*38	Tag_5182	scaffold6	3376639	38.789
*38	Tag_5181	scaffold6	3376093	38.789
*38	Tag_5180	scaffold6	3375500	38.789
*38	Tag_5179	scaffold6	3374957	38.789
*38	Tag_5178	scaffold6	3374327	38.789
*38	Tag_5177	scaffold6	3373817	38.789
*38	Tag_5176	scaffold6	3373304	38.789
*38	Tag_5175	scaffold6	3372799	38.789
*38	Tag_5174	scaffold6	3372296	38.789
*38	Tag_5173	scaffold6	3371750	38.789
*38	Tag_5172	scaffold6	3371189	38.789
*38	Tag_5171	scaffold6	3370681	38.789
*38	Tag_5170	scaffold6	3370180	38.789
*38	Tag_5169	scaffold6	3369631	38.789
*38	Tag_5168	scaffold6	3369088	38.789
*38	Tag_5167	scaffold6	3368558	38.789
*38	Tag_5166	scaffold6	3367921	38.789
*38	Tag_5165	scaffold6	3367390	38.789
*39	Tag_5397	scaffold6	3738462	38.789
*39	Tag_5395	scaffold6	3736555	38.789
*39	Tag_5359	scaffold6	3705706	38.789
*39	Tag_5282	scaffold6	3494282	38.789
*39	Tag_5272	scaffold6	3427380	38.789
*39	Tag_5271	scaffold6	3426869	38.789
*39	Tag_5261	scaffold6	3420763	38.789
40	Tag_5164	scaffold6	3366698	39.511
*41	Tag_5163	scaffold6	3366163	40.022
*41	Tag_5162	scaffold6	3365645	40.022
*41	Tag_5161	scaffold6	3365037	40.022
*41	Tag_5160	scaffold6	3364441	40.022
*41	Tag_5159	scaffold6	3363910	40.022
*41	Tag_5158	scaffold6	3363401	40.022
*41	Tag_5157	scaffold6	3362900	40.022
*41	Tag_5156	scaffold6	3362390	40.022
*41	Tag_5155	scaffold6	3359833	40.022
41	Tag_5154	scaffold6	3359096	40.022
*41	Tag_5153	scaffold6	3358578	40.022
*41	Tag_5152	scaffold6	3358070	40.022
*41	Tag_5151	scaffold6	3357539	40.022
*41	Tag_5150	scaffold6	3357023	40.022
*41	Tag_5149	scaffold6	3356522	40.022
*41	Tag_5148	scaffold6	3356007	40.022
*41	Tag_5147	scaffold6	3355504	40.022
*41	Tag_5146	scaffold6	3354919	40.022
*41	Tag_5145	scaffold6	3354418	40.022
*41	Tag_5144	scaffold6	3353917	40.022
*41	Tag_5143	scaffold6	3353416	40.022
*41	Tag_5142	scaffold6	3352790	40.022
*41	Tag_5141	scaffold6	3352072	40.022
*41	Tag_5140	scaffold6	3351561	40.022
*41	Tag_5139	scaffold6	3351059	40.022
*41	Tag_5138	scaffold6	3350558	40.022
*41	Tag_5137	scaffold6	3350051	40.022
*41	Tag_5136	scaffold6	3349550	40.022
*41	Tag_5135	scaffold6	3349048	40.022
*41	Tag_5134	scaffold6	3348536	40.022
*41	Tag_5133	scaffold6	3348032	40.022
*41	Tag_5132	scaffold6	3347475	40.022
*41	Tag_5131	scaffold6	3346945	40.022
*41	Tag_5130	scaffold6	3346410	40.022
*41	Tag_5129	scaffold6	3345883	40.022
*41	Tag_5128	scaffold6	3345352	40.022
*41	Tag_5127	scaffold6	3344640	40.022
*41	Tag_5126	scaffold6	3344133	40.022
*41	Tag_5125	scaffold6	3342111	40.022
*41	Tag_5124	scaffold6	3341551	40.022
*41	Tag_5123	scaffold6	3341021	40.022
*41	Tag_5122	scaffold6	3340517	40.022
*41	Tag_5121	scaffold6	3340008	40.022
*41	Tag_5120	scaffold6	3339485	40.022
*41	Tag_5119	scaffold6	3338947	40.022
*41	Tag_5118	scaffold6	3338411	40.022
*42	Tag_5117	scaffold6	3337894	40.827
*42	Tag_5116	scaffold6	3337380	40.827
*42	Tag_5115	scaffold6	3336852	40.827
42	Tag_5114	scaffold6	3336308	40.827
*42	Tag_5113	scaffold6	3335801	40.827
*42	Tag_5112	scaffold6	3335260	40.827
*42	Tag_5111	scaffold6	3334758	40.827
*42	Tag_5110	scaffold6	3333999	40.827
*42	Tag_5109	scaffold6	3333492	40.827
*42	Tag_5108	scaffold6	3332975	40.827
*42	Tag_5101	scaffold6	3329059	40.827
*43	Tag_5107	scaffold6	3332440	41.605
*43	Tag_5106	scaffold6	3331885	41.605
*43	Tag_5105	scaffold6	3331340	41.605
*43	Tag_5104	scaffold6	3330757	41.605
*43	Tag_5103	scaffold6	3330074	41.605
*43	Tag_5102	scaffold6	3329567	41.605
*43	Tag_5100	scaffold6	3328546	41.605
*43	Tag_5099	scaffold6	3328011	41.605
*43	Tag_5098	scaffold6	3327479	41.605
43	Tag_5097	scaffold6	3326888	41.605
*43	Tag_5096	scaffold6	3326381	41.605
44	Tag_5078	scaffold6	3311088	42.26
*45	Tag_5095	scaffold6	3325867	42.288
*45	Tag_5094	scaffold6	3325347	42.288
*45	Tag_5093	scaffold6	3319401	42.288
*45	Tag_5092	scaffold6	3318873	42.288
*45	Tag_5091	scaffold6	3318372	42.288
*45	Tag_5090	scaffold6	3317869	42.288
*45	Tag_5089	scaffold6	3317368	42.288
*45	Tag_5088	scaffold6	3316847	42.288
*45	Tag_5087	scaffold6	3316316	42.288
*45	Tag_5086	scaffold6	3315811	42.288
*45	Tag_5085	scaffold6	3315296	42.288
*45	Tag_5084	scaffold6	3314779	42.288
*45	Tag_5083	scaffold6	3314036	42.288
*45	Tag_5082	scaffold6	3313311	42.288
*45	Tag_5081	scaffold6	3312804	42.288
*45	Tag_5080	scaffold6	3312119	42.288
*45	Tag_5079	scaffold6	3311612	42.288
*45	Tag_5077	scaffold6	3310238	42.288
*45	Tag_5076	scaffold6	3309725	42.288
*45	Tag_5075	scaffold6	3309222	42.288
*45	Tag_5074	scaffold6	3308718	42.288
*45	Tag_5073	scaffold6	3308202	42.288
*45	Tag_5072	scaffold6	3307651	42.288
*45	Tag_5071	scaffold6	3307075	42.288
*45	Tag_5070	scaffold6	3306489	42.288
*45	Tag_5069	scaffold6	3305869	42.288
*45	Tag_5068	scaffold6	3305337	42.288
*45	Tag_5067	scaffold6	3304807	42.288
*45	Tag_5066	scaffold6	3304305	42.288
*45	Tag_5065	scaffold6	3303698	42.288
*45	Tag_5064	scaffold6	3303176	42.288
*45	Tag_5063	scaffold6	3302492	42.288
*45	Tag_5062	scaffold6	3301932	42.288
*45	Tag_5061	scaffold6	3301421	42.288
*45	Tag_5060	scaffold6	3300907	42.288
*45	Tag_5059	scaffold6	3300388	42.288
*45	Tag_5058	scaffold6	3299873	42.288
*45	Tag_5057	scaffold6	3299359	42.288
*45	Tag_5056	scaffold6	3298799	42.288
*45	Tag_5055	scaffold6	3298296	42.288
*45	Tag_5054	scaffold6	3297655	42.288
*45	Tag_5053	scaffold6	3297080	42.288
*45	Tag_5052	scaffold6	3296578	42.288
*45	Tag_5051	scaffold6	3296075	42.288
*45	Tag_5050	scaffold6	3295568	42.288
*45	Tag_5049	scaffold6	3295057	42.288
*45	Tag_5048	scaffold6	3294544	42.288
*45	Tag_5047	scaffold6	3293841	42.288
*45	Tag_5046	scaffold6	3293185	42.288
*45	Tag_5045	scaffold6	3292510	42.288
*45	Tag_5044	scaffold6	3291864	42.288
*45	Tag_5043	scaffold6	3291318	42.288
*45	Tag_5042	scaffold6	3290466	42.288
*45	Tag_5041	scaffold6	3289952	42.288
45	Tag_5040	scaffold6	3289307	42.288
*45	Tag_5039	scaffold6	3288750	42.288
*45	Tag_5038	scaffold6	3288105	42.288
*45	Tag_5037	scaffold6	3287513	42.288
*45	Tag_5036	scaffold6	3287011	42.288
*45	Tag_5035	scaffold6	3286369	42.288
*45	Tag_5034	scaffold6	3285804	42.288
*45	Tag_5033	scaffold6	3285096	42.288
*45	Tag_5032	scaffold6	3284546	42.288
*45	Tag_5031	scaffold6	3283993	42.288
*45	Tag_5030	scaffold6	3283292	42.288
*45	Tag_5029	scaffold6	3282618	42.288
*45	Tag_5028	scaffold6	3282097	42.288
*45	Tag_5027	scaffold6	3281494	42.288
*45	Tag_5026	scaffold6	3280970	42.288
*45	Tag_5025	scaffold6	3280401	42.288
*45	Tag_5024	scaffold6	3279880	42.288
*45	Tag_5023	scaffold6	3279342	42.288
*45	Tag_5022	scaffold6	3278760	42.288
*45	Tag_5021	scaffold6	3278189	42.288
*45	Tag_5020	scaffold6	3277677	42.288
*45	Tag_5019	scaffold6	3277114	42.288
*45	Tag_5018	scaffold6	3276552	42.288
*45	Tag_5017	scaffold6	3275908	42.288
*45	Tag_5016	scaffold6	3275405	42.288
*45	Tag_5015	scaffold6	3274897	42.288
*45	Tag_5014	scaffold6	3274393	42.288
*45	Tag_5013	scaffold6	3273848	42.288
*45	Tag_5012	scaffold6	3273329	42.288
*45	Tag_5011	scaffold6	3272804	42.288
*45	Tag_5009	scaffold6	3271789	42.288
*45	Tag_5008	scaffold6	3271269	42.288
*45	Tag_5007	scaffold6	3270737	42.288
*45	Tag_5006	scaffold6	3269768	42.288
*45	Tag_5005	scaffold6	3269198	42.288
*45	Tag_5004	scaffold6	3268654	42.288
*45	Tag_5003	scaffold6	3268129	42.288
*45	Tag_5002	scaffold6	3267628	42.288
*45	Tag_5001	scaffold6	3267119	42.288
*45	Tag_5000	scaffold6	3266517	42.288
*45	Tag_4999	scaffold6	3266000	42.288
*45	Tag_4998	scaffold6	3265496	42.288
*45	Tag_4997	scaffold6	3264980	42.288
*46	Tag_4996	scaffold6	3264423	43.082
*46	Tag_4994	scaffold6	3263328	43.082
*46	Tag_4993	scaffold6	3262827	43.082
*46	Tag_4992	scaffold6	3262323	43.082
*46	Tag_4991	scaffold6	3261813	43.082
*46	Tag_4989	scaffold6	3260805	43.082
*46	Tag_4988	scaffold6	3260294	43.082
*46	Tag_4987	scaffold6	3259777	43.082
*46	Tag_4986	scaffold6	3259209	43.082
*46	Tag_4985	scaffold6	3258706	43.082
*46	Tag_4984	scaffold6	3258197	43.082
*46	Tag_4983	scaffold6	3257692	43.082
*46	Tag_4982	scaffold6	3257189	43.082
*46	Tag_4981	scaffold6	3256664	43.082
*46	Tag_4980	scaffold6	3256140	43.082
*46	Tag_4979	scaffold6	3255579	43.082
*46	Tag_4978	scaffold6	3254994	43.082
*46	Tag_4977	scaffold6	3254458	43.082
*46	Tag_4976	scaffold6	3253955	43.082
*46	Tag_4974	scaffold6	3252287	43.082
*46	Tag_4973	scaffold6	3251777	43.082
*46	Tag_4971	scaffold6	3250709	43.082
*46	Tag_4970	scaffold6	3250149	43.082
*46	Tag_4969	scaffold6	3249549	43.082
*46	Tag_4968	scaffold6	3249003	43.082
*46	Tag_4967	scaffold6	3248483	43.082
*46	Tag_4966	scaffold6	3247972	43.082
*46	Tag_4965	scaffold6	3247469	43.082
*46	Tag_4964	scaffold6	3246911	43.082
*46	Tag_4963	scaffold6	3246335	43.082
*46	Tag_4962	scaffold6	3245834	43.082
*46	Tag_4961	scaffold6	3245264	43.082
*46	Tag_4960	scaffold6	3244738	43.082
*46	Tag_4959	scaffold6	3244211	43.082
*46	Tag_4958	scaffold6	3243699	43.082
*46	Tag_4957	scaffold6	3243178	43.082
*46	Tag_4956	scaffold6	3242672	43.082
*46	Tag_4955	scaffold6	3242165	43.082
*46	Tag_4954	scaffold6	3241663	43.082
*46	Tag_4953	scaffold6	3241066	43.082
*46	Tag_4952	scaffold6	3240552	43.082
*46	Tag_4951	scaffold6	3239991	43.082
*46	Tag_4950	scaffold6	3239477	43.082
*46	Tag_4949	scaffold6	3238967	43.082
*46	Tag_4948	scaffold6	3238401	43.082
*46	Tag_4947	scaffold6	3237896	43.082
*46	Tag_4946	scaffold6	3237373	43.082
*46	Tag_4945	scaffold6	3236869	43.082
*46	Tag_4943	scaffold6	3235783	43.082
*46	Tag_4942	scaffold6	3235129	43.082
*46	Tag_4941	scaffold6	3234568	43.082
*46	Tag_4939	scaffold6	3233538	43.082
*46	Tag_4938	scaffold6	3233037	43.082
*46	Tag_4937	scaffold6	3232524	43.082
*46	Tag_4936	scaffold6	3232016	43.082
*46	Tag_4935	scaffold6	3231506	43.082
*46	Tag_4934	scaffold6	3230898	43.082
*46	Tag_4933	scaffold6	3230337	43.082
*46	Tag_4932	scaffold6	3229802	43.082
*46	Tag_4931	scaffold6	3229297	43.082
*46	Tag_4930	scaffold6	3228775	43.082
*46	Tag_4929	scaffold6	3228234	43.082
*46	Tag_4928	scaffold6	3227728	43.082
*46	Tag_4926	scaffold6	3226670	43.082
*46	Tag_4925	scaffold6	3226168	43.082
*46	Tag_4924	scaffold6	3225560	43.082
*46	Tag_4923	scaffold6	3225015	43.082
*46	Tag_4922	scaffold6	3224492	43.082
*46	Tag_4921	scaffold6	3223835	43.082
*46	Tag_4920	scaffold6	3223298	43.082
*46	Tag_4919	scaffold6	3222790	43.082
*46	Tag_4918	scaffold6	3222273	43.082
*46	Tag_4917	scaffold6	3221772	43.082
*46	Tag_4916	scaffold6	3221211	43.082
*46	Tag_4915	scaffold6	3220695	43.082
*46	Tag_4914	scaffold6	3220183	43.082
*46	Tag_4913	scaffold6	3219364	43.082
*46	Tag_4912	scaffold6	3218830	43.082
*46	Tag_4911	scaffold6	3218299	43.082
*46	Tag_4910	scaffold6	3217703	43.082
*46	Tag_4909	scaffold6	3217049	43.082
*46	Tag_4908	scaffold6	3216342	43.082
*46	Tag_4907	scaffold6	3214934	43.082
*46	Tag_4904	scaffold6	3212883	43.082
*46	Tag_4903	scaffold6	3212271	43.082
*46	Tag_4901	scaffold6	3210232	43.082
*46	Tag_4899	scaffold6	3208440	43.082
*46	Tag_4898	scaffold6	3207837	43.082
*46	Tag_4897	scaffold6	3207324	43.082
*46	Tag_4896	scaffold6	3206704	43.082
*46	Tag_4895	scaffold6	3206132	43.082
*46	Tag_4894	scaffold6	3205625	43.082
*46	Tag_4893	scaffold6	3205114	43.082
*46	Tag_4892	scaffold6	3204599	43.082
*46	Tag_4891	scaffold6	3203982	43.082
*46	Tag_4890	scaffold6	3203426	43.082
*46	Tag_4889	scaffold6	3202922	43.082
*46	Tag_4887	scaffold6	3201894	43.082
*46	Tag_4886	scaffold6	3201376	43.082
*46	Tag_4885	scaffold6	3200865	43.082
*46	Tag_4884	scaffold6	3200364	43.082
*46	Tag_4883	scaffold6	3199847	43.082
*46	Tag_4882	scaffold6	3199342	43.082
*46	Tag_4881	scaffold6	3198838	43.082
*46	Tag_4880	scaffold6	3198309	43.082
*46	Tag_4879	scaffold6	3197771	43.082
*46	Tag_4878	scaffold6	3196158	43.082
*46	Tag_4877	scaffold6	3195609	43.082
*46	Tag_4876	scaffold6	3195100	43.082
*46	Tag_4875	scaffold6	3194598	43.082
*46	Tag_4874	scaffold6	3194093	43.082
*46	Tag_4873	scaffold6	3193590	43.082
*46	Tag_4872	scaffold6	3193079	43.082
*46	Tag_4871	scaffold6	3192573	43.082
*46	Tag_4870	scaffold6	3192063	43.082
*46	Tag_4869	scaffold6	3191520	43.082
*46	Tag_4868	scaffold6	3191012	43.082
*46	Tag_4867	scaffold6	3190510	43.082
*46	Tag_4866	scaffold6	3189914	43.082
*46	Tag_4864	scaffold6	3186501	43.082
*46	Tag_4863	scaffold6	3185909	43.082
*46	Tag_4862	scaffold6	3185330	43.082
*46	Tag_4861	scaffold6	3184759	43.082
*46	Tag_4860	scaffold6	3184243	43.082
*46	Tag_4858	scaffold6	3183006	43.082
*46	Tag_4857	scaffold6	3182349	43.082
*46	Tag_4856	scaffold6	3181739	43.082
*46	Tag_4855	scaffold6	3181106	43.082
*46	Tag_4854	scaffold6	3180452	43.082
*46	Tag_4853	scaffold6	3179812	43.082
*46	Tag_4852	scaffold6	3179282	43.082
*46	Tag_4851	scaffold6	3178647	43.082
*46	Tag_4849	scaffold6	3177521	43.082
*46	Tag_4848	scaffold6	3176861	43.082
*46	Tag_4847	scaffold6	3176329	43.082
*46	Tag_4846	scaffold6	3175736	43.082
*46	Tag_4845	scaffold6	3175206	43.082
*46	Tag_4844	scaffold6	3174517	43.082
*46	Tag_4843	scaffold6	3173946	43.082
*46	Tag_4842	scaffold6	3173438	43.082
*46	Tag_4841	scaffold6	3172871	43.082
*46	Tag_4840	scaffold6	3172287	43.082
*46	Tag_4839	scaffold6	3171618	43.082
*46	Tag_4838	scaffold6	3171077	43.082
*46	Tag_4837	scaffold6	3170543	43.082
*46	Tag_4836	scaffold6	3170009	43.082
*46	Tag_4835	scaffold6	3169363	43.082
*46	Tag_4834	scaffold6	3164708	43.082
*46	Tag_4833	scaffold6	3164184	43.082
*46	Tag_4832	scaffold6	3162452	43.082
*46	Tag_4831	scaffold6	3161949	43.082
*46	Tag_4830	scaffold6	3161444	43.082
*46	Tag_4829	scaffold6	3160882	43.082
*46	Tag_4828	scaffold6	3160307	43.082
*46	Tag_4827	scaffold6	3159683	43.082
*46	Tag_4826	scaffold6	3159181	43.082
*46	Tag_4825	scaffold6	3158669	43.082
*46	Tag_4824	scaffold6	3158141	43.082
*46	Tag_4823	scaffold6	3157605	43.082
*46	Tag_4822	scaffold6	3157094	43.082
*46	Tag_4821	scaffold6	3156255	43.082
*46	Tag_4820	scaffold6	3155682	43.082
*46	Tag_4819	scaffold6	3155115	43.082
*46	Tag_4818	scaffold6	3154600	43.082
*46	Tag_4817	scaffold6	3153970	43.082
*46	Tag_4816	scaffold6	3153443	43.082
*46	Tag_4815	scaffold6	3152934	43.082
*46	Tag_4814	scaffold6	3152432	43.082
*46	Tag_4813	scaffold6	3151913	43.082
*46	Tag_4812	scaffold6	3151371	43.082
*46	Tag_4811	scaffold6	3150839	43.082
*46	Tag_4810	scaffold6	3150315	43.082
*46	Tag_4809	scaffold6	3149806	43.082
*46	Tag_4808	scaffold6	3149051	43.082
*46	Tag_4807	scaffold6	3148527	43.082
*46	Tag_4806	scaffold6	3148019	43.082
*46	Tag_4805	scaffold6	3147504	43.082
*46	Tag_4804	scaffold6	3146953	43.082
*46	Tag_4803	scaffold6	3146398	43.082
*46	Tag_4802	scaffold6	3145858	43.082
*46	Tag_4801	scaffold6	3144349	43.082
*46	Tag_4800	scaffold6	3143759	43.082
*46	Tag_4799	scaffold6	3143164	43.082
*46	Tag_4798	scaffold6	3142198	43.082
*46	Tag_4797	scaffold6	3141671	43.082
*46	Tag_4796	scaffold6	3140772	43.082
*46	Tag_4795	scaffold6	3140269	43.082
*46	Tag_4794	scaffold6	3139687	43.082
*46	Tag_4793	scaffold6	3139142	43.082
*46	Tag_4790	scaffold6	3137472	43.082
*46	Tag_4789	scaffold6	3136941	43.082
*46	Tag_4788	scaffold6	3136367	43.082
*46	Tag_4787	scaffold6	3135852	43.082
*46	Tag_4781	scaffold6	3131838	43.082
*46	Tag_4780	scaffold6	3130975	43.082
*46	Tag_4779	scaffold6	3130355	43.082
*46	Tag_4778	scaffold6	3129518	43.082
*46	Tag_4777	scaffold6	3128975	43.082
*46	Tag_4776	scaffold6	3128399	43.082
*46	Tag_4775	scaffold6	3127783	43.082
*46	Tag_4774	scaffold6	3127241	43.082
*46	Tag_4771	scaffold6	3125282	43.082
*46	Tag_4770	scaffold6	3124780	43.082
*46	Tag_4769	scaffold6	3124261	43.082
*46	Tag_4768	scaffold6	3123583	43.082
*46	Tag_4767	scaffold6	3123049	43.082
*46	Tag_4766	scaffold6	3122548	43.082
*46	Tag_4765	scaffold6	3122029	43.082
*46	Tag_4764	scaffold6	3121460	43.082
*46	Tag_4763	scaffold6	3120956	43.082
*46	Tag_4762	scaffold6	3120409	43.082
*46	Tag_4761	scaffold6	3119875	43.082
*46	Tag_4760	scaffold6	3119307	43.082
*46	Tag_4759	scaffold6	3118804	43.082
*46	Tag_4758	scaffold6	3118125	43.082
*46	Tag_4757	scaffold6	3117618	43.082
*46	Tag_4756	scaffold6	3117002	43.082
*46	Tag_4755	scaffold6	3116486	43.082
*46	Tag_4754	scaffold6	3115852	43.082
*46	Tag_4753	scaffold6	3115315	43.082
*46	Tag_4752	scaffold6	3114775	43.082
*46	Tag_4751	scaffold6	3114215	43.082
*46	Tag_4750	scaffold6	3113689	43.082
*46	Tag_4749	scaffold6	3113179	43.082
*46	Tag_4748	scaffold6	3112623	43.082
*46	Tag_4746	scaffold6	3111581	43.082
46	Tag_4745	scaffold6	3111076	43.082
*46	Tag_4744	scaffold6	3110494	43.082
*46	Tag_4743	scaffold6	3109988	43.082
*46	Tag_4742	scaffold6	3109475	43.082
*46	Tag_4741	scaffold6	3108953	43.082
*46	Tag_4740	scaffold6	3108451	43.082
*46	Tag_4739	scaffold6	3107948	43.082
*46	Tag_4736	scaffold6	3106295	43.082
*46	Tag_4735	scaffold6	3105791	43.082
*46	Tag_4734	scaffold6	3105281	43.082
*46	Tag_4733	scaffold6	3104770	43.082
*46	Tag_4732	scaffold6	3104241	43.082
*46	Tag_4731	scaffold6	3103711	43.082
*46	Tag_4730	scaffold6	3103104	43.082
*46	Tag_4729	scaffold6	3102601	43.082
*46	Tag_4728	scaffold6	3102083	43.082
*46	Tag_4727	scaffold6	3101561	43.082
*46	Tag_4726	scaffold6	3101051	43.082
*46	Tag_4725	scaffold6	3100542	43.082
*46	Tag_4724	scaffold6	3099786	43.082
*46	Tag_4723	scaffold6	3099202	43.082
*46	Tag_4722	scaffold6	3098631	43.082
*46	Tag_4720	scaffold6	3097492	43.082
*46	Tag_4719	scaffold6	3096948	43.082
*46	Tag_4718	scaffold6	3096447	43.082
*46	Tag_4717	scaffold6	3095892	43.082
*46	Tag_4716	scaffold6	3095385	43.082
*46	Tag_4715	scaffold6	3094840	43.082
*46	Tag_4714	scaffold6	3094337	43.082
*46	Tag_4713	scaffold6	3093829	43.082
*46	Tag_4711	scaffold6	3092730	43.082
*46	Tag_4710	scaffold6	3092212	43.082
*46	Tag_4709	scaffold6	3091583	43.082
*46	Tag_4708	scaffold6	3091071	43.082
*46	Tag_4707	scaffold6	3090566	43.082
*46	Tag_4706	scaffold6	3089980	43.082
*46	Tag_4705	scaffold6	3089474	43.082
*46	Tag_4704	scaffold6	3088970	43.082
*46	Tag_4703	scaffold6	3088459	43.082
*46	Tag_4702	scaffold6	3087277	43.082
*46	Tag_4701	scaffold6	3086773	43.082
*46	Tag_4700	scaffold6	3086271	43.082
*47	Tag_4990	scaffold6	3261306	43.082
*47	Tag_4975	scaffold6	3252851	43.082
*47	Tag_4906	scaffold6	3214141	43.082
*47	Tag_4905	scaffold6	3213487	43.082
*47	Tag_4902	scaffold6	3211529	43.082
*47	Tag_4900	scaffold6	3209639	43.082
*47	Tag_4859	scaffold6	3183562	43.082
*47	Tag_4850	scaffold6	3178122	43.082
*47	Tag_4792	scaffold6	3138639	43.082
*47	Tag_4791	scaffold6	3138137	43.082
*47	Tag_4786	scaffold6	3135223	43.082
*47	Tag_4785	scaffold6	3134710	43.082
*47	Tag_4784	scaffold6	3133896	43.082
*47	Tag_4783	scaffold6	3133244	43.082
47	Tag_4782	scaffold6	3132737	43.082
*47	Tag_4747	scaffold6	3112088	43.082
*47	Tag_4738	scaffold6	3107440	43.082
*47	Tag_4712	scaffold6	3093302	43.082
48	Tag_3792	scaffold6	2503246	43.567
*49	Tag_4995	scaffold6	3263852	43.959
*49	Tag_4972	scaffold6	3251220	43.959
*49	Tag_4944	scaffold6	3236305	43.959
*49	Tag_4940	scaffold6	3234053	43.959
*49	Tag_4927	scaffold6	3227181	43.959
*49	Tag_4888	scaffold6	3202420	43.959
*49	Tag_4865	scaffold6	3187046	43.959
*49	Tag_4721	scaffold6	3098048	43.959
*49	Tag_4699	scaffold6	3085756	43.959
*49	Tag_4698	scaffold6	3085227	43.959
*49	Tag_4697	scaffold6	3084709	43.959
*49	Tag_4696	scaffold6	3084193	43.959
*49	Tag_4695	scaffold6	3083673	43.959
*49	Tag_4694	scaffold6	3083158	43.959
*49	Tag_4693	scaffold6	3082591	43.959
*49	Tag_4692	scaffold6	3082063	43.959
*49	Tag_4691	scaffold6	3081490	43.959
*49	Tag_4690	scaffold6	3080890	43.959
*49	Tag_4689	scaffold6	3080284	43.959
*49	Tag_4688	scaffold6	3079486	43.959
*49	Tag_4687	scaffold6	3078969	43.959
*49	Tag_4686	scaffold6	3078438	43.959
*49	Tag_4685	scaffold6	3077721	43.959
*49	Tag_4684	scaffold6	3077172	43.959
*49	Tag_4683	scaffold6	3076617	43.959
*49	Tag_4682	scaffold6	3076031	43.959
*49	Tag_4681	scaffold6	3075524	43.959
*49	Tag_4680	scaffold6	3075023	43.959
*49	Tag_4679	scaffold6	3074473	43.959
*49	Tag_4678	scaffold6	3073948	43.959
*49	Tag_4677	scaffold6	3073406	43.959
*49	Tag_4676	scaffold6	3072902	43.959
*49	Tag_4675	scaffold6	3072390	43.959
*49	Tag_4674	scaffold6	3071887	43.959
*49	Tag_4673	scaffold6	3071380	43.959
*49	Tag_4671	scaffold6	3070278	43.959
*49	Tag_4670	scaffold6	3069654	43.959
*49	Tag_4668	scaffold6	3068395	43.959
*49	Tag_4667	scaffold6	3067753	43.959
*49	Tag_4666	scaffold6	3067121	43.959
*49	Tag_4665	scaffold6	3066572	43.959
*49	Tag_4664	scaffold6	3066051	43.959
*49	Tag_4663	scaffold6	3065536	43.959
*49	Tag_4662	scaffold6	3064989	43.959
*49	Tag_4661	scaffold6	3064478	43.959
*49	Tag_4660	scaffold6	3063976	43.959
*49	Tag_4659	scaffold6	3063442	43.959
*49	Tag_4658	scaffold6	3062845	43.959
*49	Tag_4657	scaffold6	3061953	43.959
*49	Tag_4656	scaffold6	3061387	43.959
*49	Tag_4655	scaffold6	3060881	43.959
*49	Tag_4654	scaffold6	3060371	43.959
*49	Tag_4653	scaffold6	3059870	43.959
*49	Tag_4652	scaffold6	3059366	43.959
*49	Tag_4651	scaffold6	3058708	43.959
*49	Tag_4650	scaffold6	3058194	43.959
*49	Tag_4649	scaffold6	3057213	43.959
*49	Tag_4648	scaffold6	3056454	43.959
*49	Tag_4647	scaffold6	3054776	43.959
*49	Tag_4646	scaffold6	3054162	43.959
*49	Tag_4645	scaffold6	3053442	43.959
*49	Tag_4644	scaffold6	3052856	43.959
*49	Tag_4643	scaffold6	3052355	43.959
*49	Tag_4642	scaffold6	3051848	43.959
*49	Tag_4641	scaffold6	3051335	43.959
*49	Tag_4640	scaffold6	3050782	43.959
*49	Tag_4639	scaffold6	3050103	43.959
*49	Tag_4638	scaffold6	3049517	43.959
*49	Tag_4637	scaffold6	3048965	43.959
*49	Tag_4636	scaffold6	3048426	43.959
*49	Tag_4635	scaffold6	3047875	43.959
*49	Tag_4634	scaffold6	3047373	43.959
*49	Tag_4633	scaffold6	3046862	43.959
*49	Tag_4632	scaffold6	3046360	43.959
*49	Tag_4631	scaffold6	3045844	43.959
*49	Tag_4630	scaffold6	3045289	43.959
*49	Tag_4628	scaffold6	3043988	43.959
*49	Tag_4627	scaffold6	3043243	43.959
*49	Tag_4626	scaffold6	3042348	43.959
*49	Tag_4625	scaffold6	3041752	43.959
*49	Tag_4624	scaffold6	3041206	43.959
*49	Tag_4623	scaffold6	3040253	43.959
*49	Tag_4622	scaffold6	3039105	43.959
*49	Tag_4621	scaffold6	3038525	43.959
*49	Tag_4620	scaffold6	3037389	43.959
*49	Tag_4619	scaffold6	3036849	43.959
*49	Tag_4618	scaffold6	3036340	43.959
*49	Tag_4617	scaffold6	3035816	43.959
*49	Tag_4616	scaffold6	3035304	43.959
*49	Tag_4615	scaffold6	3034802	43.959
*49	Tag_4614	scaffold6	3034214	43.959
*49	Tag_4613	scaffold6	3033560	43.959
*49	Tag_4612	scaffold6	3033052	43.959
*49	Tag_4611	scaffold6	3032544	43.959
*49	Tag_4610	scaffold6	3032029	43.959
*49	Tag_4609	scaffold6	3031508	43.959
*49	Tag_4608	scaffold6	3030945	43.959
*49	Tag_4607	scaffold6	3030284	43.959
*49	Tag_4606	scaffold6	3029662	43.959
*49	Tag_4605	scaffold6	3029153	43.959
*49	Tag_4604	scaffold6	3028637	43.959
*49	Tag_4603	scaffold6	3028044	43.959
*49	Tag_4602	scaffold6	3027330	43.959
*49	Tag_4601	scaffold6	3026809	43.959
*49	Tag_4600	scaffold6	3026304	43.959
*49	Tag_4599	scaffold6	3025791	43.959
*49	Tag_4598	scaffold6	3025249	43.959
*49	Tag_4597	scaffold6	3024746	43.959
*49	Tag_4596	scaffold6	3024151	43.959
*49	Tag_4595	scaffold6	3023632	43.959
*49	Tag_4594	scaffold6	3023126	43.959
*49	Tag_4593	scaffold6	3022622	43.959
*49	Tag_4592	scaffold6	3022094	43.959
*49	Tag_4591	scaffold6	3021577	43.959
*49	Tag_4590	scaffold6	3020983	43.959
*49	Tag_4589	scaffold6	3020477	43.959
*49	Tag_4588	scaffold6	3019969	43.959
*49	Tag_4587	scaffold6	3019468	43.959
*49	Tag_4584	scaffold6	3017940	43.959
*49	Tag_4583	scaffold6	3017430	43.959
*49	Tag_4582	scaffold6	3016763	43.959
*49	Tag_4581	scaffold6	3016262	43.959
*49	Tag_4580	scaffold6	3015218	43.959
*49	Tag_4579	scaffold6	3014616	43.959
*49	Tag_4578	scaffold6	3014113	43.959
*49	Tag_4577	scaffold6	3013605	43.959
*49	Tag_4576	scaffold6	3013091	43.959
*49	Tag_4575	scaffold6	3012585	43.959
*49	Tag_4574	scaffold6	3012081	43.959
*49	Tag_4573	scaffold6	3011578	43.959
*49	Tag_4572	scaffold6	3011027	43.959
*49	Tag_4571	scaffold6	3010517	43.959
*49	Tag_4570	scaffold6	3009996	43.959
*49	Tag_4569	scaffold6	3009438	43.959
*49	Tag_4568	scaffold6	3008931	43.959
*49	Tag_4567	scaffold6	3008429	43.959
*49	Tag_4566	scaffold6	3007919	43.959
*49	Tag_4565	scaffold6	3007398	43.959
*49	Tag_4564	scaffold6	3006835	43.959
*49	Tag_4563	scaffold6	3006317	43.959
*49	Tag_4562	scaffold6	3005572	43.959
*49	Tag_4561	scaffold6	3005061	43.959
*49	Tag_4560	scaffold6	3004537	43.959
*49	Tag_4559	scaffold6	3004028	43.959
*49	Tag_4558	scaffold6	3003524	43.959
*49	Tag_4557	scaffold6	3002868	43.959
*49	Tag_4556	scaffold6	3002021	43.959
*49	Tag_4555	scaffold6	3001518	43.959
*49	Tag_4554	scaffold6	3000898	43.959
*49	Tag_4553	scaffold6	3000363	43.959
*49	Tag_4552	scaffold6	2999640	43.959
*49	Tag_4551	scaffold6	2998681	43.959
*49	Tag_4550	scaffold6	2998143	43.959
*49	Tag_4549	scaffold6	2997615	43.959
*49	Tag_4548	scaffold6	2997102	43.959
*49	Tag_4547	scaffold6	2996598	43.959
*49	Tag_4546	scaffold6	2996022	43.959
*49	Tag_4545	scaffold6	2995445	43.959
*49	Tag_4544	scaffold6	2994940	43.959
*49	Tag_4543	scaffold6	2987026	43.959
*49	Tag_4542	scaffold6	2986471	43.959
*49	Tag_4541	scaffold6	2985937	43.959
*49	Tag_4540	scaffold6	2985197	43.959
*49	Tag_4538	scaffold6	2983989	43.959
*49	Tag_4537	scaffold6	2983479	43.959
*49	Tag_4536	scaffold6	2982920	43.959
*49	Tag_4535	scaffold6	2982418	43.959
*49	Tag_4534	scaffold6	2981916	43.959
*49	Tag_4533	scaffold6	2981395	43.959
*49	Tag_4532	scaffold6	2980882	43.959
*49	Tag_4531	scaffold6	2980377	43.959
*49	Tag_4530	scaffold6	2979876	43.959
*49	Tag_4529	scaffold6	2979366	43.959
*49	Tag_4528	scaffold6	2978850	43.959
*49	Tag_4527	scaffold6	2977969	43.959
*49	Tag_4526	scaffold6	2977461	43.959
*49	Tag_4525	scaffold6	2976859	43.959
*49	Tag_4524	scaffold6	2976336	43.959
*49	Tag_4523	scaffold6	2975634	43.959
*49	Tag_4522	scaffold6	2975129	43.959
*49	Tag_4521	scaffold6	2974617	43.959
*49	Tag_4520	scaffold6	2974077	43.959
*49	Tag_4519	scaffold6	2973554	43.959
*49	Tag_4518	scaffold6	2973041	43.959
*49	Tag_4517	scaffold6	2972527	43.959
*49	Tag_4516	scaffold6	2972009	43.959
*49	Tag_4515	scaffold6	2971504	43.959
*49	Tag_4514	scaffold6	2971003	43.959
*49	Tag_4513	scaffold6	2970501	43.959
*49	Tag_4512	scaffold6	2969998	43.959
*49	Tag_4510	scaffold6	2968803	43.959
*49	Tag_4509	scaffold6	2968219	43.959
*49	Tag_4508	scaffold6	2967672	43.959
*49	Tag_4507	scaffold6	2966979	43.959
*49	Tag_4506	scaffold6	2966370	43.959
*49	Tag_4505	scaffold6	2965797	43.959
*49	Tag_4504	scaffold6	2965238	43.959
*49	Tag_4503	scaffold6	2964698	43.959
*49	Tag_4502	scaffold6	2964171	43.959
*49	Tag_4501	scaffold6	2963649	43.959
*49	Tag_4500	scaffold6	2963126	43.959
*49	Tag_4498	scaffold6	2961880	43.959
*49	Tag_4497	scaffold6	2961355	43.959
*49	Tag_4496	scaffold6	2960854	43.959
*49	Tag_4495	scaffold6	2960352	43.959
*49	Tag_4493	scaffold6	2959297	43.959
*49	Tag_4492	scaffold6	2958785	43.959
*49	Tag_4491	scaffold6	2958235	43.959
*49	Tag_4490	scaffold6	2957734	43.959
*49	Tag_4489	scaffold6	2957230	43.959
*49	Tag_4488	scaffold6	2956722	43.959
*49	Tag_4487	scaffold6	2956204	43.959
*49	Tag_4486	scaffold6	2955531	43.959
*49	Tag_4485	scaffold6	2955022	43.959
*49	Tag_4484	scaffold6	2954518	43.959
*49	Tag_4483	scaffold6	2954017	43.959
*49	Tag_4482	scaffold6	2953381	43.959
*49	Tag_4481	scaffold6	2952710	43.959
*49	Tag_4480	scaffold6	2952161	43.959
*49	Tag_4479	scaffold6	2951412	43.959
*49	Tag_4478	scaffold6	2950754	43.959
*49	Tag_4477	scaffold6	2950251	43.959
*49	Tag_4476	scaffold6	2949538	43.959
*49	Tag_4475	scaffold6	2949037	43.959
*49	Tag_4474	scaffold6	2948524	43.959
*49	Tag_4473	scaffold6	2947949	43.959
*49	Tag_4472	scaffold6	2947267	43.959
*49	Tag_4470	scaffold6	2945790	43.959
*49	Tag_4469	scaffold6	2945157	43.959
*49	Tag_4468	scaffold6	2944469	43.959
*49	Tag_4467	scaffold6	2943768	43.959
*49	Tag_4466	scaffold6	2943200	43.959
*49	Tag_4465	scaffold6	2942697	43.959
*49	Tag_4464	scaffold6	2941918	43.959
*49	Tag_4463	scaffold6	2941402	43.959
*49	Tag_4462	scaffold6	2940900	43.959
*49	Tag_4461	scaffold6	2940392	43.959
*49	Tag_4458	scaffold6	2938732	43.959
*49	Tag_4457	scaffold6	2938222	43.959
*49	Tag_4456	scaffold6	2937719	43.959
*49	Tag_4455	scaffold6	2937144	43.959
*49	Tag_4454	scaffold6	2936616	43.959
*49	Tag_4453	scaffold6	2936100	43.959
*49	Tag_4452	scaffold6	2935579	43.959
*49	Tag_4451	scaffold6	2935028	43.959
*49	Tag_4450	scaffold6	2934509	43.959
*49	Tag_4449	scaffold6	2933990	43.959
*49	Tag_4448	scaffold6	2933486	43.959
*49	Tag_4447	scaffold6	2932982	43.959
*49	Tag_4446	scaffold6	2932470	43.959
*49	Tag_4445	scaffold6	2931966	43.959
*49	Tag_4444	scaffold6	2931456	43.959
*49	Tag_4443	scaffold6	2930946	43.959
*49	Tag_4442	scaffold6	2930441	43.959
*49	Tag_4441	scaffold6	2929889	43.959
*49	Tag_4440	scaffold6	2929388	43.959
*49	Tag_4439	scaffold6	2928886	43.959
*49	Tag_4438	scaffold6	2928312	43.959
*49	Tag_4437	scaffold6	2927754	43.959
*49	Tag_4436	scaffold6	2927178	43.959
*49	Tag_4435	scaffold6	2926666	43.959
*49	Tag_4434	scaffold6	2925965	43.959
*49	Tag_4433	scaffold6	2925404	43.959
*49	Tag_4432	scaffold6	2924820	43.959
*49	Tag_4431	scaffold6	2924271	43.959
*49	Tag_4430	scaffold6	2923769	43.959
*49	Tag_4429	scaffold6	2923247	43.959
*49	Tag_4428	scaffold6	2922570	43.959
*49	Tag_4427	scaffold6	2921867	43.959
*49	Tag_4426	scaffold6	2921348	43.959
*49	Tag_4425	scaffold6	2920782	43.959
*49	Tag_4424	scaffold6	2920069	43.959
*49	Tag_4423	scaffold6	2919558	43.959
*49	Tag_4422	scaffold6	2918852	43.959
*49	Tag_4421	scaffold6	2918349	43.959
*49	Tag_4420	scaffold6	2917735	43.959
*49	Tag_4419	scaffold6	2917088	43.959
*49	Tag_4418	scaffold6	2916553	43.959
*49	Tag_4417	scaffold6	2916011	43.959
*49	Tag_4416	scaffold6	2915473	43.959
*49	Tag_4415	scaffold6	2914913	43.959
*49	Tag_4414	scaffold6	2914399	43.959
*49	Tag_4413	scaffold6	2913877	43.959
*49	Tag_4412	scaffold6	2913340	43.959
*49	Tag_4411	scaffold6	2912836	43.959
*49	Tag_4410	scaffold6	2912324	43.959
*49	Tag_4409	scaffold6	2911641	43.959
*49	Tag_4408	scaffold6	2911099	43.959
*49	Tag_4407	scaffold6	2910277	43.959
*49	Tag_4406	scaffold6	2909588	43.959
*49	Tag_4405	scaffold6	2909072	43.959
*49	Tag_4404	scaffold6	2908570	43.959
*49	Tag_4403	scaffold6	2908064	43.959
*49	Tag_4402	scaffold6	2907548	43.959
*49	Tag_4401	scaffold6	2907028	43.959
*49	Tag_4400	scaffold6	2906524	43.959
*49	Tag_4399	scaffold6	2905969	43.959
*49	Tag_4398	scaffold6	2905468	43.959
*49	Tag_4397	scaffold6	2904949	43.959
49	Tag_4396	scaffold6	2904429	43.959
*49	Tag_4395	scaffold6	2903894	43.959
*49	Tag_4394	scaffold6	2903393	43.959
*49	Tag_4393	scaffold6	2902809	43.959
*50	Tag_4737	scaffold6	3106915	43.959
*50	Tag_4672	scaffold6	3070858	43.959
*50	Tag_4669	scaffold6	3069048	43.959
*50	Tag_4629	scaffold6	3044686	43.959
*50	Tag_4539	scaffold6	2984527	43.959
*50	Tag_4471	scaffold6	2946517	43.959
*50	Tag_4460	scaffold6	2939856	43.959
50	Tag_4459	scaffold6	2939346	43.959
*51	Tag_4494	scaffold6	2959847	44.687
*51	Tag_4392	scaffold6	2902231	44.687
*51	Tag_4391	scaffold6	2901695	44.687
*51	Tag_4390	scaffold6	2901187	44.687
*51	Tag_4389	scaffold6	2900664	44.687
*51	Tag_4388	scaffold6	2900156	44.687
*51	Tag_4387	scaffold6	2899599	44.687
*51	Tag_4386	scaffold6	2899044	44.687
*51	Tag_4385	scaffold6	2898524	44.687
*51	Tag_4384	scaffold6	2898016	44.687
*51	Tag_4383	scaffold6	2897509	44.687
*51	Tag_4382	scaffold6	2896987	44.687
*51	Tag_4381	scaffold6	2896479	44.687
*51	Tag_4380	scaffold6	2895890	44.687
*51	Tag_4378	scaffold6	2894664	44.687
*51	Tag_4377	scaffold6	2894158	44.687
*51	Tag_4376	scaffold6	2893638	44.687
*51	Tag_4375	scaffold6	2893062	44.687
*51	Tag_4374	scaffold6	2892513	44.687
*51	Tag_4373	scaffold6	2891929	44.687
*51	Tag_4372	scaffold6	2891326	44.687
*51	Tag_4371	scaffold6	2890649	44.687
*51	Tag_4370	scaffold6	2890148	44.687
*51	Tag_4369	scaffold6	2889629	44.687
*51	Tag_4368	scaffold6	2889121	44.687
*51	Tag_4367	scaffold6	2888598	44.687
*51	Tag_4366	scaffold6	2888097	44.687
*51	Tag_4365	scaffold6	2887591	44.687
*51	Tag_4364	scaffold6	2887078	44.687
*51	Tag_4363	scaffold6	2886502	44.687
*51	Tag_4362	scaffold6	2885724	44.687
*51	Tag_4361	scaffold6	2885182	44.687
*51	Tag_4360	scaffold6	2884655	44.687
*51	Tag_4359	scaffold6	2884063	44.687
*51	Tag_4358	scaffold6	2883541	44.687
*51	Tag_4357	scaffold6	2882994	44.687
*51	Tag_4356	scaffold6	2882488	44.687
*51	Tag_4355	scaffold6	2881921	44.687
*51	Tag_4354	scaffold6	2881373	44.687
*51	Tag_4353	scaffold6	2880868	44.687
*51	Tag_4352	scaffold6	2880364	44.687
*51	Tag_4351	scaffold6	2879858	44.687
*51	Tag_4350	scaffold6	2879116	44.687
*51	Tag_4349	scaffold6	2878598	44.687
*51	Tag_4348	scaffold6	2878091	44.687
*51	Tag_4347	scaffold6	2877581	44.687
*51	Tag_4346	scaffold6	2877068	44.687
*51	Tag_4345	scaffold6	2876559	44.687
*51	Tag_4344	scaffold6	2876040	44.687
*51	Tag_4343	scaffold6	2875512	44.687
*51	Tag_4342	scaffold6	2874993	44.687
*51	Tag_4341	scaffold6	2873442	44.687
*51	Tag_4340	scaffold6	2870295	44.687
*51	Tag_4339	scaffold6	2869727	44.687
*51	Tag_4338	scaffold6	2868626	44.687
*51	Tag_4337	scaffold6	2868095	44.687
*51	Tag_4336	scaffold6	2867577	44.687
*51	Tag_4335	scaffold6	2867015	44.687
*51	Tag_4334	scaffold6	2866426	44.687
*51	Tag_4333	scaffold6	2865915	44.687
*51	Tag_4332	scaffold6	2865322	44.687
*51	Tag_4331	scaffold6	2864656	44.687
*51	Tag_4330	scaffold6	2864074	44.687
*51	Tag_4327	scaffold6	2862102	44.687
*51	Tag_4326	scaffold6	2861151	44.687
*51	Tag_4325	scaffold6	2860480	44.687
*51	Tag_4324	scaffold6	2859959	44.687
*51	Tag_4321	scaffold6	2857008	44.687
*51	Tag_4320	scaffold6	2856480	44.687
*51	Tag_4319	scaffold6	2855952	44.687
*51	Tag_4318	scaffold6	2855379	44.687
*51	Tag_4317	scaffold6	2854872	44.687
*51	Tag_4316	scaffold6	2854363	44.687
*51	Tag_4315	scaffold6	2853861	44.687
*51	Tag_4314	scaffold6	2853353	44.687
*51	Tag_4313	scaffold6	2852319	44.687
*51	Tag_4312	scaffold6	2851292	44.687
*51	Tag_4311	scaffold6	2850119	44.687
*51	Tag_4310	scaffold6	2849452	44.687
*51	Tag_4309	scaffold6	2848924	44.687
*51	Tag_4308	scaffold6	2848157	44.687
*51	Tag_4307	scaffold6	2847602	44.687
*51	Tag_4306	scaffold6	2846976	44.687
*51	Tag_4305	scaffold6	2846420	44.687
*51	Tag_4304	scaffold6	2845801	44.687
*51	Tag_4302	scaffold6	2844745	44.687
*51	Tag_4301	scaffold6	2843691	44.687
*51	Tag_4300	scaffold6	2842292	44.687
*51	Tag_4298	scaffold6	2841104	44.687
*51	Tag_4297	scaffold6	2840504	44.687
*51	Tag_4296	scaffold6	2839965	44.687
*51	Tag_4295	scaffold6	2839439	44.687
*51	Tag_4294	scaffold6	2838810	44.687
*51	Tag_4293	scaffold6	2838248	44.687
*51	Tag_4292	scaffold6	2837729	44.687
*51	Tag_4291	scaffold6	2837224	44.687
*51	Tag_4290	scaffold6	2836514	44.687
*51	Tag_4289	scaffold6	2835677	44.687
*51	Tag_4288	scaffold6	2835061	44.687
*51	Tag_4287	scaffold6	2834460	44.687
*51	Tag_4286	scaffold6	2833948	44.687
*51	Tag_4285	scaffold6	2833360	44.687
*51	Tag_4284	scaffold6	2832690	44.687
*51	Tag_4283	scaffold6	2832036	44.687
*51	Tag_4282	scaffold6	2831463	44.687
*51	Tag_4281	scaffold6	2830890	44.687
*51	Tag_4280	scaffold6	2830348	44.687
*51	Tag_4279	scaffold6	2829716	44.687
*51	Tag_4278	scaffold6	2829018	44.687
*51	Tag_4277	scaffold6	2828107	44.687
*51	Tag_4276	scaffold6	2827403	44.687
*51	Tag_4275	scaffold6	2826890	44.687
*51	Tag_4274	scaffold6	2826365	44.687
*51	Tag_4273	scaffold6	2825182	44.687
*51	Tag_4272	scaffold6	2824641	44.687
*51	Tag_4271	scaffold6	2823967	44.687
*51	Tag_4270	scaffold6	2823466	44.687
*51	Tag_4269	scaffold6	2822916	44.687
*51	Tag_4268	scaffold6	2822404	44.687
*51	Tag_4267	scaffold6	2821890	44.687
*51	Tag_4266	scaffold6	2821134	44.687
*51	Tag_4265	scaffold6	2820533	44.687
*51	Tag_4264	scaffold6	2819904	44.687
*51	Tag_4263	scaffold6	2819375	44.687
*51	Tag_4261	scaffold6	2817306	44.687
*51	Tag_4259	scaffold6	2810896	44.687
*51	Tag_4258	scaffold6	2810386	44.687
*51	Tag_4257	scaffold6	2808453	44.687
*51	Tag_4255	scaffold6	2807044	44.687
*51	Tag_4254	scaffold6	2806504	44.687
*51	Tag_4251	scaffold6	2804346	44.687
*51	Tag_4250	scaffold6	2803519	44.687
*51	Tag_4248	scaffold6	2801907	44.687
*51	Tag_4246	scaffold6	2800474	44.687
*51	Tag_4245	scaffold6	2799127	44.687
*51	Tag_4244	scaffold6	2797472	44.687
*51	Tag_4243	scaffold6	2796584	44.687
*51	Tag_4242	scaffold6	2795726	44.687
*51	Tag_4240	scaffold6	2794615	44.687
*51	Tag_4235	scaffold6	2791645	44.687
*51	Tag_4233	scaffold6	2788168	44.687
*51	Tag_4232	scaffold6	2787623	44.687
*51	Tag_4231	scaffold6	2786834	44.687
*51	Tag_4230	scaffold6	2785182	44.687
*51	Tag_4229	scaffold6	2784376	44.687
*51	Tag_4228	scaffold6	2783837	44.687
*51	Tag_4225	scaffold6	2781197	44.687
*51	Tag_4224	scaffold6	2780523	44.687
*51	Tag_4221	scaffold6	2778121	44.687
*51	Tag_4220	scaffold6	2777598	44.687
*51	Tag_4219	scaffold6	2776982	44.687
*51	Tag_4217	scaffold6	2775262	44.687
*51	Tag_4215	scaffold6	2774189	44.687
*51	Tag_4214	scaffold6	2773305	44.687
*51	Tag_4213	scaffold6	2772771	44.687
*51	Tag_4212	scaffold6	2772253	44.687
*51	Tag_4208	scaffold6	2768915	44.687
*51	Tag_4207	scaffold6	2767324	44.687
*51	Tag_4206	scaffold6	2766670	44.687
*51	Tag_4202	scaffold6	2762847	44.687
*51	Tag_4200	scaffold6	2760905	44.687
*51	Tag_4198	scaffold6	2759647	44.687
*51	Tag_4197	scaffold6	2758975	44.687
*51	Tag_4196	scaffold6	2758382	44.687
*51	Tag_4195	scaffold6	2757172	44.687
*51	Tag_4194	scaffold6	2756103	44.687
*51	Tag_4191	scaffold6	2753732	44.687
*51	Tag_4190	scaffold6	2752963	44.687
*51	Tag_4189	scaffold6	2751988	44.687
*51	Tag_4188	scaffold6	2750288	44.687
*51	Tag_4186	scaffold6	2748843	44.687
*51	Tag_4184	scaffold6	2747590	44.687
*51	Tag_4182	scaffold6	2744753	44.687
*51	Tag_4181	scaffold6	2744009	44.687
*51	Tag_4180	scaffold6	2743419	44.687
*51	Tag_4179	scaffold6	2742884	44.687
*51	Tag_4178	scaffold6	2742328	44.687
*51	Tag_4177	scaffold6	2741461	44.687
*51	Tag_4176	scaffold6	2740693	44.687
*51	Tag_4175	scaffold6	2740072	44.687
*51	Tag_4174	scaffold6	2739396	44.687
*51	Tag_4173	scaffold6	2738823	44.687
*51	Tag_4172	scaffold6	2738071	44.687
*51	Tag_4171	scaffold6	2737437	44.687
*51	Tag_4170	scaffold6	2736884	44.687
*51	Tag_4169	scaffold6	2736161	44.687
*51	Tag_4168	scaffold6	2735644	44.687
*51	Tag_4167	scaffold6	2735138	44.687
*51	Tag_4166	scaffold6	2734604	44.687
*51	Tag_4165	scaffold6	2734097	44.687
*51	Tag_4164	scaffold6	2733539	44.687
*51	Tag_4163	scaffold6	2733016	44.687
*51	Tag_4162	scaffold6	2732504	44.687
*51	Tag_4160	scaffold6	2729831	44.687
*51	Tag_4159	scaffold6	2729329	44.687
*51	Tag_4158	scaffold6	2728791	44.687
*51	Tag_4157	scaffold6	2728216	44.687
*51	Tag_4156	scaffold6	2727702	44.687
*51	Tag_4155	scaffold6	2727016	44.687
*51	Tag_4154	scaffold6	2726326	44.687
*51	Tag_4153	scaffold6	2725714	44.687
*51	Tag_4152	scaffold6	2725107	44.687
*51	Tag_4151	scaffold6	2724568	44.687
*51	Tag_4150	scaffold6	2723717	44.687
*51	Tag_4149	scaffold6	2723150	44.687
*51	Tag_4148	scaffold6	2722626	44.687
*51	Tag_4147	scaffold6	2722108	44.687
*51	Tag_4146	scaffold6	2721607	44.687
*51	Tag_4145	scaffold6	2720958	44.687
*51	Tag_4144	scaffold6	2720424	44.687
*51	Tag_4143	scaffold6	2719794	44.687
*51	Tag_4142	scaffold6	2719270	44.687
*51	Tag_4141	scaffold6	2718715	44.687
*51	Tag_4140	scaffold6	2718191	44.687
*51	Tag_4139	scaffold6	2717688	44.687
*51	Tag_4138	scaffold6	2717138	44.687
*51	Tag_4137	scaffold6	2716612	44.687
*51	Tag_4136	scaffold6	2716101	44.687
*51	Tag_4135	scaffold6	2715587	44.687
*51	Tag_4134	scaffold6	2715073	44.687
*51	Tag_4133	scaffold6	2714560	44.687
*51	Tag_4132	scaffold6	2713986	44.687
*51	Tag_4131	scaffold6	2713430	44.687
*51	Tag_4129	scaffold6	2712410	44.687
*51	Tag_4126	scaffold6	2710788	44.687
*51	Tag_4121	scaffold6	2708079	44.687
*51	Tag_4120	scaffold6	2707099	44.687
*51	Tag_4119	scaffold6	2706574	44.687
*51	Tag_4118	scaffold6	2706007	44.687
*51	Tag_4117	scaffold6	2705397	44.687
*51	Tag_4116	scaffold6	2704892	44.687
[truncated: 3,840 more rows]

## Sheet: lg2
Order	SNP_name	Scaffold	Physical position (bp)	Genetic Position (cM)
*1	Tag_8351	scaffold6	5944398	0
1	Tag_8350	scaffold6	5943891	0
*2	Tag_8349	scaffold6	5943314	0.93
*2	Tag_8348	scaffold6	5942609	0.93
*2	Tag_8347	scaffold6	5942100	0.93
*2	Tag_8346	scaffold6	5941561	0.93
*2	Tag_8345	scaffold6	5941001	0.93
*2	Tag_8344	scaffold6	5940420	0.93
*2	Tag_8343	scaffold6	5939905	0.93
*2	Tag_8342	scaffold6	5939400	0.93
*2	Tag_8341	scaffold6	5938895	0.93
*2	Tag_8340	scaffold6	5938375	0.93
2	Tag_8339	scaffold6	5937800	0.93
*2	Tag_8338	scaffold6	5937288	0.93
*2	Tag_8337	scaffold6	5935938	0.93
*3	Tag_8336	scaffold6	5935398	1.758
3	Tag_8335	scaffold6	5934839	1.758
*3	Tag_8334	scaffold6	5934306	1.758
*3	Tag_8333	scaffold6	5933805	1.758
*3	Tag_8332	scaffold6	5933297	1.758
*4	Tag_8331	scaffold6	5932759	2.564
*4	Tag_8330	scaffold6	5930911	2.564
*4	Tag_8328	scaffold6	5929788	2.564
*4	Tag_8327	scaffold6	5929281	2.564
*4	Tag_8321	scaffold6	5925842	2.564
*4	Tag_8320	scaffold6	5925311	2.564
*4	Tag_8319	scaffold6	5924703	2.564
*4	Tag_8318	scaffold6	5924188	2.564
*4	Tag_8317	scaffold6	5923676	2.564
*4	Tag_8316	scaffold6	5923163	2.564
*4	Tag_8315	scaffold6	5922662	2.564
*4	Tag_8314	scaffold6	5922151	2.564
*4	Tag_8313	scaffold6	5921275	2.564
*4	Tag_8312	scaffold6	5920763	2.564
*4	Tag_8311	scaffold6	5920189	2.564
*4	Tag_8310	scaffold6	5919635	2.564
*4	Tag_8309	scaffold6	5919122	2.564
*4	Tag_8308	scaffold6	5918555	2.564
*4	Tag_8307	scaffold6	5917988	2.564
*4	Tag_8306	scaffold6	5917487	2.564
*4	Tag_8305	scaffold6	5916954	2.564
*4	Tag_8304	scaffold6	5916450	2.564
*4	Tag_8303	scaffold6	5915857	2.564
*4	Tag_8302	scaffold6	5915354	2.564
*4	Tag_8301	scaffold6	5914850	2.564
*4	Tag_8300	scaffold6	5914244	2.564
*4	Tag_8299	scaffold6	5913719	2.564
*4	Tag_8298	scaffold6	5913186	2.564
*4	Tag_8297	scaffold6	5912572	2.564
*4	Tag_8296	scaffold6	5911380	2.564
*4	Tag_8295	scaffold6	5910776	2.564
*4	Tag_8294	scaffold6	5910273	2.564
*4	Tag_8293	scaffold6	5909711	2.564
*4	Tag_8292	scaffold6	5909183	2.564
*4	Tag_8291	scaffold6	5908671	2.564
*4	Tag_8290	scaffold6	5908106	2.564
*4	Tag_8289	scaffold6	5907581	2.564
*4	Tag_8288	scaffold6	5906919	2.564
*4	Tag_8287	scaffold6	5906303	2.564
*4	Tag_8286	scaffold6	5905558	2.564
*4	Tag_8285	scaffold6	5904966	2.564
*4	Tag_8284	scaffold6	5904399	2.564
*4	Tag_8283	scaffold6	5903898	2.564
*4	Tag_8282	scaffold6	5903319	2.564
*4	Tag_8281	scaffold6	5902809	2.564
*4	Tag_8280	scaffold6	5902293	2.564
*4	Tag_8279	scaffold6	5901655	2.564
*4	Tag_8278	scaffold6	5901110	2.564
*4	Tag_8277	scaffold6	5900552	2.564
*4	Tag_8276	scaffold6	5900036	2.564
*4	Tag_8275	scaffold6	5899471	2.564
*4	Tag_8274	scaffold6	5898965	2.564
*4	Tag_8273	scaffold6	5898455	2.564
*4	Tag_8272	scaffold6	5897943	2.564
*4	Tag_8271	scaffold6	5897344	2.564
*4	Tag_8270	scaffold6	5896833	2.564
*4	Tag_8269	scaffold6	5896316	2.564
*4	Tag_8268	scaffold6	5895807	2.564
*4	Tag_8265	scaffold6	5889373	2.564
*4	Tag_8264	scaffold6	5888099	2.564
*4	Tag_8263	scaffold6	5887590	2.564
*4	Tag_8262	scaffold6	5886496	2.564
*4	Tag_8261	scaffold6	5885983	2.564
4	Tag_8260	scaffold6	5885480	2.564
*4	Tag_8259	scaffold6	5884919	2.564
*4	Tag_8258	scaffold6	5884313	2.564
*4	Tag_8257	scaffold6	5883812	2.564
*4	Tag_8256	scaffold6	5883310	2.564
*4	Tag_8255	scaffold6	5882798	2.564
*4	Tag_8254	scaffold6	5882263	2.564
*4	Tag_8253	scaffold6	5881680	2.564
5	Tag_8252	scaffold6	5881117	3.346
*6	Tag_8251	scaffold6	5880541	4.205
*6	Tag_8250	scaffold6	5880027	4.205
*6	Tag_8249	scaffold6	5879486	4.205
*6	Tag_8248	scaffold6	5878980	4.205
*6	Tag_8247	scaffold6	5878458	4.205
*6	Tag_8246	scaffold6	5877954	4.205
*6	Tag_8245	scaffold6	5877435	4.205
*6	Tag_8244	scaffold6	5876861	4.205
*6	Tag_8243	scaffold6	5876350	4.205
*6	Tag_8242	scaffold6	5875849	4.205
*6	Tag_8241	scaffold6	5875341	4.205
*6	Tag_8240	scaffold6	5874834	4.205
*6	Tag_8239	scaffold6	5874324	4.205
*6	Tag_8238	scaffold6	5873814	4.205
*6	Tag_8237	scaffold6	5873193	4.205
*6	Tag_8236	scaffold6	5872677	4.205
*6	Tag_8234	scaffold6	5871615	4.205
*6	Tag_8233	scaffold6	5871091	4.205
*6	Tag_8232	scaffold6	5870587	4.205
*6	Tag_8231	scaffold6	5870084	4.205
*6	Tag_8230	scaffold6	5869581	4.205
*6	Tag_8229	scaffold6	5869058	4.205
*6	Tag_8228	scaffold6	5868549	4.205
*6	Tag_8227	scaffold6	5867918	4.205
*6	Tag_8226	scaffold6	5867279	4.205
*6	Tag_8225	scaffold6	5866771	4.205
*6	Tag_8224	scaffold6	5866227	4.205
*6	Tag_8223	scaffold6	5865695	4.205
*6	Tag_8222	scaffold6	5865086	4.205
*6	Tag_8221	scaffold6	5864552	4.205
*6	Tag_8220	scaffold6	5863998	4.205
*6	Tag_8219	scaffold6	5863496	4.205
*6	Tag_8218	scaffold6	5862865	4.205
6	Tag_8217	scaffold6	5862207	4.205
*6	Tag_8216	scaffold6	5861620	4.205
*6	Tag_8215	scaffold6	5861081	4.205
*6	Tag_8214	scaffold6	5860552	4.205
*6	Tag_8213	scaffold6	5859903	4.205
*6	Tag_8212	scaffold6	5859395	4.205
*6	Tag_8211	scaffold6	5858794	4.205
*6	Tag_8210	scaffold6	5858284	4.205
*7	Tag_8209	scaffold6	5857761	4.99
*7	Tag_8208	scaffold6	5857206	4.99
7	Tag_8207	scaffold6	5856702	4.99
*8	Tag_8206	scaffold6	5856152	5.81
*8	Tag_8205	scaffold6	5855549	5.81
8	Tag_8204	scaffold6	5855042	5.81
*9	Tag_8203	scaffold6	5854402	6.633
*9	Tag_8202	scaffold6	5853844	6.633
9	Tag_8201	scaffold6	5853316	6.633
*9	Tag_8200	scaffold6	5852762	6.633
10	Tag_8199	scaffold6	5852060	7.51
*10	Tag_8198	scaffold6	5851498	7.51
*11	Tag_8197	scaffold6	5850990	8.716
*11	Tag_8196	scaffold6	5850487	8.716
11	Tag_8195	scaffold6	5849978	8.716
*11	Tag_8194	scaffold6	5849459	8.716
12	Tag_8193	scaffold6	5848922	10.234
*13	Tag_8192	scaffold6	5848419	11.585
13	Tag_8191	scaffold6	5847905	11.585
*13	Tag_8190	scaffold6	5847399	11.585
*13	Tag_8189	scaffold6	5846883	11.585
*14	Tag_8188	scaffold6	5846259	12.415
*14	Tag_8187	scaffold6	5845718	12.415
*14	Tag_8186	scaffold6	5845200	12.415
*14	Tag_8185	scaffold6	5844697	12.415
*14	Tag_8184	scaffold6	5844189	12.415
14	Tag_8183	scaffold6	5843675	12.415
*14	Tag_8182	scaffold6	5843167	12.415
*15	Tag_8181	scaffold6	5842655	14.052
*15	Tag_8180	scaffold6	5842146	14.052
*15	Tag_8179	scaffold6	5841608	14.052
*15	Tag_8178	scaffold6	5841098	14.052
*15	Tag_8177	scaffold6	5840576	14.052
*15	Tag_8176	scaffold6	5840059	14.052
*15	Tag_8175	scaffold6	5839528	14.052
15	Tag_8174	scaffold6	5839026	14.052
*16	Tag_8173	scaffold6	5838478	14.891
*16	Tag_8172	scaffold6	5837959	14.891
*16	Tag_8171	scaffold6	5837456	14.891
*16	Tag_8170	scaffold6	5836683	14.891
*16	Tag_8169	scaffold6	5836163	14.891
*16	Tag_8168	scaffold6	5835627	14.891
*16	Tag_8167	scaffold6	5835033	14.891
*16	Tag_8166	scaffold6	5834395	14.891
*16	Tag_8165	scaffold6	5833891	14.891
16	Tag_8164	scaffold6	5833305	14.891
*16	Tag_8163	scaffold6	5832799	14.891
*17	Tag_8162	scaffold6	5832127	15.678
*17	Tag_8161	scaffold6	5831622	15.678
*17	Tag_8160	scaffold6	5824571	15.678
*17	Tag_8159	scaffold6	5824036	15.678
*17	Tag_8158	scaffold6	5823531	15.678
*17	Tag_8157	scaffold6	5823006	15.678
*17	Tag_8156	scaffold6	5822475	15.678
*17	Tag_8155	scaffold6	5821974	15.678
*17	Tag_8154	scaffold6	5821363	15.678
*17	Tag_8153	scaffold6	5820854	15.678
*17	Tag_8152	scaffold6	5820298	15.678
*17	Tag_8151	scaffold6	5819796	15.678
*17	Tag_8150	scaffold6	5819290	15.678
*17	Tag_8149	scaffold6	5818789	15.678
*17	Tag_8148	scaffold6	5818253	15.678
*17	Tag_8147	scaffold6	5817735	15.678
*17	Tag_8146	scaffold6	5817231	15.678
*17	Tag_8145	scaffold6	5816721	15.678
*17	Tag_8144	scaffold6	5816215	15.678
*17	Tag_8143	scaffold6	5815664	15.678
*17	Tag_8142	scaffold6	5815136	15.678
*17	Tag_8141	scaffold6	5814627	15.678
*17	Tag_8140	scaffold6	5814099	15.678
*17	Tag_8139	scaffold6	5813590	15.678
*17	Tag_8138	scaffold6	5813081	15.678
*17	Tag_8137	scaffold6	5812562	15.678
*17	Tag_8136	scaffold6	5812061	15.678
*17	Tag_8135	scaffold6	5811557	15.678
17	Tag_8134	scaffold6	5811046	15.678
*18	Tag_8133	scaffold6	5810497	16.512
*18	Tag_8132	scaffold6	5809995	16.512
*18	Tag_8131	scaffold6	5809482	16.512
*18	Tag_8130	scaffold6	5808951	16.512
*18	Tag_8129	scaffold6	5807649	16.512
*18	Tag_8128	scaffold6	5807128	16.512
*18	Tag_8127	scaffold6	5806618	16.512
*18	Tag_8126	scaffold6	5806093	16.512
*18	Tag_8125	scaffold6	5805574	16.512
*18	Tag_8124	scaffold6	5805040	16.512
*18	Tag_8123	scaffold6	5804533	16.512
18	Tag_8122	scaffold6	5804027	16.512
*18	Tag_8121	scaffold6	5803525	16.512
*19	Tag_8120	scaffold6	5803023	17.349
*19	Tag_8119	scaffold6	5802514	17.349
19	Tag_8118	scaffold6	5801896	17.349
*19	Tag_8116	scaffold6	5800870	17.349
*19	Tag_8115	scaffold6	5800325	17.349
*19	Tag_8114	scaffold6	5799818	17.349
*20	Tag_8113	scaffold6	5799314	19.034
*20	Tag_8112	scaffold6	5798804	19.034
*20	Tag_8111	scaffold6	5798106	19.034
*20	Tag_8110	scaffold6	5797604	19.034
*20	Tag_8109	scaffold6	5797017	19.034
*20	Tag_8108	scaffold6	5796505	19.034
20	Tag_8107	scaffold6	5795996	19.034
*20	Tag_8106	scaffold6	5795452	19.034
*20	Tag_8105	scaffold6	5794899	19.034
*20	Tag_8104	scaffold6	5794383	19.034
*21	Tag_8103	scaffold6	5793793	20.265
21	Tag_8102	scaffold6	5793254	20.265
*22	Tag_8101	scaffold6	5792745	21.467
*22	Tag_8100	scaffold6	5792240	21.467
*22	Tag_8099	scaffold6	5791705	21.467
*22	Tag_8098	scaffold6	5791188	21.467
22	Tag_8097	scaffold6	5790684	21.467
*23	Tag_8096	scaffold6	5790039	22.298
*23	Tag_8095	scaffold6	5789489	22.298
*23	Tag_8094	scaffold6	5788988	22.298
*23	Tag_8093	scaffold6	5788475	22.298
*23	Tag_8092	scaffold6	5787965	22.298
*23	Tag_8091	scaffold6	5787462	22.298
*23	Tag_8090	scaffold6	5786860	22.298
*23	Tag_8089	scaffold6	5786347	22.298
*23	Tag_8088	scaffold6	5785827	22.298
*23	Tag_8087	scaffold6	5785317	22.298
*23	Tag_8086	scaffold6	5784801	22.298
*23	Tag_8085	scaffold6	5784298	22.298
*23	Tag_8084	scaffold6	5783776	22.298
*23	Tag_8083	scaffold6	5783250	22.298
*23	Tag_8082	scaffold6	5782654	22.298
*23	Tag_8081	scaffold6	5782036	22.298
*23	Tag_8079	scaffold6	5780529	22.298
*23	Tag_8077	scaffold6	5779393	22.298
*23	Tag_8076	scaffold6	5778882	22.298
*23	Tag_8075	scaffold6	5778338	22.298
*23	Tag_8074	scaffold6	5777832	22.298
*23	Tag_8073	scaffold6	5777277	22.298
*23	Tag_8072	scaffold6	5776751	22.298
*23	Tag_8071	scaffold6	5776238	22.298
*23	Tag_8070	scaffold6	5775550	22.298
*23	Tag_8069	scaffold6	5775024	22.298
*23	Tag_8068	scaffold6	5774519	22.298
*23	Tag_8067	scaffold6	5774014	22.298
*23	Tag_8066	scaffold6	5773438	22.298
*23	Tag_8065	scaffold6	5772895	22.298
*23	Tag_8064	scaffold6	5772393	22.298
*23	Tag_8063	scaffold6	5771879	22.298
*23	Tag_8062	scaffold6	5771371	22.298
*23	Tag_8061	scaffold6	5770720	22.298
*23	Tag_8060	scaffold6	5770206	22.298
23	Tag_8059	scaffold6	5769670	22.298
*23	Tag_8058	scaffold6	5769162	22.298
*23	Tag_8057	scaffold6	5768443	22.298
*24	Tag_8053	scaffold6	5766283	23.133
*24	Tag_8052	scaffold6	5765705	23.133
*24	Tag_8051	scaffold6	5765171	23.133
*24	Tag_8050	scaffold6	5764642	23.133
*24	Tag_8049	scaffold6	5764137	23.133
*24	Tag_8048	scaffold6	5763615	23.133
*24	Tag_8047	scaffold6	5763063	23.133
*24	Tag_8046	scaffold6	5762559	23.133
*24	Tag_8045	scaffold6	5762008	23.133
*24	Tag_8044	scaffold6	5761271	23.133
*24	Tag_8043	scaffold6	5760770	23.133
*24	Tag_8042	scaffold6	5760226	23.133
*24	Tag_8041	scaffold6	5759665	23.133
*24	Tag_8040	scaffold6	5759154	23.133
*24	Tag_8039	scaffold6	5758652	23.133
*24	Tag_8038	scaffold6	5758090	23.133
*24	Tag_8035	scaffold6	5756093	23.133
*24	Tag_8034	scaffold6	5755564	23.133
*24	Tag_8033	scaffold6	5755042	23.133
*24	Tag_8032	scaffold6	5754538	23.133
*24	Tag_8031	scaffold6	5754033	23.133
*24	Tag_8030	scaffold6	5753528	23.133
*24	Tag_8029	scaffold6	5752904	23.133
*24	Tag_8028	scaffold6	5752400	23.133
*24	Tag_8027	scaffold6	5751880	23.133
*24	Tag_8026	scaffold6	5751343	23.133
*24	Tag_8025	scaffold6	5750838	23.133
*24	Tag_8024	scaffold6	5750297	23.133
*24	Tag_8023	scaffold6	5749736	23.133
*24	Tag_8022	scaffold6	5749233	23.133
*24	Tag_8021	scaffold6	5748653	23.133
*24	Tag_8020	scaffold6	5748150	23.133
*24	Tag_8019	scaffold6	5747638	23.133
*24	Tag_8018	scaffold6	5747132	23.133
*24	Tag_8017	scaffold6	5746619	23.133
*24	Tag_8016	scaffold6	5746095	23.133
*24	Tag_8015	scaffold6	5745593	23.133
*24	Tag_8014	scaffold6	5745049	23.133
*24	Tag_8013	scaffold6	5744542	23.133
24	Tag_8012	scaffold6	5743723	23.133
*25	Tag_8037	scaffold6	5757570	23.989
*25	Tag_8011	scaffold6	5743209	23.989
*25	Tag_8010	scaffold6	5742690	23.989
*25	Tag_8009	scaffold6	5742147	23.989
*25	Tag_8008	scaffold6	5741628	23.989
*25	Tag_8007	scaffold6	5740961	23.989
25	Tag_8006	scaffold6	5740421	23.989
*26	Tag_8005	scaffold6	5739873	24.841
*26	Tag_8004	scaffold6	5739337	24.841
*26	Tag_8003	scaffold6	5738818	24.841
26	Tag_8002	scaffold6	5738291	24.841
27	Tag_7995	scaffold6	5733664	25.532
*28	Tag_8001	scaffold6	5737772	25.873
*28	Tag_8000	scaffold6	5737093	25.873
*28	Tag_7999	scaffold6	5736582	25.873
*28	Tag_7998	scaffold6	5736003	25.873
*28	Tag_7997	scaffold6	5735383	25.873
*28	Tag_7996	scaffold6	5734824	25.873
*28	Tag_7994	scaffold6	5733163	25.873
*28	Tag_7993	scaffold6	5732646	25.873
*28	Tag_7992	scaffold6	5732113	25.873
*28	Tag_7991	scaffold6	5731442	25.873
*28	Tag_7990	scaffold6	5730896	25.873
*28	Tag_7989	scaffold6	5730383	25.873
*28	Tag_7988	scaffold6	5729865	25.873
*28	Tag_7987	scaffold6	5729282	25.873
*28	Tag_7986	scaffold6	5728776	25.873
*28	Tag_7985	scaffold6	5728250	25.873
*28	Tag_7984	scaffold6	5727749	25.873
*28	Tag_7983	scaffold6	5727247	25.873
*28	Tag_7982	scaffold6	5726732	25.873
*28	Tag_7981	scaffold6	5726230	25.873
*28	Tag_7980	scaffold6	5725469	25.873
*28	Tag_7979	scaffold6	5724950	25.873
*28	Tag_7978	scaffold6	5724424	25.873
*28	Tag_7977	scaffold6	5723887	25.873
*28	Tag_7976	scaffold6	5723370	25.873
*28	Tag_7975	scaffold6	5722856	25.873
*28	Tag_7974	scaffold6	5722304	25.873
*28	Tag_7973	scaffold6	5721712	25.873
*28	Tag_7972	scaffold6	5721205	25.873
*28	Tag_7971	scaffold6	5719804	25.873
28	Tag_7970	scaffold6	5719287	25.873
*28	Tag_7969	scaffold6	5718783	25.873
*29	Tag_7968	scaffold6	5718282	26.72
*29	Tag_7967	scaffold6	5717775	26.72
*29	Tag_7966	scaffold6	5717255	26.72
*29	Tag_7965	scaffold6	5716695	26.72
*29	Tag_7964	scaffold6	5716190	26.72
*29	Tag_7963	scaffold6	5715681	26.72
*29	Tag_7962	scaffold6	5715144	26.72
*29	Tag_7961	scaffold6	5714636	26.72
*29	Tag_7960	scaffold6	5714099	26.72
*29	Tag_7959	scaffold6	5713582	26.72
*29	Tag_7958	scaffold6	5713079	26.72
*29	Tag_7957	scaffold6	5712558	26.72
*29	Tag_7956	scaffold6	5710849	26.72
*29	Tag_7955	scaffold6	5710319	26.72
*29	Tag_7954	scaffold6	5709732	26.72
*29	Tag_7953	scaffold6	5709226	26.72
*29	Tag_7952	scaffold6	5708675	26.72
*29	Tag_7951	scaffold6	5708160	26.72
*29	Tag_7950	scaffold6	5700403	26.72
*29	Tag_7949	scaffold6	5690270	26.72
*29	Tag_7947	scaffold6	5681226	26.72
*29	Tag_7946	scaffold6	5680477	26.72
*29	Tag_7945	scaffold6	5679975	26.72
*29	Tag_7943	scaffold6	5677557	26.72
*29	Tag_7942	scaffold6	5677056	26.72
*29	Tag_7940	scaffold6	5676043	26.72
*29	Tag_7939	scaffold6	5675400	26.72
*29	Tag_7938	scaffold6	5674875	26.72
*29	Tag_7937	scaffold6	5673760	26.72
*29	Tag_7936	scaffold6	5673185	26.72
*29	Tag_7935	scaffold6	5672218	26.72
*29	Tag_7934	scaffold6	5671701	26.72
*29	Tag_7933	scaffold6	5671191	26.72
*29	Tag_7932	scaffold6	5670688	26.72
*29	Tag_7931	scaffold6	5670153	26.72
*29	Tag_7930	scaffold6	5669645	26.72
*29	Tag_7929	scaffold6	5669105	26.72
29	Tag_7928	scaffold6	5668604	26.72
*29	Tag_7927	scaffold6	5668100	26.72
*29	Tag_7926	scaffold6	5667563	26.72
*30	Tag_7948	scaffold6	5682222	27.583
*30	Tag_7944	scaffold6	5678133	27.583
*30	Tag_7941	scaffold6	5676548	27.583
*30	Tag_7925	scaffold6	5667055	27.583
*30	Tag_7923	scaffold6	5666046	27.583
*30	Tag_7922	scaffold6	5665528	27.583
*30	Tag_7921	scaffold6	5665022	27.583
30	Tag_7920	scaffold6	5664512	27.583
*30	Tag_7919	scaffold6	5663962	27.583
*31	Tag_7918	scaffold6	5663459	28.452
*31	Tag_7917	scaffold6	5662895	28.452
*31	Tag_7916	scaffold6	5662388	28.452
31	Tag_7915	scaffold6	5661879	28.452
*31	Tag_7914	scaffold6	5661348	28.452
*32	Tag_7913	scaffold6	5660808	30.019
32	Tag_7912	scaffold6	5660288	30.019
*32	Tag_7911	scaffold6	5659758	30.019
*32	Tag_7910	scaffold6	5659235	30.019
*33	Tag_7909	scaffold6	5658705	32.412
33	Tag_7908	scaffold6	5657924	32.412
*34	Tag_7907	scaffold6	5657417	33.356
*34	Tag_7906	scaffold6	5656912	33.356
*34	Tag_7905	scaffold6	5656411	33.356
34	Tag_7904	scaffold6	5655904	33.356
*34	Tag_7903	scaffold6	5655351	33.356
*35	Tag_7901	scaffold6	5654094	34.19
*35	Tag_7900	scaffold6	5653586	34.19
*35	Tag_7899	scaffold6	5653019	34.19
*35	Tag_7898	scaffold6	5652463	34.19
*35	Tag_7897	scaffold6	5651936	34.19
*35	Tag_7896	scaffold6	5651433	34.19
*35	Tag_7895	scaffold6	5650882	34.19
*35	Tag_7894	scaffold6	5650367	34.19
*35	Tag_7893	scaffold6	5649857	34.19
*35	Tag_7892	scaffold6	5649345	34.19
*35	Tag_7891	scaffold6	5648722	34.19
*35	Tag_7890	scaffold6	5648031	34.19
35	Tag_7889	scaffold6	5647302	34.19
*36	Tag_7902	scaffold6	5654596	35.051
*36	Tag_7888	scaffold6	5646132	35.051
*36	Tag_7887	scaffold6	5645526	35.051
*36	Tag_7886	scaffold6	5644708	35.051
*36	Tag_7885	scaffold6	5644161	35.051
*36	Tag_7884	scaffold6	5643484	35.051
*36	Tag_7883	scaffold6	5642892	35.051
*36	Tag_7882	scaffold6	5642375	35.051
*36	Tag_7881	scaffold6	5641864	35.051
*36	Tag_7880	scaffold6	5641357	35.051
*36	Tag_7879	scaffold6	5640803	35.051
*36	Tag_7878	scaffold6	5640295	35.051
*36	Tag_7877	scaffold6	5639748	35.051
*36	Tag_7876	scaffold6	5639156	35.051
36	Tag_7875	scaffold6	5638648	35.051
*36	Tag_7874	scaffold6	5638112	35.051
*37	Tag_7873	scaffold6	5637604	35.891
37	Tag_7872	scaffold6	5637060	35.891
*37	Tag_7871	scaffold6	5636547	35.891
*37	Tag_7870	scaffold6	5636043	35.891
*37	Tag_7869	scaffold6	5635429	35.891
*37	Tag_7868	scaffold6	5634828	35.891
*37	Tag_7867	scaffold6	5634327	35.891
*37	Tag_7866	scaffold6	5633819	35.891
*37	Tag_7865	scaffold6	5633315	35.891
*37	Tag_7864	scaffold6	5632733	35.891
38	Tag_7863	scaffold6	5632222	36.749
39	Tag_7838	scaffold6	5605805	38.346
*40	Tag_7858	scaffold6	5629606	38.548
*40	Tag_7857	scaffold6	5629100	38.548
*40	Tag_7856	scaffold6	5628596	38.548
*40	Tag_7855	scaffold6	5628090	38.548
*40	Tag_7854	scaffold6	5627589	38.548
*40	Tag_7853	scaffold6	5627074	38.548
*40	Tag_7852	scaffold6	5624627	38.548
*40	Tag_7851	scaffold6	5623996	38.548
*40	Tag_7850	scaffold6	5623488	38.548
*40	Tag_7848	scaffold6	5622472	38.548
*40	Tag_7846	scaffold6	5621459	38.548
*40	Tag_7845	scaffold6	5620944	38.548
*40	Tag_7839	scaffold6	5617162	38.548
*40	Tag_7837	scaffold6	5605238	38.548
*40	Tag_7836	scaffold6	5604219	38.548
*40	Tag_7833	scaffold6	5602702	38.548
*40	Tag_7832	scaffold6	5602180	38.548
*40	Tag_7831	scaffold6	5601430	38.548
*40	Tag_7830	scaffold6	5600924	38.548
*40	Tag_7829	scaffold6	5600400	38.548
*40	Tag_7828	scaffold6	5599897	38.548
*40	Tag_7827	scaffold6	5599260	38.548
*40	Tag_7826	scaffold6	5598730	38.548
*40	Tag_7825	scaffold6	5598011	38.548
*40	Tag_7824	scaffold6	5597508	38.548
*40	Tag_7823	scaffold6	5596990	38.548
*40	Tag_7822	scaffold6	5596484	38.548
*40	Tag_7821	scaffold6	5594905	38.548
*40	Tag_7820	scaffold6	5594381	38.548
*40	Tag_7819	scaffold6	5593783	38.548
*40	Tag_7818	scaffold6	5593279	38.548
*40	Tag_7817	scaffold6	5592628	38.548
*40	Tag_7816	scaffold6	5592104	38.548
*40	Tag_7815	scaffold6	5591600	38.548
40	Tag_7814	scaffold6	5591079	38.548
*40	Tag_7813	scaffold6	5590578	38.548
*40	Tag_7812	scaffold6	5590051	38.548
*40	Tag_7811	scaffold6	5589524	38.548
*40	Tag_7810	scaffold6	5588774	38.548
*41	Tag_7809	scaffold6	5588270	40.274
*41	Tag_7808	scaffold6	5587733	40.274
*41	Tag_7807	scaffold6	5586984	40.274
*41	Tag_7806	scaffold6	5586482	40.274
*41	Tag_7805	scaffold6	5585842	40.274
41	Tag_7804	scaffold6	5585279	40.274
42	Tag_7803	scaffold6	5584721	41.092
*42	Tag_7802	scaffold6	5584214	41.092
*42	Tag_7801	scaffold6	5583684	41.092
43	Tag_7800	scaffold6	5582923	41.862
*44	Tag_7799	scaffold6	5582336	42.287
*44	Tag_7798	scaffold6	5581723	42.287
*44	Tag_7797	scaffold6	5581144	42.287
*44	Tag_7796	scaffold6	5580564	42.287
*44	Tag_7795	scaffold6	5580025	42.287
*44	Tag_7794	scaffold6	5579508	42.287
*44	Tag_7793	scaffold6	5578957	42.287
*44	Tag_7792	scaffold6	5578454	42.287
*44	Tag_7791	scaffold6	5577930	42.287
*44	Tag_7790	scaffold6	5577403	42.287
*44	Tag_7789	scaffold6	5576892	42.287
*44	Tag_7788	scaffold6	5576379	42.287
*44	Tag_7787	scaffold6	5575750	42.287
*44	Tag_7786	scaffold6	5575150	42.287
*44	Tag_7785	scaffold6	5574624	42.287
*44	Tag_7784	scaffold6	5574119	42.287
*44	Tag_7783	scaffold6	5573072	42.287
*44	Tag_7782	scaffold6	5572564	42.287
*44	Tag_7781	scaffold6	5572056	42.287
*44	Tag_7780	scaffold6	5571542	42.287
*44	Tag_7779	scaffold6	5570816	42.287
*44	Tag_7778	scaffold6	5570300	42.287
*44	Tag_7777	scaffold6	5569277	42.287
*44	Tag_7776	scaffold6	5568700	42.287
*44	Tag_7775	scaffold6	5568185	42.287
*44	Tag_7774	scaffold6	5567678	42.287
*44	Tag_7773	scaffold6	5567143	42.287
*44	Tag_7772	scaffold6	5566568	42.287
*44	Tag_7771	scaffold6	5566027	42.287
*44	Tag_7770	scaffold6	5565519	42.287
*44	Tag_7769	scaffold6	5565006	42.287
*44	Tag_7768	scaffold6	5564445	42.287
*44	Tag_7767	scaffold6	5563926	42.287
*44	Tag_7766	scaffold6	5563423	42.287
*44	Tag_7765	scaffold6	5562891	42.287
44	Tag_7764	scaffold6	5562375	42.287
*44	Tag_7763	scaffold6	5561868	42.287
*44	Tag_7762	scaffold6	5561357	42.287
*44	Tag_7761	scaffold6	5560440	42.287
45	Tag_7648	scaffold6	5475774	42.981
*46	Tag_7760	scaffold6	5559912	43.176
*46	Tag_7759	scaffold6	5559406	43.176
*46	Tag_7758	scaffold6	5558884	43.176
*46	Tag_7757	scaffold6	5558373	43.176
*46	Tag_7756	scaffold6	5557857	43.176
*46	Tag_7755	scaffold6	5557328	43.176
*46	Tag_7754	scaffold6	5556816	43.176
*46	Tag_7753	scaffold6	5556298	43.176
*46	Tag_7752	scaffold6	5555794	43.176
*46	Tag_7750	scaffold6	5554772	43.176
*46	Tag_7749	scaffold6	5554263	43.176
*46	Tag_7748	scaffold6	5553701	43.176
*46	Tag_7747	scaffold6	5553194	43.176
*46	Tag_7746	scaffold6	5552667	43.176
*46	Tag_7745	scaffold6	5552150	43.176
*46	Tag_7744	scaffold6	5551625	43.176
*46	Tag_7743	scaffold6	5551121	43.176
*46	Tag_7742	scaffold6	5550619	43.176
*46	Tag_7741	scaffold6	5550111	43.176
*46	Tag_7740	scaffold6	5549598	43.176
*46	Tag_7739	scaffold6	5549089	43.176
*46	Tag_7738	scaffold6	5548544	43.176
*46	Tag_7737	scaffold6	5548034	43.176
*46	Tag_7736	scaffold6	5547533	43.176
*46	Tag_7735	scaffold6	5546998	43.176
*46	Tag_7734	scaffold6	5546495	43.176
*46	Tag_7733	scaffold6	5545947	43.176
*46	Tag_7732	scaffold6	5545435	43.176
*46	Tag_7731	scaffold6	5544934	43.176
*46	Tag_7730	scaffold6	5544414	43.176
*46	Tag_7729	scaffold6	5543884	43.176
*46	Tag_7728	scaffold6	5543379	43.176
*46	Tag_7727	scaffold6	5542860	43.176
*46	Tag_7726	scaffold6	5542311	43.176
*46	Tag_7725	scaffold6	5541792	43.176
*46	Tag_7724	scaffold6	5541288	43.176
*46	Tag_7723	scaffold6	5540769	43.176
*46	Tag_7722	scaffold6	5540257	43.176
*46	Tag_7721	scaffold6	5539752	43.176
*46	Tag_7720	scaffold6	5539175	43.176
*46	Tag_7719	scaffold6	5538661	43.176
*46	Tag_7718	scaffold6	5538145	43.176
*46	Tag_7717	scaffold6	5537532	43.176
*46	Tag_7716	scaffold6	5537028	43.176
*46	Tag_7715	scaffold6	5536476	43.176
*46	Tag_7714	scaffold6	5535949	43.176
*46	Tag_7713	scaffold6	5535429	43.176
*46	Tag_7712	scaffold6	5534885	43.176
*46	Tag_7711	scaffold6	5534376	43.176
*46	Tag_7710	scaffold6	5533870	43.176
*46	Tag_7709	scaffold6	5533365	43.176
*46	Tag_7708	scaffold6	5528556	43.176
*46	Tag_7707	scaffold6	5528054	43.176
*46	Tag_7706	scaffold6	5527553	43.176
*46	Tag_7705	scaffold6	5527038	43.176
*46	Tag_7704	scaffold6	5526536	43.176
*46	Tag_7692	scaffold6	5499834	43.176
*46	Tag_7691	scaffold6	5499322	43.176
*46	Tag_7690	scaffold6	5498821	43.176
*46	Tag_7689	scaffold6	5498315	43.176
*46	Tag_7688	scaffold6	5497454	43.176
*46	Tag_7687	scaffold6	5496944	43.176
*46	Tag_7686	scaffold6	5496443	43.176
*46	Tag_7685	scaffold6	5495939	43.176
*46	Tag_7684	scaffold6	5495428	43.176
*46	Tag_7683	scaffold6	5494918	43.176
*46	Tag_7682	scaffold6	5494386	43.176
*46	Tag_7681	scaffold6	5493871	43.176
*46	Tag_7680	scaffold6	5493367	43.176
*46	Tag_7679	scaffold6	5492794	43.176
*46	Tag_7678	scaffold6	5492285	43.176
*46	Tag_7677	scaffold6	5491753	43.176
*46	Tag_7676	scaffold6	5491204	43.176
*46	Tag_7675	scaffold6	5490697	43.176
*46	Tag_7674	scaffold6	5490159	43.176
*46	Tag_7673	scaffold6	5489537	43.176
*46	Tag_7672	scaffold6	5488837	43.176
*46	Tag_7671	scaffold6	5488212	43.176
*46	Tag_7670	scaffold6	5487680	43.176
*46	Tag_7669	scaffold6	5487172	43.176
*46	Tag_7668	scaffold6	5486669	43.176
*46	Tag_7667	scaffold6	5486080	43.176
*46	Tag_7666	scaffold6	5485575	43.176
*46	Tag_7665	scaffold6	5484929	43.176
*46	Tag_7661	scaffold6	5482795	43.176
*46	Tag_7657	scaffold6	5480653	43.176
*46	Tag_7656	scaffold6	5480152	43.176
*46	Tag_7655	scaffold6	5479463	43.176
*46	Tag_7654	scaffold6	5478909	43.176
*46	Tag_7653	scaffold6	5478362	43.176
*46	Tag_7652	scaffold6	5477854	43.176
*46	Tag_7651	scaffold6	5477345	43.176
*46	Tag_7650	scaffold6	5476799	43.176
*46	Tag_7649	scaffold6	5476296	43.176
*46	Tag_7647	scaffold6	5475258	43.176
*46	Tag_7646	scaffold6	5474744	43.176
*46	Tag_7645	scaffold6	5474238	43.176
*46	Tag_7644	scaffold6	5473728	43.176
*46	Tag_7643	scaffold6	5473219	43.176
*46	Tag_7642	scaffold6	5472686	43.176
*46	Tag_7641	scaffold6	5472170	43.176
*46	Tag_7640	scaffold6	5471654	43.176
*46	Tag_7639	scaffold6	5471150	43.176
*46	Tag_7638	scaffold6	5470633	43.176
*46	Tag_7637	scaffold6	5470092	43.176
*46	Tag_7636	scaffold6	5469588	43.176
*46	Tag_7635	scaffold6	5469078	43.176
*46	Tag_7634	scaffold6	5468570	43.176
*46	Tag_7633	scaffold6	5467858	43.176
*46	Tag_7632	scaffold6	5467134	43.176
*46	Tag_7631	scaffold6	5466604	43.176
*46	Tag_7630	scaffold6	5466101	43.176
*46	Tag_7629	scaffold6	5465564	43.176
*46	Tag_7627	scaffold6	5464453	43.176
*46	Tag_7626	scaffold6	5463921	43.176
*46	Tag_7625	scaffold6	5463393	43.176
*46	Tag_7624	scaffold6	5462884	43.176
*46	Tag_7623	scaffold6	5462383	43.176
*46	Tag_7622	scaffold6	5461860	43.176
*46	Tag_7621	scaffold6	5461359	43.176
*46	Tag_7620	scaffold6	5460748	43.176
*46	Tag_7619	scaffold6	5460238	43.176
*46	Tag_7618	scaffold6	5459619	43.176
*46	Tag_7617	scaffold6	5459084	43.176
*46	Tag_7616	scaffold6	5458339	43.176
*46	Tag_7615	scaffold6	5457836	43.176
*46	Tag_7614	scaffold6	5457208	43.176
*46	Tag_7613	scaffold6	5456703	43.176
*46	Tag_7612	scaffold6	5456175	43.176
*46	Tag_7611	scaffold6	5455614	43.176
*46	Tag_7610	scaffold6	5455109	43.176
46	Tag_7609	scaffold6	5454601	43.176
47	Tag_7751	scaffold6	5555277	43.394
*48	Tag_7628	scaffold6	5465050	44.082
*48	Tag_7608	scaffold6	5454088	44.082
*48	Tag_7607	scaffold6	5453555	44.082
*48	Tag_7606	scaffold6	5452980	44.082
48	Tag_7605	scaffold6	5452462	44.082
*49	Tag_7604	scaffold6	5451770	44.879
*49	Tag_7603	scaffold6	5450941	44.879
*49	Tag_7602	scaffold6	5450357	44.879
*49	Tag_7599	scaffold6	5447981	44.879
*49	Tag_7598	scaffold6	5447226	44.879
*49	Tag_7597	scaffold6	5446707	44.879
*49	Tag_7596	scaffold6	5446168	44.879
*49	Tag_7595	scaffold6	5445665	44.879
*49	Tag_7594	scaffold6	5444912	44.879
*49	Tag_7593	scaffold6	5444376	44.879
*49	Tag_7592	scaffold6	5443868	44.879
*49	Tag_7591	scaffold6	5443280	44.879
*49	Tag_7590	scaffold6	5442754	44.879
*49	Tag_7589	scaffold6	5442215	44.879
*49	Tag_7588	scaffold6	5441690	44.879
*49	Tag_7587	scaffold6	5441061	44.879
*49	Tag_7586	scaffold6	5440469	44.879
*49	Tag_7585	scaffold6	5439903	44.879
*49	Tag_7580	scaffold6	5437105	44.879
*49	Tag_7579	scaffold6	5436583	44.879
*49	Tag_7578	scaffold6	5436059	44.879
49	Tag_7577	scaffold6	5435555	44.879
*49	Tag_7576	scaffold6	5435031	44.879
*50	Tag_7575	scaffold6	5434527	45.673
*50	Tag_7574	scaffold6	5434025	45.673
*50	Tag_7573	scaffold6	5433522	45.673
*50	Tag_7572	scaffold6	5433001	45.673
*50	Tag_7571	scaffold6	5432470	45.673
50	Tag_7570	scaffold6	5431904	45.673
*51	Tag_7569	scaffold6	5431193	46.13
*51	Tag_7568	scaffold6	5430347	46.13
*51	Tag_7567	scaffold6	5429764	46.13
*51	Tag_7566	scaffold6	5429260	46.13
*51	Tag_7565	scaffold6	5428747	46.13
*51	Tag_7564	scaffold6	5428219	46.13
*51	Tag_7563	scaffold6	5427686	46.13
*51	Tag_7562	scaffold6	5427134	46.13
*51	Tag_7561	scaffold6	5426627	46.13
*51	Tag_7560	scaffold6	5426090	46.13
*51	Tag_7559	scaffold6	5425449	46.13
*51	Tag_7552	scaffold6	5415695	46.13
*51	Tag_7551	scaffold6	5415163	46.13
*51	Tag_7550	scaffold6	5414593	46.13
*51	Tag_7549	scaffold6	5414003	46.13
*51	Tag_7548	scaffold6	5413410	46.13
*51	Tag_7547	scaffold6	5412793	46.13
*51	Tag_7546	scaffold6	5412261	46.13
*51	Tag_7545	scaffold6	5411760	46.13
*51	Tag_7544	scaffold6	5411249	46.13
*51	Tag_7543	scaffold6	5410717	46.13
*51	Tag_7542	scaffold6	5410164	46.13
*51	Tag_7541	scaffold6	5409662	46.13
*51	Tag_7540	scaffold6	5409157	46.13
*51	Tag_7539	scaffold6	5408654	46.13
*51	Tag_7538	scaffold6	5408153	46.13
*51	Tag_7537	scaffold6	5407650	46.13
*51	Tag_7536	scaffold6	5407097	46.13
*51	Tag_7535	scaffold6	5406584	46.13
*51	Tag_7534	scaffold6	5406073	46.13
*51	Tag_7533	scaffold6	5405560	46.13
*51	Tag_7532	scaffold6	5405056	46.13
*51	Tag_7531	scaffold6	5404478	46.13
*51	Tag_7530	scaffold6	5403977	46.13
*51	Tag_7529	scaffold6	5403454	46.13
*51	Tag_7528	scaffold6	5402942	46.13
*51	Tag_7527	scaffold6	5401988	46.13
*51	Tag_7526	scaffold6	5401365	46.13
*51	Tag_7525	scaffold6	5400854	46.13
*51	Tag_7524	scaffold6	5400351	46.13
*51	Tag_7523	scaffold6	5399841	46.13
*51	Tag_7522	scaffold6	5399334	46.13
*51	Tag_7521	scaffold6	5398819	46.13
*51	Tag_7520	scaffold6	5398315	46.13
*51	Tag_7519	scaffold6	5397784	46.13
*51	Tag_7518	scaffold6	5397252	46.13
*51	Tag_7517	scaffold6	5396695	46.13
*51	Tag_7516	scaffold6	5396188	46.13
*51	Tag_7515	scaffold6	5395660	46.13
*51	Tag_7514	scaffold6	5395131	46.13
*51	Tag_7513	scaffold6	5394619	46.13
51	Tag_7512	scaffold6	5394067	46.13
*51	Tag_7511	scaffold6	5393537	46.13
*51	Tag_7510	scaffold6	5393031	46.13
*52	Tag_7509	scaffold6	5392523	46.84
*52	Tag_7508	scaffold6	5391964	46.84
*52	Tag_7507	scaffold6	5391451	46.84
*52	Tag_7506	scaffold6	5390934	46.84
*52	Tag_7505	scaffold6	5390425	46.84
*52	Tag_7504	scaffold6	5389921	46.84
*52	Tag_7503	scaffold6	5389419	46.84
*52	Tag_7502	scaffold6	5388888	46.84
*52	Tag_7501	scaffold6	5388378	46.84
*52	Tag_7500	scaffold6	5387680	46.84
*52	Tag_7499	scaffold6	5387159	46.84
*52	Tag_7498	scaffold6	5386642	46.84
*52	Tag_7497	scaffold6	5386022	46.84
*52	Tag_7496	scaffold6	5385503	46.84
*52	Tag_7495	scaffold6	5384848	46.84
*52	Tag_7494	scaffold6	5384154	46.84
*52	Tag_7493	scaffold6	5383589	46.84
*52	Tag_7492	scaffold6	5383073	46.84
*52	Tag_7491	scaffold6	5382571	46.84
*52	Tag_7490	scaffold6	5382069	46.84
*52	Tag_7488	scaffold6	5381057	46.84
*52	Tag_7487	scaffold6	5380428	46.84
*52	Tag_7486	scaffold6	5379848	46.84
*52	Tag_7485	scaffold6	5379335	46.84
*52	Tag_7484	scaffold6	5378745	46.84
*52	Tag_7483	scaffold6	5378167	46.84
*52	Tag_7482	scaffold6	5377651	46.84
*52	Tag_7481	scaffold6	5376955	46.84
*52	Tag_7480	scaffold6	5376423	46.84
*52	Tag_7479	scaffold6	5375917	46.84
*52	Tag_7478	scaffold6	5375362	46.84
*52	Tag_7477	scaffold6	5374470	46.84
*52	Tag_7476	scaffold6	5373948	46.84
*52	Tag_7475	scaffold6	5373447	46.84
*52	Tag_7474	scaffold6	5372862	46.84
*52	Tag_7472	scaffold6	5371825	46.84
*52	Tag_7471	scaffold6	5371283	46.84
*52	Tag_7470	scaffold6	5370661	46.84
*52	Tag_7469	scaffold6	5370160	46.84
*52	Tag_7468	scaffold6	5369646	46.84
*52	Tag_7467	scaffold6	5369143	46.84
*52	Tag_7463	scaffold6	5367036	46.84
*52	Tag_7462	scaffold6	5366531	46.84
*52	Tag_7461	scaffold6	5366022	46.84
*52	Tag_7460	scaffold6	5365515	46.84
*52	Tag_7459	scaffold6	5364845	46.84
*52	Tag_7458	scaffold6	5364315	46.84
*52	Tag_7457	scaffold6	5363735	46.84
*52	Tag_7456	scaffold6	5363224	46.84
*52	Tag_7455	scaffold6	5362710	46.84
*52	Tag_7454	scaffold6	5362209	46.84
*52	Tag_7451	scaffold6	5360656	46.84
*52	Tag_7450	scaffold6	5360126	46.84
*52	Tag_7449	scaffold6	5359588	46.84
*52	Tag_7448	scaffold6	5359068	46.84
*52	Tag_7446	scaffold6	5357838	46.84
*52	Tag_7445	scaffold6	5356868	46.84
*52	Tag_7444	scaffold6	5356362	46.84
*52	Tag_7443	scaffold6	5355837	46.84
*52	Tag_7442	scaffold6	5355335	46.84
*52	Tag_7441	scaffold6	5354799	46.84
*52	Tag_7440	scaffold6	5354296	46.84
*52	Tag_7439	scaffold6	5353736	46.84
*52	Tag_7438	scaffold6	5353110	46.84
*52	Tag_7437	scaffold6	5352565	46.84
*52	Tag_7436	scaffold6	5352062	46.84
*52	Tag_7435	scaffold6	5351526	46.84
*52	Tag_7434	scaffold6	5350981	46.84
*52	Tag_7433	scaffold6	5350480	46.84
*52	Tag_7432	scaffold6	5349972	46.84
*52	Tag_7431	scaffold6	5349434	46.84
*52	Tag_7430	scaffold6	5348931	46.84
*52	Tag_7429	scaffold6	5348428	46.84
*52	Tag_7428	scaffold6	5347918	46.84
*52	Tag_7427	scaffold6	5347415	46.84
52	Tag_7426	scaffold6	5346902	46.84
53	Tag_7447	scaffold6	5358341	47.157
*54	Tag_7489	scaffold6	5381564	47.681
*54	Tag_7466	scaffold6	5368635	47.681
*54	Tag_7465	scaffold6	5368127	47.681
*54	Tag_7425	scaffold6	5346382	47.681
54	Tag_7424	scaffold6	5345878	47.681
*54	Tag_7423	scaffold6	5345371	47.681
*54	Tag_7422	scaffold6	5344770	47.681
55	Tag_7303	scaffold6	5275048	48.065
*56	Tag_7421	scaffold6	5344266	48.604
*56	Tag_7420	scaffold6	5343644	48.604
*56	Tag_7419	scaffold6	5343130	48.604
*56	Tag_7418	scaffold6	5342535	48.604
*56	Tag_7417	scaffold6	5342023	48.604
*56	Tag_7416	scaffold6	5341510	48.604
*56	Tag_7415	scaffold6	5341001	48.604
*56	Tag_7414	scaffold6	5340463	48.604
*56	Tag_7413	scaffold6	5339953	48.604
*56	Tag_7411	scaffold6	5338893	48.604
*56	Tag_7410	scaffold6	5338391	48.604
*56	Tag_7409	scaffold6	5337857	48.604
*56	Tag_7408	scaffold6	5337356	48.604
*56	Tag_7407	scaffold6	5336848	48.604
*56	Tag_7406	scaffold6	5336347	48.604
*56	Tag_7405	scaffold6	5335841	48.604
*56	Tag_7404	scaffold6	5335330	48.604
*56	Tag_7403	scaffold6	5334828	48.604
*56	Tag_7402	scaffold6	5334245	48.604
*56	Tag_7400	scaffold6	5333209	48.604
*56	Tag_7398	scaffold6	5332179	48.604
*56	Tag_7397	scaffold6	5331660	48.604
*56	Tag_7396	scaffold6	5331150	48.604
*56	Tag_7395	scaffold6	5330622	48.604
*56	Tag_7394	scaffold6	5330094	48.604
*56	Tag_7393	scaffold6	5329535	48.604
*56	Tag_7392	scaffold6	5329009	48.604
*56	Tag_7391	scaffold6	5328503	48.604
*56	Tag_7390	scaffold6	5327970	48.604
*56	Tag_7389	scaffold6	5327450	48.604
*56	Tag_7388	scaffold6	5326935	48.604
*56	Tag_7387	scaffold6	5326314	48.604
*56	Tag_7386	scaffold6	5325805	48.604
*56	Tag_7385	scaffold6	5325253	48.604
*56	Tag_7384	scaffold6	5324737	48.604
*56	Tag_7383	scaffold6	5324199	48.604
*56	Tag_7382	scaffold6	5323536	48.604
*56	Tag_7381	scaffold6	5323026	48.604
*56	Tag_7380	scaffold6	5322517	48.604
*56	Tag_7379	scaffold6	5322013	48.604
*56	Tag_7378	scaffold6	5321496	48.604
*56	Tag_7342	scaffold6	5298424	48.604
*56	Tag_7341	scaffold6	5297917	48.604
*56	Tag_7340	scaffold6	5297377	48.604
*56	Tag_7339	scaffold6	5296816	48.604
*56	Tag_7338	scaffold6	5296230	48.604
*56	Tag_7337	scaffold6	5295653	48.604
*56	Tag_7336	scaffold6	5295057	48.604
*56	Tag_7335	scaffold6	5294250	48.604
*56	Tag_7334	scaffold6	5293734	48.604
*56	Tag_7333	scaffold6	5293199	48.604
*56	Tag_7332	scaffold6	5292657	48.604
*56	Tag_7331	scaffold6	5292129	48.604
*56	Tag_7330	scaffold6	5291561	48.604
*56	Tag_7329	scaffold6	5290974	48.604
*56	Tag_7328	scaffold6	5290461	48.604
*56	Tag_7327	scaffold6	5289937	48.604
*56	Tag_7326	scaffold6	5289401	48.604
*56	Tag_7325	scaffold6	5288878	48.604
*56	Tag_7324	scaffold6	5288355	48.604
*56	Tag_7323	scaffold6	5287754	48.604
*56	Tag_7322	scaffold6	5287247	48.604
*56	Tag_7321	scaffold6	5286742	48.604
*56	Tag_7319	scaffold6	5285696	48.604
*56	Tag_7318	scaffold6	5285193	48.604
*56	Tag_7317	scaffold6	5284679	48.604
*56	Tag_7316	scaffold6	5284131	48.604
*56	Tag_7315	scaffold6	5283601	48.604
*56	Tag_7314	scaffold6	5283085	48.604
*56	Tag_7312	scaffold6	5282060	48.604
*56	Tag_7311	scaffold6	5281559	48.604
*56	Tag_7310	scaffold6	5281050	48.604
*56	Tag_7309	scaffold6	5280537	48.604
*56	Tag_7308	scaffold6	5279987	48.604
*56	Tag_7307	scaffold6	5279483	48.604
*56	Tag_7306	scaffold6	5278972	48.604
*56	Tag_7304	scaffold6	5275687	48.604
*56	Tag_7302	scaffold6	5274536	48.604
*56	Tag_7301	scaffold6	5274016	48.604
*56	Tag_7300	scaffold6	5271518	48.604
*56	Tag_7299	scaffold6	5270963	48.604
*56	Tag_7298	scaffold6	5270350	48.604
*56	Tag_7297	scaffold6	5269816	48.604
*56	Tag_7296	scaffold6	5269295	48.604
*56	Tag_7295	scaffold6	5268437	48.604
*56	Tag_7294	scaffold6	5267935	48.604
*56	Tag_7293	scaffold6	5267405	48.604
*56	Tag_7292	scaffold6	5266900	48.604
*56	Tag_7291	scaffold6	5266358	48.604
*56	Tag_7290	scaffold6	5265837	48.604
*56	Tag_7289	scaffold6	5265294	48.604
*56	Tag_7288	scaffold6	5264756	48.604
*56	Tag_7287	scaffold6	5264248	48.604
*56	Tag_7286	scaffold6	5263696	48.604
*56	Tag_7285	scaffold6	5263192	48.604
*56	Tag_7284	scaffold6	5262667	48.604
*56	Tag_7283	scaffold6	5261993	48.604
*56	Tag_7282	scaffold6	5261195	48.604
*56	Tag_7281	scaffold6	5260650	48.604
*56	Tag_7280	scaffold6	5260056	48.604
*56	Tag_7279	scaffold6	5259501	48.604
*56	Tag_7278	scaffold6	5258963	48.604
*56	Tag_7277	scaffold6	5258286	48.604
*56	Tag_7276	scaffold6	5257768	48.604
*56	Tag_7275	scaffold6	5257175	48.604
*56	Tag_7274	scaffold6	5256671	48.604
*56	Tag_7273	scaffold6	5256111	48.604
*56	Tag_7272	scaffold6	5255576	48.604
*56	Tag_7271	scaffold6	5254900	48.604
*56	Tag_7270	scaffold6	5254252	48.604
*56	Tag_7269	scaffold6	5253750	48.604
*56	Tag_7268	scaffold6	5253191	48.604
*56	Tag_7267	scaffold6	5252178	48.604
*56	Tag_7266	scaffold6	5251537	48.604
*56	Tag_7265	scaffold6	5251035	48.604
*56	Tag_7264	scaffold6	5250523	48.604
*56	Tag_7263	scaffold6	5250022	48.604
*56	Tag_7262	scaffold6	5249488	48.604
*56	Tag_7261	scaffold6	5248960	48.604
*56	Tag_7260	scaffold6	5248381	48.604
*56	Tag_7259	scaffold6	5247880	48.604
*56	Tag_7258	scaffold6	5247359	48.604
*56	Tag_7257	scaffold6	5246847	48.604
*56	Tag_7256	scaffold6	5246293	48.604
*56	Tag_7255	scaffold6	5245769	48.604
*56	Tag_7254	scaffold6	5245245	48.604
*56	Tag_7253	scaffold6	5244718	48.604
*56	Tag_7252	scaffold6	5244113	48.604
*56	Tag_7251	scaffold6	5243578	48.604
*56	Tag_7250	scaffold6	5243050	48.604
*56	Tag_7249	scaffold6	5242532	48.604
*56	Tag_7248	scaffold6	5242018	48.604
*56	Tag_7247	scaffold6	5241266	48.604
*56	Tag_7246	scaffold6	5240658	48.604
*56	Tag_7245	scaffold6	5240147	48.604
*56	Tag_7244	scaffold6	5239630	48.604
*56	Tag_7243	scaffold6	5239110	48.604
*56	Tag_7242	scaffold6	5238606	48.604
*56	Tag_7241	scaffold6	5238019	48.604
*56	Tag_7240	scaffold6	5237506	48.604
*56	Tag_7239	scaffold6	5236944	48.604
*56	Tag_7238	scaffold6	5236407	48.604
*56	Tag_7237	scaffold6	5235851	48.604
*56	Tag_7236	scaffold6	5235277	48.604
*56	Tag_7235	scaffold6	5234767	48.604
*56	Tag_7234	scaffold6	5234248	48.604
56	Tag_7233	scaffold6	5233731	48.604
*56	Tag_7232	scaffold6	5233207	48.604
57	Tag_7399	scaffold6	5332692	48.774
*58	Tag_7343	scaffold6	5298949	49.414
*58	Tag_7231	scaffold6	5232631	49.414
*58	Tag_7230	scaffold6	5232105	49.414
*58	Tag_7229	scaffold6	5231323	49.414
*58	Tag_7228	scaffold6	5230782	49.414
*58	Tag_7227	scaffold6	5230259	49.414
*58	Tag_7226	scaffold6	5229721	49.414
*58	Tag_7225	scaffold6	5229205	49.414
*58	Tag_7224	scaffold6	5228704	49.414
*58	Tag_7223	scaffold6	5228116	49.414
*58	Tag_7222	scaffold6	5227613	49.414
*58	Tag_7220	scaffold6	5226584	49.414
*58	Tag_7219	scaffold6	5226081	49.414
*58	Tag_7218	scaffold6	5225568	49.414
*58	Tag_7217	scaffold6	5225063	49.414
*58	Tag_7216	scaffold6	5224559	49.414
*58	Tag_7215	scaffold6	5224045	49.414
*58	Tag_7214	scaffold6	5223537	49.414
*58	Tag_7213	scaffold6	5223035	49.414
*58	Tag_7212	scaffold6	5222502	49.414
*58	Tag_7211	scaffold6	5221941	49.414
*58	Tag_7210	scaffold6	5221392	49.414
*58	Tag_7209	scaffold6	5220852	49.414
*58	Tag_7208	scaffold6	5220260	49.414
*58	Tag_7207	scaffold6	5219720	49.414
*58	Tag_7206	scaffold6	5219142	49.414
*58	Tag_7205	scaffold6	5218624	49.414
*58	Tag_7204	scaffold6	5218100	49.414
*58	Tag_7203	scaffold6	5217599	49.414
*58	Tag_7202	scaffold6	5217090	49.414
*58	Tag_7201	scaffold6	5216588	49.414
*58	Tag_7200	scaffold6	5216083	49.414
*58	Tag_7199	scaffold6	5215579	49.414
*58	Tag_7198	scaffold6	5215078	49.414
*58	Tag_7197	scaffold6	5214563	49.414
*58	Tag_7196	scaffold6	5214026	49.414
*58	Tag_7195	scaffold6	5213516	49.414
*58	Tag_7194	scaffold6	5213014	49.414
*58	Tag_7193	scaffold6	5212493	49.414
*58	Tag_7192	scaffold6	5211988	49.414
*58	Tag_7191	scaffold6	5211438	49.414
*58	Tag_7190	scaffold6	5210926	49.414
*58	Tag_7189	scaffold6	5210399	49.414
*58	Tag_7188	scaffold6	5209875	49.414
*58	Tag_7187	scaffold6	5209342	49.414
*58	Tag_7186	scaffold6	5208839	49.414
*58	Tag_7185	scaffold6	5208336	49.414
*58	Tag_7184	scaffold6	5207819	49.414
*58	Tag_7183	scaffold6	5207314	49.414
*58	Tag_7182	scaffold6	5206735	49.414
*58	Tag_7181	scaffold6	5206234	49.414
*58	Tag_7180	scaffold6	5205605	49.414
*58	Tag_7179	scaffold6	5205100	49.414
*58	Tag_7178	scaffold6	5204588	49.414
*58	Tag_7177	scaffold6	5204082	49.414
*58	Tag_7176	scaffold6	5203567	49.414
*58	Tag_7175	scaffold6	5202766	49.414
*58	Tag_7174	scaffold6	5202262	49.414
*58	Tag_7173	scaffold6	5201760	49.414
*58	Tag_7172	scaffold6	5201075	49.414
*58	Tag_7171	scaffold6	5200568	49.414
*58	Tag_7170	scaffold6	5200066	49.414
*58	Tag_7169	scaffold6	5199559	49.414
*58	Tag_7168	scaffold6	5198860	49.414
*58	Tag_7167	scaffold6	5198308	49.414
*58	Tag_7166	scaffold6	5197794	49.414
*58	Tag_7165	scaffold6	5197286	49.414
*58	Tag_7164	scaffold6	5196770	49.414
*58	Tag_7163	scaffold6	5196111	49.414
*58	Tag_7162	scaffold6	5195592	49.414
*58	Tag_7161	scaffold6	5195077	49.414
*58	Tag_7160	scaffold6	5194570	49.414
*58	Tag_7159	scaffold6	5194056	49.414
*58	Tag_7158	scaffold6	5193547	49.414
*58	Tag_7157	scaffold6	5193040	49.414
*58	Tag_7156	scaffold6	5192535	49.414
*58	Tag_7155	scaffold6	5191833	49.414
*58	Tag_7154	scaffold6	5191034	49.414
*58	Tag_7153	scaffold6	5190526	49.414
*58	Tag_7152	scaffold6	5190015	49.414
*58	Tag_7151	scaffold6	5189408	49.414
*58	Tag_7150	scaffold6	5188749	49.414
*58	Tag_7149	scaffold6	5188210	49.414
*58	Tag_7148	scaffold6	5187700	49.414
*58	Tag_7147	scaffold6	5187158	49.414
*58	Tag_7146	scaffold6	5186602	49.414
*58	Tag_7145	scaffold6	5186016	49.414
*58	Tag_7144	scaffold6	5185386	49.414
*58	Tag_7143	scaffold6	5184863	49.414
*58	Tag_7142	scaffold6	5184298	49.414
*58	Tag_7141	scaffold6	5183787	49.414
*58	Tag_7140	scaffold6	5183286	49.414
*58	Tag_7139	scaffold6	5182774	49.414
*58	Tag_7138	scaffold6	5176630	49.414
*58	Tag_7137	scaffold6	5176126	49.414
*58	Tag_7136	scaffold6	5175597	49.414
*58	Tag_7135	scaffold6	5175095	49.414
*58	Tag_7134	scaffold6	5174522	49.414
*58	Tag_7133	scaffold6	5174009	49.414
*58	Tag_7132	scaffold6	5173420	49.414
*58	Tag_7131	scaffold6	5172919	49.414
*58	Tag_7130	scaffold6	5172394	49.414
*58	Tag_7129	scaffold6	5171821	49.414
*58	Tag_7128	scaffold6	5171305	49.414
*58	Tag_7127	scaffold6	5170783	49.414
*58	Tag_7126	scaffold6	5170251	49.414
*58	Tag_7121	scaffold6	5158085	49.414
*58	Tag_7120	scaffold6	5151277	49.414
*58	Tag_7119	scaffold6	5150770	49.414
*58	Tag_7118	scaffold6	5150261	49.414
*58	Tag_7117	scaffold6	5149659	49.414
*58	Tag_7115	scaffold6	5148611	49.414
*58	Tag_7114	scaffold6	5147382	49.414
*58	Tag_7113	scaffold6	5144096	49.414
*58	Tag_7112	scaffold6	5143487	49.414
*58	Tag_7110	scaffold6	5142458	49.414
*58	Tag_7109	scaffold6	5141942	49.414
*58	Tag_7108	scaffold6	5141417	49.414
*58	Tag_7107	scaffold6	5140901	49.414
*58	Tag_7106	scaffold6	5140399	49.414
*58	Tag_7105	scaffold6	5139864	49.414
*58	Tag_7104	scaffold6	5139355	49.414
*58	Tag_7103	scaffold6	5137788	49.414
*58	Tag_7102	scaffold6	5137230	49.414
*58	Tag_7101	scaffold6	5136714	49.414
*58	Tag_7100	scaffold6	5136146	49.414
*58	Tag_7099	scaffold6	5135436	49.414
*58	Tag_7098	scaffold6	5134933	49.414
*58	Tag_7097	scaffold6	5134348	49.414
*58	Tag_7096	scaffold6	5133822	49.414
*58	Tag_7095	scaffold6	5133294	49.414
*58	Tag_7094	scaffold6	5132771	49.414
*58	Tag_7093	scaffold6	5132247	49.414
*58	Tag_7092	scaffold6	5131728	49.414
*58	Tag_7091	scaffold6	5131202	49.414
*58	Tag_7090	scaffold6	5130677	49.414
*58	Tag_7089	scaffold6	5130156	49.414
*58	Tag_7088	scaffold6	5129516	49.414
*58	Tag_7087	scaffold6	5128987	49.414
*58	Tag_7086	scaffold6	5128474	49.414
*58	Tag_7085	scaffold6	5127923	49.414
*58	Tag_7084	scaffold6	5127404	49.414
*58	Tag_7083	scaffold6	5126901	49.414
*58	Tag_7082	scaffold6	5126386	49.414
*58	Tag_7081	scaffold6	5125883	49.414
*58	Tag_7080	scaffold6	5125380	49.414
*58	Tag_7079	scaffold6	5124875	49.414
*58	Tag_7078	scaffold6	5124318	49.414
*58	Tag_7077	scaffold6	5123798	49.414
*58	Tag_7076	scaffold6	5123264	49.414
*58	Tag_7075	scaffold6	5122706	49.414
*58	Tag_7074	scaffold6	5122116	49.414
58	Tag_7073	scaffold6	5121542	49.414
*59	Tag_7221	scaffold6	5227108	50.053
*59	Tag_7111	scaffold6	5142979	50.053
*59	Tag_7072	scaffold6	5121041	50.053
*59	Tag_7071	scaffold6	5120539	50.053
*59	Tag_7070	scaffold6	5120038	50.053
*59	Tag_7069	scaffold6	5119525	50.053
*59	Tag_7068	scaffold6	5119000	50.053
*59	Tag_7067	scaffold6	5118491	50.053
*59	Tag_7066	scaffold6	5117983	50.053
*59	Tag_7065	scaffold6	5117470	50.053
*59	Tag_7064	scaffold6	5116968	50.053
*59	Tag_7063	scaffold6	5116134	50.053
*59	Tag_7062	scaffold6	5115589	50.053
*59	Tag_7061	scaffold6	5115086	50.053
*59	Tag_7060	scaffold6	5114557	50.053
*59	Tag_7059	scaffold6	5114021	50.053
*59	Tag_7058	scaffold6	5113509	50.053
*59	Tag_7057	scaffold6	5112990	50.053
*59	Tag_7056	scaffold6	5112316	50.053
*59	Tag_7055	scaffold6	5111741	50.053
*59	Tag_7054	scaffold6	5111168	50.053
*59	Tag_7053	scaffold6	5110627	50.053
*59	Tag_7052	scaffold6	5110126	50.053
*59	Tag_7051	scaffold6	5109621	50.053
*59	Tag_7050	scaffold6	5109025	50.053
*59	Tag_7049	scaffold6	5108464	50.053
*59	Tag_7048	scaffold6	5107947	50.053
*59	Tag_7047	scaffold6	5107085	50.053
*59	Tag_7046	scaffold6	5106558	50.053
*59	Tag_7045	scaffold6	5106032	50.053
*59	Tag_7044	scaffold6	5105508	50.053
*59	Tag_7043	scaffold6	5104960	50.053
*59	Tag_7042	scaffold6	5104385	50.053
*59	Tag_7041	scaffold6	5103869	50.053
*59	Tag_7040	scaffold6	5103345	50.053
*59	Tag_7039	scaffold6	5102670	50.053
*59	Tag_7038	scaffold6	5101819	50.053
*59	Tag_7037	scaffold6	5101317	50.053
*59	Tag_7036	scaffold6	5100682	50.053
*59	Tag_7035	scaffold6	5100177	50.053
*59	Tag_7034	scaffold6	5099184	50.053
*59	Tag_7033	scaffold6	5098544	50.053
*59	Tag_7032	scaffold6	5097971	50.053
*59	Tag_7031	scaffold6	5097317	50.053
*59	Tag_7030	scaffold6	5096662	50.053
*59	Tag_7029	scaffold6	5096029	50.053
*59	Tag_7028	scaffold6	5094520	50.053
*59	Tag_7027	scaffold6	5094010	50.053
*59	Tag_7026	scaffold6	5093495	50.053
*59	Tag_7025	scaffold6	5092985	50.053
*59	Tag_7024	scaffold6	5092470	50.053
*59	Tag_7023	scaffold6	5091920	50.053
*59	Tag_7022	scaffold6	5091378	50.053
*59	Tag_7021	scaffold6	5090874	50.053
*59	Tag_7020	scaffold6	5090335	50.053
*59	Tag_7019	scaffold6	5089809	50.053
*59	Tag_7018	scaffold6	5089307	50.053
*59	Tag_7017	scaffold6	5088806	50.053
*59	Tag_7016	scaffold6	5088285	50.053
*59	Tag_7015	scaffold6	5087372	50.053
*59	Tag_7014	scaffold6	5086821	50.053
*59	Tag_7013	scaffold6	5086310	50.053
*59	Tag_7012	scaffold6	5085803	50.053
*59	Tag_7011	scaffold6	5085293	50.053
*59	Tag_7010	scaffold6	5084630	50.053
*59	Tag_7009	scaffold6	5084079	50.053
*59	Tag_7008	scaffold6	5083576	50.053
*59	Tag_7007	scaffold6	5083058	50.053
*59	Tag_7006	scaffold6	5082519	50.053
*59	Tag_7005	scaffold6	5082016	50.053
*59	Tag_7004	scaffold6	5081515	50.053
*59	Tag_7002	scaffold6	5078890	50.053
*59	Tag_7001	scaffold6	5078368	50.053
*59	Tag_7000	scaffold6	5077795	50.053
*59	Tag_6999	scaffold6	5077284	50.053
*59	Tag_6998	scaffold6	5076764	50.053
*59	Tag_6997	scaffold6	5076262	50.053
*59	Tag_6996	scaffold6	5075713	50.053
*59	Tag_6995	scaffold6	5075212	50.053
*59	Tag_6994	scaffold6	5074705	50.053
*59	Tag_6993	scaffold6	5074202	50.053
*59	Tag_6992	scaffold6	5073688	50.053
*59	Tag_6991	scaffold6	5073183	50.053
*59	Tag_6990	scaffold6	5072600	50.053
*59	Tag_6989	scaffold6	5072074	50.053
*59	Tag_6988	scaffold6	5071534	50.053
*59	Tag_6987	scaffold6	5071024	50.053
*59	Tag_6986	scaffold6	5070509	50.053
*59	Tag_6985	scaffold6	5069986	50.053
*59	Tag_6984	scaffold6	5069474	50.053
*59	Tag_6983	scaffold6	5068953	50.053
*59	Tag_6982	scaffold6	5065750	50.053
*59	Tag_6981	scaffold6	5065243	50.053
*59	Tag_6979	scaffold6	5064212	50.053
*59	Tag_6978	scaffold6	5063710	50.053
*59	Tag_6977	scaffold6	5062846	50.053
*59	Tag_6976	scaffold6	5062315	50.053
*59	Tag_6975	scaffold6	5061799	50.053
*59	Tag_6974	scaffold6	5061275	50.053
*59	Tag_6973	scaffold6	5060745	50.053
*59	Tag_6972	scaffold6	5060240	50.053
*59	Tag_6971	scaffold6	5059736	50.053
*59	Tag_6970	scaffold6	5059219	50.053
*59	Tag_6969	scaffold6	5058657	50.053
*59	Tag_6968	scaffold6	5058154	50.053
*59	Tag_6967	scaffold6	5057653	50.053
*59	Tag_6966	scaffold6	5057147	50.053
*59	Tag_6965	scaffold6	5056532	50.053
*59	Tag_6964	scaffold6	5055918	50.053
*59	Tag_6963	scaffold6	5055353	50.053
*59	Tag_6962	scaffold6	5054833	50.053
*59	Tag_6961	scaffold6	5054326	50.053
*59	Tag_6960	scaffold6	5053702	50.053
*59	Tag_6959	scaffold6	5053074	50.053
*59	Tag_6958	scaffold6	5052481	50.053
*59	Tag_6957	scaffold6	5051978	50.053
*59	Tag_6956	scaffold6	5051472	50.053
*59	Tag_6955	scaffold6	5050902	50.053
*59	Tag_6954	scaffold6	5050397	50.053
*59	Tag_6953	scaffold6	5049893	50.053
*59	Tag_6952	scaffold6	5049353	50.053
*59	Tag_6951	scaffold6	5048849	50.053
*59	Tag_6950	scaffold6	5048320	50.053
*59	Tag_6949	scaffold6	5047788	50.053
*59	Tag_6948	scaffold6	5047172	50.053
*59	Tag_6947	scaffold6	5046618	50.053
*59	Tag_6946	scaffold6	5046103	50.053
*59	Tag_6945	scaffold6	5045577	50.053
59	Tag_6944	scaffold6	5044944	50.053
*59	Tag_6943	scaffold6	5044328	50.053
*59	Tag_6938	scaffold6	5036373	50.053
*59	Tag_6937	scaffold6	5035867	50.053
*59	Tag_6936	scaffold6	5035337	50.053
*59	Tag_6935	scaffold6	5034766	50.053
60	Tag_6932	scaffold6	5033197	50.12
61	Tag_6934	scaffold6	5034242	50.697
*61	Tag_6933	scaffold6	5033708	50.697
*62	Tag_6931	scaffold6	5032693	52.066
*62	Tag_6930	scaffold6	5031894	52.066
*62	Tag_6929	scaffold6	5031392	52.066
*62	Tag_6928	scaffold6	5030891	52.066
*62	Tag_6927	scaffold6	5030277	52.066
*62	Tag_6926	scaffold6	5029022	52.066
*62	Tag_6925	scaffold6	5028515	52.066
*62	Tag_6924	scaffold6	5027884	52.066
*62	Tag_6923	scaffold6	5027355	52.066
*62	Tag_6922	scaffold6	5026803	52.066
*62	Tag_6921	scaffold6	5026291	52.066
*62	Tag_6920	scaffold6	5025775	52.066
*62	Tag_6919	scaffold6	5025262	52.066
*62	Tag_6918	scaffold6	5024632	52.066
*62	Tag_6917	scaffold6	5024095	52.066
*62	Tag_6916	scaffold6	5023571	52.066
*62	Tag_6915	scaffold6	5022864	52.066
*62	Tag_6914	scaffold6	5022358	52.066
*62	Tag_6913	scaffold6	5021856	52.066
*62	Tag_6912	scaffold6	5021354	52.066
*62	Tag_6911	scaffold6	5020851	52.066
*62	Tag_6910	scaffold6	5020345	52.066
*62	Tag_6909	scaffold6	5019830	52.066
*62	Tag_6908	scaffold6	5019197	52.066
*62	Tag_6907	scaffold6	5018683	52.066
*62	Tag_6906	scaffold6	5018133	52.066
*62	Tag_6905	scaffold6	5017616	52.066
*62	Tag_6904	scaffold6	5017081	52.066
*62	Tag_6903	scaffold6	5016555	52.066
*62	Tag_6902	scaffold6	5016038	52.066
*62	Tag_6901	scaffold6	5015498	52.066
*62	Tag_6900	scaffold6	5014969	52.066
*62	Tag_6899	scaffold6	5014468	52.066
*62	Tag_6898	scaffold6	5013953	52.066
*62	Tag_6897	scaffold6	5013428	52.066
*62	Tag_6896	scaffold6	5012883	52.066
*62	Tag_6895	scaffold6	5012373	52.066
*62	Tag_6894	scaffold6	5011831	52.066
*62	Tag_6893	scaffold6	5011264	52.066
*62	Tag_6892	scaffold6	5010738	52.066
*62	Tag_6891	scaffold6	5010130	52.066
*62	Tag_6890	scaffold6	5009585	52.066
*62	Tag_6889	scaffold6	5008933	52.066
*62	Tag_6888	scaffold6	5008422	52.066
*62	Tag_6887	scaffold6	5007914	52.066
*62	Tag_6886	scaffold6	5006986	52.066
*62	Tag_6885	scaffold6	5006465	52.066
*62	Tag_6884	scaffold6	5005940	52.066
*62	Tag_6883	scaffold6	5005417	52.066
*62	Tag_6882	scaffold6	5004742	52.066
*62	Tag_6881	scaffold6	5004087	52.066
*62	Tag_6880	scaffold6	5003535	52.066
*62	Tag_6879	scaffold6	5003031	52.066
*62	Tag_6878	scaffold6	5002487	52.066
*62	Tag_6877	scaffold6	5001929	52.066
*62	Tag_6876	scaffold6	5001426	52.066
*62	Tag_6875	scaffold6	5000888	52.066
*62	Tag_6874	scaffold6	5000228	52.066
*62	Tag_6873	scaffold6	4999323	52.066
*62	Tag_6872	scaffold6	4998578	52.066
*62	Tag_6871	scaffold6	4997929	52.066
*62	Tag_6870	scaffold6	4997413	52.066
*62	Tag_6869	scaffold6	4996443	52.066
*62	Tag_6868	scaffold6	4995550	52.066
*62	Tag_6867	scaffold6	4995033	52.066
*62	Tag_6866	scaffold6	4994331	52.066
*62	Tag_6865	scaffold6	4993657	52.066
*62	Tag_6864	scaffold6	4993115	52.066
*62	Tag_6863	scaffold6	4992369	52.066
*62	Tag_6862	scaffold6	4991750	52.066
*62	Tag_6861	scaffold6	4991245	52.066
*62	Tag_6860	scaffold6	4990711	52.066
*62	Tag_6859	scaffold6	4990186	52.066
*62	Tag_6858	scaffold6	4989659	52.066
*62	Tag_6857	scaffold6	4989155	52.066
*62	Tag_6856	scaffold6	4988141	52.066
*62	Tag_6855	scaffold6	4987628	52.066
*62	Tag_6854	scaffold6	4987069	52.066
*62	Tag_6853	scaffold6	4986554	52.066
*62	Tag_6852	scaffold6	4986053	52.066
*62	Tag_6851	scaffold6	4985542	52.066
*62	Tag_6850	scaffold6	4985016	52.066
*62	Tag_6849	scaffold6	4984490	52.066
*62	Tag_6848	scaffold6	4983981	52.066
*62	Tag_6847	scaffold6	4983281	52.066
*62	Tag_6846	scaffold6	4982777	52.066
*62	Tag_6845	scaffold6	4982246	52.066
*62	Tag_6844	scaffold6	4981712	52.066
*62	Tag_6841	scaffold6	4979849	52.066
*62	Tag_6840	scaffold6	4979346	52.066
*62	Tag_6839	scaffold6	4978612	52.066
*62	Tag_6838	scaffold6	4978078	52.066
62	Tag_6837	scaffold6	4977510	52.066
*62	Tag_6836	scaffold6	4976869	52.066
*62	Tag_6835	scaffold6	4976350	52.066
*63	Tag_6833	scaffold6	4975203	52.863
*63	Tag_6832	scaffold6	4974621	52.863
*63	Tag_6831	scaffold6	4974116	52.863
*63	Tag_6830	scaffold6	4973595	52.863
*63	Tag_6829	scaffold6	4973077	52.863
*63	Tag_6828	scaffold6	4972557	52.863
*63	Tag_6827	scaffold6	4972047	52.863
*63	Tag_6826	scaffold6	4971518	52.863
*63	Tag_6825	scaffold6	4971002	52.863
*63	Tag_6823	scaffold6	4969946	52.863
*63	Tag_6822	scaffold6	4969442	52.863
*63	Tag_6821	scaffold6	4968922	52.863
*63	Tag_6820	scaffold6	4968382	52.863
*63	Tag_6819	scaffold6	4967860	52.863
*63	Tag_6818	scaffold6	4967289	52.863
*63	Tag_6817	scaffold6	4966663	52.863
*63	Tag_6816	scaffold6	4966101	52.863
*63	Tag_6815	scaffold6	4965501	52.863
*63	Tag_6814	scaffold6	4964944	52.863
*63	Tag_6813	scaffold6	4964408	52.863
*63	Tag_6812	scaffold6	4963893	52.863
*63	Tag_6811	scaffold6	4963256	52.863
*63	Tag_6810	scaffold6	4962754	52.863
*63	Tag_6809	scaffold6	4962198	52.863
*63	Tag_6808	scaffold6	4961670	52.863
*63	Tag_6807	scaffold6	4961160	52.863
*63	Tag_6806	scaffold6	4960657	52.863
*63	Tag_6805	scaffold6	4960126	52.863
*63	Tag_6804	scaffold6	4959617	52.863
*63	Tag_6803	scaffold6	4959115	52.863
*63	Tag_6802	scaffold6	4958429	52.863
*63	Tag_6801	scaffold6	4957914	52.863
*63	Tag_6800	scaffold6	4957331	52.863
*63	Tag_6799	scaffold6	4956826	52.863
*63	Tag_6798	scaffold6	4956322	52.863
*63	Tag_6797	scaffold6	4955792	52.863
*63	Tag_6796	scaffold6	4955290	52.863
*63	Tag_6795	scaffold6	4954760	52.863
*63	Tag_6794	scaffold6	4954243	52.863
*63	Tag_6793	scaffold6	4953736	52.863
*63	Tag_6792	scaffold6	4953228	52.863
*63	Tag_6791	scaffold6	4952726	52.863
*63	Tag_6790	scaffold6	4952209	52.863
*63	Tag_6789	scaffold6	4951613	52.863
*63	Tag_6788	scaffold6	4951107	52.863
*63	Tag_6787	scaffold6	4950581	52.863
*63	Tag_6786	scaffold6	4950076	52.863
*63	Tag_6785	scaffold6	4949538	52.863
*63	Tag_6784	scaffold6	4948996	52.863
*63	Tag_6783	scaffold6	4948471	52.863
*63	Tag_6782	scaffold6	4947961	52.863
*63	Tag_6781	scaffold6	4947449	52.863
63	Tag_6780	scaffold6	4946946	52.863
*63	Tag_6779	scaffold6	4946400	52.863
*63	Tag_6778	scaffold6	4945875	52.863
*64	Tag_6834	scaffold6	4975719	53.621
*64	Tag_6777	scaffold6	4945341	53.621
*64	Tag_6776	scaffold6	4944834	53.621
*64	Tag_6775	scaffold6	4944328	53.621
*64	Tag_6774	scaffold6	4943786	53.621
*64	Tag_6773	scaffold6	4943046	53.621
*64	Tag_6772	scaffold6	4942445	53.621
*64	Tag_6771	scaffold6	4941830	53.621
*64	Tag_6770	scaffold6	4941250	53.621
*64	Tag_6769	scaffold6	4940739	53.621
64	Tag_6768	scaffold6	4940235	53.621
*64	Tag_6767	scaffold6	4939654	53.621
*64	Tag_6766	scaffold6	4939132	53.621
*64	Tag_6765	scaffold6	4938625	53.621
65	Tag_6707	scaffold6	4856235	54.168
*66	Tag_6764	scaffold6	4938087	54.465
*66	Tag_6763	scaffold6	4937531	54.465
*66	Tag_6762	scaffold6	4937014	54.465
*66	Tag_6761	scaffold6	4936509	54.465
*66	Tag_6760	scaffold6	4936002	54.465
*66	Tag_6759	scaffold6	4935472	54.465
*66	Tag_6758	scaffold6	4934953	54.465
*66	Tag_6757	scaffold6	4934413	54.465
*66	Tag_6756	scaffold6	4933701	54.465
*66	Tag_6755	scaffold6	4933197	54.465
*66	Tag_6754	scaffold6	4932651	54.465
*66	Tag_6753	scaffold6	4932111	54.465
*66	Tag_6752	scaffold6	4931520	54.465
*66	Tag_6747	scaffold6	4928906	54.465
*66	Tag_6746	scaffold6	4928358	54.465
*66	Tag_6745	scaffold6	4927804	54.465
*66	Tag_6744	scaffold6	4927295	54.465
*66	Tag_6743	scaffold6	4926765	54.465
*66	Tag_6742	scaffold6	4926248	54.465
*66	Tag_6741	scaffold6	4925714	54.465
*66	Tag_6740	scaffold6	4925201	54.465
*66	Tag_6739	scaffold6	4924676	54.465
*66	Tag_6738	scaffold6	4924093	54.465
*66	Tag_6737	scaffold6	4923580	54.465
*66	Tag_6736	scaffold6	4923075	54.465
*66	Tag_6735	scaffold6	4922500	54.465
*66	Tag_6734	scaffold6	4921990	54.465
*66	Tag_6733	scaffold6	4921476	54.465
*66	Tag_6732	scaffold6	4909470	54.465
*66	Tag_6731	scaffold6	4908937	54.465
*66	Tag_6726	scaffold6	4867697	54.465
*66	Tag_6725	scaffold6	4867153	54.465
*66	Tag_6724	scaffold6	4866646	54.465
*66	Tag_6723	scaffold6	4866083	54.465
*66	Tag_6722	scaffold6	4865582	54.465
*66	Tag_6721	scaffold6	4865075	54.465
*66	Tag_6720	scaffold6	4864563	54.465
*66	Tag_6719	scaffold6	4864020	54.465
*66	Tag_6716	scaffold6	4862419	54.465
*66	Tag_6715	scaffold6	4861760	54.465
*66	Tag_6714	scaffold6	4861251	54.465
*66	Tag_6713	scaffold6	4860693	54.465
*66	Tag_6712	scaffold6	4860078	54.465
*66	Tag_6711	scaffold6	4859522	54.465
*66	Tag_6710	scaffold6	4858994	54.465
*66	Tag_6709	scaffold6	4858490	54.465
*66	Tag_6708	scaffold6	4857945	54.465
*66	Tag_6705	scaffold6	4852458	54.465
*66	Tag_6703	scaffold6	4851248	54.465
*66	Tag_6702	scaffold6	4850747	54.465
*66	Tag_6701	scaffold6	4850237	54.465
*66	Tag_6700	scaffold6	4849660	54.465
*66	Tag_6699	scaffold6	4848917	54.465
*66	Tag_6698	scaffold6	4848369	54.465
*66	Tag_6697	scaffold6	4847862	54.465
*66	Tag_6696	scaffold6	4847334	54.465
*66	Tag_6695	scaffold6	4846827	54.465
*66	Tag_6694	scaffold6	4846287	54.465
*66	Tag_6693	scaffold6	4845775	54.465
*66	Tag_6692	scaffold6	4845258	54.465
*66	Tag_6691	scaffold6	4844686	54.465
*66	Tag_6690	scaffold6	4844120	54.465
*66	Tag_6689	scaffold6	4843538	54.465
*66	Tag_6688	scaffold6	4843021	54.465
*66	Tag_6687	scaffold6	4842482	54.465
*66	Tag_6686	scaffold6	4841959	54.465
*66	Tag_6685	scaffold6	4841410	54.465
*66	Tag_6684	scaffold6	4840904	54.465
*66	Tag_6683	scaffold6	4840385	54.465
*66	Tag_6682	scaffold6	4839863	54.465
*66	Tag_6681	scaffold6	4839254	54.465
*66	Tag_6680	scaffold6	4838659	54.465
*66	Tag_6679	scaffold6	4837821	54.465
*66	Tag_6678	scaffold6	4837288	54.465
*66	Tag_6677	scaffold6	4836785	54.465
*66	Tag_6676	scaffold6	4836255	54.465
*66	Tag_6675	scaffold6	4835716	54.465
*66	Tag_6674	scaffold6	4835165	54.465
*66	Tag_6673	scaffold6	4834659	54.465
*66	Tag_6672	scaffold6	4834150	54.465
*66	Tag_6671	scaffold6	4833623	54.465
*66	Tag_6670	scaffold6	4833122	54.465
*66	Tag_6669	scaffold6	4832616	54.465
*66	Tag_6668	scaffold6	4832112	54.465
*66	Tag_6667	scaffold6	4831603	54.465
*66	Tag_6666	scaffold6	4831094	54.465
*66	Tag_6665	scaffold6	4830587	54.465
*66	Tag_6664	scaffold6	4830081	54.465
*66	Tag_6663	scaffold6	4829573	54.465
*66	Tag_6662	scaffold6	4829067	54.465
*66	Tag_6661	scaffold6	4828303	54.465
*66	Tag_6660	scaffold6	4827781	54.465
*66	Tag_6659	scaffold6	4827280	54.465
*66	Tag_6658	scaffold6	4826706	54.465
*66	Tag_6657	scaffold6	4826203	54.465
*66	Tag_6656	scaffold6	4825623	54.465
*66	Tag_6655	scaffold6	4825074	54.465
*66	Tag_6654	scaffold6	4824562	54.465
*66	Tag_6653	scaffold6	4823911	54.465
*66	Tag_6652	scaffold6	4823319	54.465
*66	Tag_6651	scaffold6	4822729	54.465
*66	Tag_6650	scaffold6	4822142	54.465
*66	Tag_6649	scaffold6	4821638	54.465
*66	Tag_6648	scaffold6	4821119	54.465
*66	Tag_6647	scaffold6	4820617	54.465
*66	Tag_6646	scaffold6	4820018	54.465
*66	Tag_6645	scaffold6	4819490	54.465
*66	Tag_6644	scaffold6	4818979	54.465
*66	Tag_6643	scaffold6	4818471	54.465
*66	Tag_6642	scaffold6	4817965	54.465
*66	Tag_6641	scaffold6	4817463	54.465
*66	Tag_6640	scaffold6	4816948	54.465
*66	Tag_6639	scaffold6	4816152	54.465
*66	Tag_6638	scaffold6	4815616	54.465
66	Tag_6637	scaffold6	4814828	54.465
*66	Tag_6636	scaffold6	4814311	54.465
*66	Tag_6635	scaffold6	4813745	54.465
*67	Tag_6704	scaffold6	4851952	54.985
*67	Tag_6634	scaffold6	4813229	54.985
*67	Tag_6633	scaffold6	4812711	54.985
*67	Tag_6632	scaffold6	4811876	54.985
*67	Tag_6631	scaffold6	4811363	54.985
*67	Tag_6630	scaffold6	4810841	54.985
*67	Tag_6629	scaffold6	4810320	54.985
*67	Tag_6628	scaffold6	4809808	54.985
*67	Tag_6627	scaffold6	4809226	54.985
*67	Tag_6626	scaffold6	4808720	54.985
*67	Tag_6625	scaffold6	4808191	54.985
*67	Tag_6624	scaffold6	4807680	54.985
*67	Tag_6623	scaffold6	4806991	54.985
*67	Tag_6622	scaffold6	4806423	54.985
*67	Tag_6621	scaffold6	4805710	54.985
*67	Tag_6620	scaffold6	4805124	54.985
*67	Tag_6619	scaffold6	4804622	54.985
*67	Tag_6618	scaffold6	4804065	54.985
*67	Tag_6617	scaffold6	4803544	54.985
*67	Tag_6616	scaffold6	4803037	54.985
*67	Tag_6615	scaffold6	4802532	54.985
*67	Tag_6614	scaffold6	4801913	54.985
*67	Tag_6613	scaffold6	4801408	54.985
*67	Tag_6612	scaffold6	4800892	54.985
*67	Tag_6611	scaffold6	4800326	54.985
*67	Tag_6610	scaffold6	4799817	54.985
*67	Tag_6609	scaffold6	4799302	54.985
*67	Tag_6608	scaffold6	4798789	54.985
*67	Tag_6607	scaffold6	4798249	54.985
*67	Tag_6606	scaffold6	4797740	54.985
*67	Tag_6605	scaffold6	4797181	54.985
*67	Tag_6604	scaffold6	4796676	54.985
*67	Tag_6603	scaffold6	4796155	54.985
*67	Tag_6602	scaffold6	4795653	54.985
*67	Tag_6601	scaffold6	4795110	54.985
*67	Tag_6600	scaffold6	4794602	54.985
*67	Tag_6599	scaffold6	4793792	54.985
*67	Tag_6598	scaffold6	4793288	54.985
*67	Tag_6597	scaffold6	4792768	54.985
*67	Tag_6596	scaffold6	4792226	54.985
*67	Tag_6595	scaffold6	4791049	54.985
*67	Tag_6594	scaffold6	4790196	54.985
*67	Tag_6593	scaffold6	4789673	54.985
*67	Tag_6592	scaffold6	4789146	54.985
*67	Tag_6590	scaffold6	4788089	54.985
*67	Tag_6589	scaffold6	4787559	54.985
*67	Tag_6588	scaffold6	4786983	54.985
*67	Tag_6587	scaffold6	4786477	54.985
*67	Tag_6586	scaffold6	4785869	54.985
*67	Tag_6585	scaffold6	4785363	54.985
*67	Tag_6584	scaffold6	4784767	54.985
*67	Tag_6583	scaffold6	4784255	54.985
*67	Tag_6582	scaffold6	4783751	54.985
*67	Tag_6581	scaffold6	4783241	54.985
*67	Tag_6580	scaffold6	4782707	54.985
*67	Tag_6579	scaffold6	4782153	54.985
*67	Tag_6578	scaffold6	4781651	54.985
67	Tag_6577	scaffold6	4781142	54.985
*67	Tag_6576	scaffold6	4780551	54.985
*68	Tag_6591	scaffold6	4788637	55.768
*68	Tag_6575	scaffold6	4780038	55.768
*68	Tag_6574	scaffold6	4779526	55.768
*68	Tag_6573	scaffold6	4779025	55.768
*68	Tag_6572	scaffold6	4778520	55.768
*68	Tag_6571	scaffold6	4777941	55.768
*68	Tag_6570	scaffold6	4773839	55.768
*68	Tag_6569	scaffold6	4773199	55.768
*68	Tag_6568	scaffold6	4772556	55.768
*68	Tag_6567	scaffold6	4771946	55.768
*68	Tag_6566	scaffold6	4771433	55.768
*68	Tag_6565	scaffold6	4770907	55.768
*68	Tag_6564	scaffold6	4770404	55.768
*68	Tag_6563	scaffold6	4769854	55.768
*68	Tag_6562	scaffold6	4769022	55.768
*68	Tag_6561	scaffold6	4768503	55.768
*68	Tag_6560	scaffold6	4767980	55.768
*68	Tag_6559	scaffold6	4767465	55.768
*68	Tag_6557	scaffold6	4766446	55.768
*68	Tag_6556	scaffold6	4765847	55.768
*68	Tag_6555	scaffold6	4765233	55.768
*68	Tag_6554	scaffold6	4764719	55.768
*68	Tag_6553	scaffold6	4764189	55.768
*68	Tag_6550	scaffold6	4760460	55.768
*68	Tag_6549	scaffold6	4759957	55.768
*68	Tag_6548	scaffold6	4759376	55.768
*68	Tag_6547	scaffold6	4758834	55.768
*68	Tag_6546	scaffold6	4758332	55.768
*68	Tag_6545	scaffold6	4757829	55.768
*68	Tag_6544	scaffold6	4757310	55.768
*68	Tag_6541	scaffold6	4755788	55.768
*68	Tag_6540	scaffold6	4755287	55.768
*68	Tag_6539	scaffold6	4754781	55.768
*68	Tag_6538	scaffold6	4754259	55.768
*68	Tag_6537	scaffold6	4753691	55.768
*68	Tag_6536	scaffold6	4753084	55.768
*68	Tag_6535	scaffold6	4752583	55.768
*68	Tag_6534	scaffold6	4752063	55.768
*68	Tag_6533	scaffold6	4751550	55.768
*68	Tag_6532	scaffold6	4751033	55.768
*68	Tag_6531	scaffold6	4750513	55.768
*68	Tag_6530	scaffold6	4749971	55.768
*68	Tag_6529	scaffold6	4749456	55.768
*68	Tag_6528	scaffold6	4748936	55.768
68	Tag_6527	scaffold6	4748400	55.768
*68	Tag_6526	scaffold6	4747870	55.768
*69	Tag_6525	scaffold6	4747256	56.583
*69	Tag_6524	scaffold6	4746716	56.583
*69	Tag_6523	scaffold6	4746205	56.583
*69	Tag_6521	scaffold6	4745132	56.583
*69	Tag_6520	scaffold6	4744628	56.583
*69	Tag_6519	scaffold6	4744112	56.583
*69	Tag_6518	scaffold6	4743603	56.583
*69	Tag_6517	scaffold6	4743098	56.583
*69	Tag_6516	scaffold6	4742524	56.583
*69	Tag_6515	scaffold6	4742023	56.583
*69	Tag_6514	scaffold6	4741509	56.583
*69	Tag_6513	scaffold6	4741003	56.583
*69	Tag_6512	scaffold6	4740113	56.583
*69	Tag_6511	scaffold6	4739606	56.583
*69	Tag_6510	scaffold6	4739099	56.583
*69	Tag_6509	scaffold6	4738578	56.583
*69	Tag_6508	scaffold6	4738011	56.583
*69	Tag_6507	scaffold6	4737194	56.583
*69	Tag_6506	scaffold6	4736679	56.583
*69	Tag_6505	scaffold6	4736167	56.583
*69	Tag_6504	scaffold6	4735666	56.583
*69	Tag_6503	scaffold6	4735158	56.583
*69	Tag_6502	scaffold6	4734564	56.583
*69	Tag_6501	scaffold6	4734053	56.583
*69	Tag_6500	scaffold6	4733480	56.583
*69	Tag_6499	scaffold6	4732934	56.583
*69	Tag_6498	scaffold6	4732410	56.583
*69	Tag_6497	scaffold6	4731890	56.583
*69	Tag_6496	scaffold6	4731381	56.583
*69	Tag_6495	scaffold6	4730873	56.583
*69	Tag_6494	scaffold6	4730351	56.583
*69	Tag_6493	scaffold6	4729811	56.583
*69	Tag_6492	scaffold6	4729212	56.583
*69	Tag_6491	scaffold6	4728687	56.583
*69	Tag_6490	scaffold6	4728138	56.583
*69	Tag_6489	scaffold6	4727625	56.583
*69	Tag_6488	scaffold6	4726913	56.583
*69	Tag_6487	scaffold6	4726411	56.583
*69	Tag_6486	scaffold6	4725830	56.583
*69	Tag_6485	scaffold6	4719632	56.583
*69	Tag_6484	scaffold6	4719108	56.583
*69	Tag_6480	scaffold6	4704299	56.583
*69	Tag_6475	scaffold6	4698649	56.583
*69	Tag_6474	scaffold6	4698141	56.583
*69	Tag_6473	scaffold6	4697634	56.583
*69	Tag_6472	scaffold6	4697129	56.583
*69	Tag_6471	scaffold6	4696628	56.583
*69	Tag_6470	scaffold6	4696124	56.583
*69	Tag_6469	scaffold6	4695619	56.583
*69	Tag_6468	scaffold6	4695094	56.583
*69	Tag_6467	scaffold6	4694562	56.583
*69	Tag_6466	scaffold6	4694039	56.583
*69	Tag_6465	scaffold6	4693534	56.583
69	Tag_6464	scaffold6	4692977	56.583
*69	Tag_6463	scaffold6	4692411	56.583
*69	Tag_6462	scaffold6	4691880	56.583
70	Tag_6522	scaffold6	4745684	56.683
*71	Tag_6461	scaffold6	4691345	58.272
71	Tag_6460	scaffold6	4690841	58.272
72	Tag_6422	scaffold6	4664231	58.354
*73	Tag_7376	scaffold6	5319669	59.109
*73	Tag_7374	scaffold6	5318620	59.109
*73	Tag_7373	scaffold6	5318102	59.109
*73	Tag_7372	scaffold6	5317596	59.109
*73	Tag_7371	scaffold6	5317070	59.109
*73	Tag_7370	scaffold6	5316556	59.109
*73	Tag_7369	scaffold6	5316050	59.109
*73	Tag_7368	scaffold6	5315518	59.109
*73	Tag_7367	scaffold6	5314859	59.109
*73	Tag_7366	scaffold6	5314339	59.109
*73	Tag_7365	scaffold6	5313817	59.109
*73	Tag_7364	scaffold6	5313307	59.109
*73	Tag_7363	scaffold6	5312765	59.109
*73	Tag_7362	scaffold6	5312248	59.109
*73	Tag_7361	scaffold6	5311746	59.109
*73	Tag_7360	scaffold6	5311227	59.109
*73	Tag_7359	scaffold6	5310692	59.109
*73	Tag_7358	scaffold6	5310133	59.109
*73	Tag_7357	scaffold6	5309626	59.109
*73	Tag_7356	scaffold6	5309073	59.109
*73	Tag_7355	scaffold6	5308484	59.109
*73	Tag_7354	scaffold6	5307956	59.109
*73	Tag_7353	scaffold6	5307452	59.109
*73	Tag_7352	scaffold6	5306894	59.109
*73	Tag_7350	scaffold6	5305874	59.109
*73	Tag_7349	scaffold6	5305338	59.109
*73	Tag_7348	scaffold6	5304835	59.109
*73	Tag_7347	scaffold6	5304334	59.109
*73	Tag_7344	scaffold6	5302421	59.109
*73	Tag_6456	scaffold6	4688646	59.109
*73	Tag_6455	scaffold6	4688079	59.109
*73	Tag_6454	scaffold6	4687571	59.109
*73	Tag_6453	scaffold6	4687056	59.109
*73	Tag_6452	scaffold6	4686521	59.109
*73	Tag_6451	scaffold6	4686013	59.109
*73	Tag_6450	scaffold6	4685378	59.109
*73	Tag_6449	scaffold6	4684830	59.109
*73	Tag_6448	scaffold6	4684310	59.109
*73	Tag_6447	scaffold6	4683789	59.109
*73	Tag_6446	scaffold6	4683261	59.109
*73	Tag_6445	scaffold6	4682730	59.109
*73	Tag_6444	scaffold6	4682223	59.109
*73	Tag_6442	scaffold6	4680865	59.109
*73	Tag_6441	scaffold6	4680358	59.109
*73	Tag_6440	scaffold6	4679778	59.109
*73	Tag_6439	scaffold6	4679253	59.109
*73	Tag_6438	scaffold6	4678681	59.109
*73	Tag_6437	scaffold6	4678108	59.109
*73	Tag_6433	scaffold6	4675988	59.109
*73	Tag_6432	scaffold6	4675482	59.109
*73	Tag_6431	scaffold6	4674966	59.109
*73	Tag_6430	scaffold6	4674464	59.109
*73	Tag_6429	scaffold6	4673935	59.109
*73	Tag_6428	scaffold6	4673421	59.109
*73	Tag_6427	scaffold6	4672912	59.109
*73	Tag_6426	scaffold6	4672409	59.109
*73	Tag_6424	scaffold6	4665277	59.109
*73	Tag_6423	scaffold6	4664756	59.109
*73	Tag_6421	scaffold6	4663593	59.109
*73	Tag_6420	scaffold6	4663072	59.109
*73	Tag_6419	scaffold6	4662521	59.109
*73	Tag_6418	scaffold6	4661640	59.109
73	Tag_6417	scaffold6	4661121	59.109
*73	Tag_6416	scaffold6	4660570	59.109
74	Tag_6459	scaffold6	4690245	59.191
*75	Tag_6415	scaffold6	4660043	59.944
*75	Tag_6414	scaffold6	4659530	59.944
*75	Tag_6413	scaffold6	4659028	59.944
*75	Tag_6412	scaffold6	4658497	59.944
*75	Tag_6411	scaffold6	4657977	59.944
*75	Tag_6410	scaffold6	4657412	59.944
*75	Tag_6409	scaffold6	4656873	59.944
*75	Tag_6408	scaffold6	4656247	59.944
*75	Tag_6407	scaffold6	4655723	59.944
*75	Tag_6406	scaffold6	4654453	59.944
*75	Tag_6404	scaffold6	4652187	59.944
*75	Tag_6403	scaffold6	4651674	59.944
*75	Tag_6402	scaffold6	4651121	59.944
*75	Tag_6401	scaffold6	4650612	59.944
*75	Tag_6400	scaffold6	4650097	59.944
*75	Tag_6399	scaffold6	4649531	59.944
*75	Tag_6398	scaffold6	4648953	59.944
*75	Tag_6397	scaffold6	4648267	59.944
*75	Tag_6396	scaffold6	4647710	59.944
*75	Tag_6395	scaffold6	4647195	59.944
*75	Tag_6394	scaffold6	4646679	59.944
*75	Tag_6393	scaffold6	4645981	59.944
*75	Tag_6392	scaffold6	4645474	59.944
*75	Tag_6391	scaffold6	4644971	59.944
*75	Tag_6390	scaffold6	4644455	59.944
*75	Tag_6389	scaffold6	4643944	59.944
*75	Tag_6388	scaffold6	4643397	59.944
*75	Tag_6387	scaffold6	4642878	59.944
*75	Tag_6386	scaffold6	4642352	59.944
*75	Tag_6385	scaffold6	4641622	59.944
75	Tag_6384	scaffold6	4641115	59.944
76	Tag_6405	scaffold6	4652704	60.309
*77	Tag_6383	scaffold6	4640544	60.936
*77	Tag_6382	scaffold6	4640041	60.936
*77	Tag_6381	scaffold6	4639506	60.936
*77	Tag_6380	scaffold6	4638059	60.936
*77	Tag_6379	scaffold6	4637349	60.936
*77	Tag_6378	scaffold6	4636802	60.936
*77	Tag_6377	scaffold6	4636078	60.936
*77	Tag_6376	scaffold6	4635533	60.936
*77	Tag_6375	scaffold6	4635009	60.936
*77	Tag_6374	scaffold6	4632018	60.936
*77	Tag_6373	scaffold6	4631474	60.936
*77	Tag_6372	scaffold6	4630802	60.936
77	Tag_6371	scaffold6	4629977	60.936
*78	Tag_6370	scaffold6	4629274	61.759
*78	Tag_6369	scaffold6	4628716	61.759
*78	Tag_6368	scaffold6	4628170	61.759
*78	Tag_6367	scaffold6	4627663	61.759
*78	Tag_6365	scaffold6	4626632	61.759
*78	Tag_6364	scaffold6	4626125	61.759
*78	Tag_6363	scaffold6	4625572	61.759
*78	Tag_6362	scaffold6	4625050	61.759
*78	Tag_6361	scaffold6	4624492	61.759
*78	Tag_6360	scaffold6	4623968	61.759
*78	Tag_6359	scaffold6	4623403	61.759
*78	Tag_6358	scaffold6	4622859	61.759
*78	Tag_6357	scaffold6	4622280	61.759
*78	Tag_6356	scaffold6	4621715	61.759
*78	Tag_6354	scaffold6	4620596	61.759
*78	Tag_6352	scaffold6	4619310	61.759
*78	Tag_6351	scaffold6	4618803	61.759
*78	Tag_6350	scaffold6	4618214	61.759
*78	Tag_6349	scaffold6	4617648	61.759
*78	Tag_6348	scaffold6	4617143	61.759
*78	Tag_6347	scaffold6	4616627	61.759
*78	Tag_6346	scaffold6	4616122	61.759
*78	Tag_6345	scaffold6	4615476	61.759
*78	Tag_6344	scaffold6	4614686	61.759
78	Tag_6343	scaffold6	4614143	61.759
*78	Tag_6342	scaffold6	4613538	61.759
*78	Tag_6341	scaffold6	4613030	61.759
*78	Tag_6340	scaffold6	4612517	61.759
79	Tag_6252	scaffold6	4530364	62.488
*80	Tag_6353	scaffold6	4619821	62.623
*80	Tag_6339	scaffold6	4611991	62.623
*80	Tag_6338	scaffold6	4611478	62.623
*80	Tag_6337	scaffold6	4610958	62.623
*80	Tag_6336	scaffold6	4610412	62.623
*80	Tag_6335	scaffold6	4609835	62.623
*80	Tag_6334	scaffold6	4609328	62.623
*80	Tag_6333	scaffold6	4608800	62.623
*80	Tag_6332	scaffold6	4608287	62.623
*80	Tag_6331	scaffold6	4607785	62.623
*80	Tag_6330	scaffold6	4607272	62.623
*80	Tag_6329	scaffold6	4606715	62.623
*80	Tag_6328	scaffold6	4606207	62.623
*80	Tag_6327	scaffold6	4605538	62.623
*80	Tag_6326	scaffold6	4605032	62.623
*80	Tag_6325	scaffold6	4604485	62.623
*80	Tag_6324	scaffold6	4603659	62.623
*80	Tag_6323	scaffold6	4603067	62.623
*80	Tag_6322	scaffold6	4602520	62.623
*80	Tag_6321	scaffold6	4601896	62.623
*80	Tag_6320	scaffold6	4601370	62.623
*80	Tag_6319	scaffold6	4600821	62.623
*80	Tag_6318	scaffold6	4600259	62.623
*80	Tag_6317	scaffold6	4599655	62.623
*80	Tag_6316	scaffold6	4599148	62.623
*80	Tag_6315	scaffold6	4598551	62.623
*80	Tag_6314	scaffold6	4598012	62.623
*80	Tag_6313	scaffold6	4597502	62.623
*80	Tag_6312	scaffold6	4596999	62.623
*80	Tag_6311	scaffold6	4596422	62.623
*80	Tag_6310	scaffold6	4595800	62.623
*80	Tag_6309	scaffold6	4595252	62.623
*80	Tag_6308	scaffold6	4594740	62.623
*80	Tag_6307	scaffold6	4594229	62.623
*80	Tag_6306	scaffold6	4593679	62.623
*80	Tag_6305	scaffold6	4593173	62.623
*80	Tag_6304	scaffold6	4592643	62.623
*80	Tag_6303	scaffold6	4592109	62.623
*80	Tag_6302	scaffold6	4591482	62.623
*80	Tag_6301	scaffold6	4590552	62.623
*80	Tag_6300	scaffold6	4589150	62.623
*80	Tag_6299	scaffold6	4588630	62.623
*80	Tag_6298	scaffold6	4588041	62.623
*80	Tag_6297	scaffold6	4587514	62.623
*80	Tag_6296	scaffold6	4586987	62.623
*80	Tag_6295	scaffold6	4586469	62.623
*80	Tag_6294	scaffold6	4585945	62.623
*80	Tag_6293	scaffold6	4585438	62.623
*80	Tag_6292	scaffold6	4584932	62.623
*80	Tag_6291	scaffold6	4584425	62.623
*80	Tag_6290	scaffold6	4583880	62.623
*80	Tag_6289	scaffold6	4583341	62.623
*80	Tag_6288	scaffold6	4582737	62.623
*80	Tag_6287	scaffold6	4582161	62.623
*80	Tag_6286	scaffold6	4581597	62.623
*80	Tag_6285	scaffold6	4581013	62.623
*80	Tag_6284	scaffold6	4580483	62.623
*80	Tag_6283	scaffold6	4579793	62.623
*80	Tag_6282	scaffold6	4575915	62.623
*80	Tag_6281	scaffold6	4575385	62.623
*80	Tag_6280	scaffold6	4574830	62.623
*80	Tag_6279	scaffold6	4574321	62.623
*80	Tag_6278	scaffold6	4573818	62.623
*80	Tag_6277	scaffold6	4572956	62.623
*80	Tag_6276	scaffold6	4572448	62.623
*80	Tag_6272	scaffold6	4570201	62.623
*80	Tag_6270	scaffold6	4569182	62.623
*80	Tag_6269	scaffold6	4568677	62.623
*80	Tag_6268	scaffold6	4568128	62.623
*80	Tag_6267	scaffold6	4567361	62.623
*80	Tag_6266	scaffold6	4566837	62.623
*80	Tag_6265	scaffold6	4566203	62.623
*80	Tag_6264	scaffold6	4565699	62.623
*80	Tag_6263	scaffold6	4563546	62.623
*80	Tag_6262	scaffold6	4563005	62.623
*80	Tag_6261	scaffold6	4562495	62.623
*80	Tag_6260	scaffold6	4561957	62.623
*80	Tag_6259	scaffold6	4561387	62.623
*80	Tag_6258	scaffold6	4560833	62.623
*80	Tag_6257	scaffold6	4560332	62.623
*80	Tag_6256	scaffold6	4559818	62.623
*80	Tag_6253	scaffold6	4530978	62.623
*80	Tag_6251	scaffold6	4529860	62.623
*80	Tag_6250	scaffold6	4529337	62.623
*80	Tag_6249	scaffold6	4528818	62.623
*80	Tag_6248	scaffold6	4527068	62.623
*80	Tag_6247	scaffold6	4526543	62.623
*80	Tag_6246	scaffold6	4526042	62.623
*80	Tag_6245	scaffold6	4525533	62.623
*80	Tag_6244	scaffold6	4524983	62.623
*80	Tag_6243	scaffold6	4524469	62.623
*80	Tag_6242	scaffold6	4523949	62.623
*80	Tag_6241	scaffold6	4523385	62.623
*80	Tag_6240	scaffold6	4522769	62.623
*80	Tag_6239	scaffold6	4522196	62.623
*80	Tag_6238	scaffold6	4521445	62.623
*80	Tag_6237	scaffold6	4520939	62.623
*80	Tag_6236	scaffold6	4520252	62.623
*80	Tag_6235	scaffold6	4519751	62.623
*80	Tag_6234	scaffold6	4519234	62.623
*80	Tag_6233	scaffold6	4518727	62.623
*80	Tag_6232	scaffold6	4518219	62.623
*80	Tag_6231	scaffold6	4517715	62.623
*80	Tag_6230	scaffold6	4517201	62.623
*80	Tag_6229	scaffold6	4516672	62.623
*80	Tag_6228	scaffold6	4516116	62.623
[truncated: 650 more rows]

## Sheet: lg3
Order	SNP_name	Scaffold	Physical position (bp)	Genetic Position (cM)
*115	Tag_8353	scaffold1	38	98.363
115	Tag_8354	scaffold1	541	98.363
*115	Tag_8357	scaffold1	2068	98.363
114	Tag_8358	scaffold1	2592	97.541
*114	Tag_8359	scaffold1	3102	97.541
*114	Tag_8360	scaffold1	3603	97.541
*114	Tag_8361	scaffold1	4127	97.541
*114	Tag_8362	scaffold1	4658	97.541
*114	Tag_8363	scaffold1	5172	97.541
*114	Tag_8364	scaffold1	5702	97.541
*114	Tag_8365	scaffold1	6275	97.541
*114	Tag_8366	scaffold1	6776	97.541
*114	Tag_8367	scaffold1	7322	97.541
*114	Tag_8368	scaffold1	7827	97.541
*114	Tag_8369	scaffold1	8328	97.541
*114	Tag_8370	scaffold1	8858	97.541
*114	Tag_8371	scaffold1	9376	97.541
*114	Tag_8372	scaffold1	9899	97.541
*114	Tag_8373	scaffold1	10402	97.541
*114	Tag_8374	scaffold1	10982	97.541
*114	Tag_8375	scaffold1	11519	97.541
113	Tag_8376	scaffold1	12079	96.72
*113	Tag_8377	scaffold1	12607	96.72
*113	Tag_8378	scaffold1	13131	96.72
*113	Tag_8379	scaffold1	13697	96.72
*113	Tag_8380	scaffold1	14198	96.72
*113	Tag_8381	scaffold1	14773	96.72
*113	Tag_8382	scaffold1	15284	96.72
*113	Tag_8383	scaffold1	15884	96.72
*113	Tag_8384	scaffold1	16407	96.72
*113	Tag_8385	scaffold1	17195	96.72
*113	Tag_8386	scaffold1	18429	96.72
*113	Tag_8387	scaffold1	19122	96.72
*113	Tag_8388	scaffold1	19630	96.72
*113	Tag_8389	scaffold1	20419	96.72
*113	Tag_8390	scaffold1	21129	96.72
*113	Tag_8391	scaffold1	21637	96.72
*113	Tag_8392	scaffold1	22164	96.72
*113	Tag_8393	scaffold1	22674	96.72
*113	Tag_8394	scaffold1	28204	96.72
*113	Tag_8395	scaffold1	28711	96.72
*113	Tag_8396	scaffold1	29259	96.72
*113	Tag_8397	scaffold1	29906	96.72
*113	Tag_8398	scaffold1	30425	96.72
*113	Tag_8399	scaffold1	31016	96.72
*113	Tag_8400	scaffold1	31552	96.72
*113	Tag_8401	scaffold1	32132	96.72
*113	Tag_8402	scaffold1	32694	96.72
*113	Tag_8403	scaffold1	33310	96.72
*112	Tag_8404	scaffold1	33894	95.9
*112	Tag_8405	scaffold1	34513	95.9
*112	Tag_8406	scaffold1	35031	95.9
*112	Tag_8407	scaffold1	35536	95.9
*112	Tag_8408	scaffold1	36053	95.9
*112	Tag_8409	scaffold1	36559	95.9
*112	Tag_8410	scaffold1	37096	95.9
*112	Tag_8411	scaffold1	37600	95.9
*112	Tag_8412	scaffold1	38175	95.9
*112	Tag_8413	scaffold1	38687	95.9
*112	Tag_8414	scaffold1	39195	95.9
*112	Tag_8415	scaffold1	39697	95.9
*112	Tag_8416	scaffold1	40311	95.9
*112	Tag_8417	scaffold1	40860	95.9
*112	Tag_8418	scaffold1	41395	95.9
*112	Tag_8419	scaffold1	41915	95.9
*112	Tag_8420	scaffold1	42424	95.9
*112	Tag_8421	scaffold1	42942	95.9
*112	Tag_8422	scaffold1	43452	95.9
*112	Tag_8423	scaffold1	43992	95.9
*112	Tag_8424	scaffold1	44657	95.9
*112	Tag_8425	scaffold1	45160	95.9
*112	Tag_8426	scaffold1	45665	95.9
*112	Tag_8427	scaffold1	46172	95.9
*112	Tag_8428	scaffold1	47053	95.9
*112	Tag_8429	scaffold1	47630	95.9
*112	Tag_8430	scaffold1	48142	95.9
*112	Tag_8431	scaffold1	48821	95.9
*112	Tag_8432	scaffold1	49542	95.9
*112	Tag_8433	scaffold1	50055	95.9
*112	Tag_8434	scaffold1	50568	95.9
*112	Tag_8435	scaffold1	51084	95.9
*112	Tag_8436	scaffold1	51613	95.9
*112	Tag_8437	scaffold1	52136	95.9
*112	Tag_8438	scaffold1	52645	95.9
*112	Tag_8439	scaffold1	53148	95.9
*112	Tag_8440	scaffold1	53757	95.9
*112	Tag_8441	scaffold1	54272	95.9
*112	Tag_8442	scaffold1	54779	95.9
*112	Tag_8443	scaffold1	55306	95.9
*112	Tag_8444	scaffold1	55860	95.9
*112	Tag_8445	scaffold1	56368	95.9
*112	Tag_8446	scaffold1	56877	95.9
112	Tag_8447	scaffold1	57400	95.9
*112	Tag_8448	scaffold1	57905	95.9
*112	Tag_8449	scaffold1	58453	95.9
*112	Tag_8451	scaffold1	61200	95.9
*112	Tag_8452	scaffold1	61710	95.9
*112	Tag_8453	scaffold1	62225	95.9
*112	Tag_8454	scaffold1	62730	95.9
*112	Tag_8455	scaffold1	63275	95.9
*112	Tag_8456	scaffold1	63852	95.9
*112	Tag_8457	scaffold1	64354	95.9
111	Tag_8458	scaffold1	64856	94.932
*111	Tag_8459	scaffold1	65360	94.932
110	Tag_8460	scaffold1	65865	94.087
*110	Tag_8461	scaffold1	66384	94.087
*109	Tag_8462	scaffold1	66886	92.382
109	Tag_8463	scaffold1	67442	92.382
*108	Tag_8464	scaffold1	67954	91.8
*108	Tag_8465	scaffold1	68456	91.8
108	Tag_8466	scaffold1	68981	91.8
*108	Tag_8467	scaffold1	69487	91.8
*108	Tag_8468	scaffold1	70001	91.8
*108	Tag_8469	scaffold1	70515	91.8
*108	Tag_8470	scaffold1	71035	91.8
*108	Tag_8471	scaffold1	71549	91.8
*107	Tag_8472	scaffold1	72108	90.199
*107	Tag_8473	scaffold1	72625	90.199
107	Tag_8474	scaffold1	73198	90.199
*107	Tag_8475	scaffold1	73808	90.199
*107	Tag_8476	scaffold1	74325	90.199
*107	Tag_8477	scaffold1	74863	90.199
*107	Tag_8478	scaffold1	75376	90.199
*107	Tag_8479	scaffold1	75879	90.199
*107	Tag_8480	scaffold1	76413	90.199
*107	Tag_8481	scaffold1	76939	90.199
*106	Tag_8482	scaffold1	77639	89.338
106	Tag_8483	scaffold1	78142	89.338
*106	Tag_8484	scaffold1	80419	89.338
*106	Tag_8485	scaffold1	80922	89.338
*106	Tag_8486	scaffold1	81446	89.338
*106	Tag_8487	scaffold1	81958	89.338
*104	Tag_8488	scaffold1	82499	88.464
104	Tag_8489	scaffold1	83037	88.464
*104	Tag_8490	scaffold1	83550	88.464
*104	Tag_8491	scaffold1	84067	88.464
*104	Tag_8492	scaffold1	84580	88.464
*104	Tag_8493	scaffold1	85096	88.464
*104	Tag_8494	scaffold1	85616	88.464
*104	Tag_8495	scaffold1	86118	88.464
*104	Tag_8496	scaffold1	86634	88.464
*104	Tag_8497	scaffold1	87374	88.464
*104	Tag_8498	scaffold1	87888	88.464
*104	Tag_8499	scaffold1	88456	88.464
*104	Tag_8500	scaffold1	89039	88.464
*104	Tag_8501	scaffold1	89614	88.464
*104	Tag_8502	scaffold1	90125	88.464
*104	Tag_8503	scaffold1	90676	88.464
*104	Tag_8504	scaffold1	91191	88.464
*104	Tag_8505	scaffold1	91693	88.464
105	Tag_8506	scaffold1	92822	88.588
*104	Tag_8507	scaffold1	93329	88.464
*104	Tag_8508	scaffold1	94013	88.464
*104	Tag_8509	scaffold1	94518	88.464
*104	Tag_8510	scaffold1	95070	88.464
*104	Tag_8514	scaffold1	97332	88.464
*104	Tag_8515	scaffold1	97844	88.464
*104	Tag_8516	scaffold1	98371	88.464
*104	Tag_8517	scaffold1	98904	88.464
*104	Tag_8518	scaffold1	99408	88.464
*104	Tag_8519	scaffold1	99916	88.464
*104	Tag_8520	scaffold1	100448	88.464
*104	Tag_8521	scaffold1	100951	88.464
*104	Tag_8522	scaffold1	101467	88.464
*104	Tag_8523	scaffold1	101978	88.464
*104	Tag_8524	scaffold1	102599	88.464
*104	Tag_8525	scaffold1	103312	88.464
*104	Tag_8526	scaffold1	103849	88.464
*104	Tag_8527	scaffold1	104353	88.464
*104	Tag_8528	scaffold1	104856	88.464
*104	Tag_8529	scaffold1	105447	88.464
*104	Tag_8530	scaffold1	106012	88.464
*104	Tag_8531	scaffold1	106517	88.464
*104	Tag_8532	scaffold1	107041	88.464
*104	Tag_8533	scaffold1	107542	88.464
*104	Tag_8534	scaffold1	108049	88.464
*104	Tag_8535	scaffold1	108555	88.464
*104	Tag_8536	scaffold1	109066	88.464
*104	Tag_8537	scaffold1	109579	88.464
*104	Tag_8538	scaffold1	110087	88.464
*104	Tag_8539	scaffold1	110639	88.464
*104	Tag_8540	scaffold1	111140	88.464
*104	Tag_8541	scaffold1	111681	88.464
*104	Tag_8542	scaffold1	112194	88.464
*104	Tag_8543	scaffold1	112851	88.464
*104	Tag_8544	scaffold1	113353	88.464
*104	Tag_8545	scaffold1	113862	88.464
*104	Tag_8546	scaffold1	114364	88.464
*104	Tag_8547	scaffold1	114917	88.464
*104	Tag_8548	scaffold1	115466	88.464
*104	Tag_8549	scaffold1	115968	88.464
*104	Tag_8550	scaffold1	116532	88.464
*104	Tag_8551	scaffold1	117039	88.464
*104	Tag_8552	scaffold1	117554	88.464
*104	Tag_8553	scaffold1	118055	88.464
*104	Tag_8554	scaffold1	118562	88.464
*104	Tag_8555	scaffold1	119077	88.464
*104	Tag_8556	scaffold1	119585	88.464
*104	Tag_8557	scaffold1	120095	88.464
*104	Tag_8558	scaffold1	120655	88.464
*104	Tag_8559	scaffold1	121203	88.464
*104	Tag_8560	scaffold1	121711	88.464
*104	Tag_8561	scaffold1	122222	88.464
*104	Tag_8562	scaffold1	122741	88.464
*104	Tag_8563	scaffold1	123250	88.464
*104	Tag_8564	scaffold1	123782	88.464
*104	Tag_8565	scaffold1	124289	88.464
*104	Tag_8566	scaffold1	124803	88.464
*104	Tag_8567	scaffold1	125442	88.464
*103	Tag_8568	scaffold1	125970	86.909
103	Tag_8569	scaffold1	126542	86.909
*103	Tag_8570	scaffold1	127059	86.909
*103	Tag_8571	scaffold1	127572	86.909
*103	Tag_8572	scaffold1	128083	86.909
*103	Tag_8573	scaffold1	128593	86.909
*103	Tag_8574	scaffold1	129095	86.909
*103	Tag_8575	scaffold1	129666	86.909
*103	Tag_8576	scaffold1	130250	86.909
*103	Tag_8577	scaffold1	130760	86.909
*103	Tag_8578	scaffold1	131266	86.909
*103	Tag_8579	scaffold1	131769	86.909
*103	Tag_8580	scaffold1	132337	86.909
*103	Tag_8581	scaffold1	132845	86.909
*102	Tag_8583	scaffold1	133923	86.084
*102	Tag_8584	scaffold1	134425	86.084
102	Tag_8585	scaffold1	134936	86.084
*102	Tag_8586	scaffold1	135438	86.084
*102	Tag_8587	scaffold1	135946	86.084
*102	Tag_8588	scaffold1	136449	86.084
*102	Tag_8589	scaffold1	136952	86.084
*102	Tag_8590	scaffold1	137461	86.084
*102	Tag_8591	scaffold1	137965	86.084
*102	Tag_8592	scaffold1	138482	86.084
*102	Tag_8593	scaffold1	138986	86.084
*102	Tag_8594	scaffold1	139500	86.084
*102	Tag_8595	scaffold1	140088	86.084
101	Tag_8596	scaffold1	140634	85.257
*101	Tag_8597	scaffold1	141138	85.257
*101	Tag_8598	scaffold1	141700	85.257
*101	Tag_8599	scaffold1	142210	85.257
*101	Tag_8600	scaffold1	142717	85.257
*101	Tag_8601	scaffold1	143266	85.257
*101	Tag_8602	scaffold1	143773	85.257
100	Tag_8603	scaffold1	144284	84.437
*100	Tag_8604	scaffold1	144797	84.437
*100	Tag_8605	scaffold1	145312	84.437
*100	Tag_8606	scaffold1	145880	84.437
*100	Tag_8607	scaffold1	146412	84.437
99	Tag_8608	scaffold1	146913	83.612
*99	Tag_8609	scaffold1	147424	83.612
*98	Tag_8610	scaffold1	148029	82.773
*98	Tag_8611	scaffold1	148549	82.773
*98	Tag_8612	scaffold1	149071	82.773
*98	Tag_8613	scaffold1	149664	82.773
*98	Tag_8614	scaffold1	150207	82.773
98	Tag_8615	scaffold1	150708	82.773
*98	Tag_8616	scaffold1	151226	82.773
*98	Tag_8617	scaffold1	151727	82.773
*98	Tag_8619	scaffold1	153023	82.773
*98	Tag_8620	scaffold1	153638	82.773
*98	Tag_8621	scaffold1	154140	82.773
*98	Tag_8622	scaffold1	154667	82.773
*98	Tag_8623	scaffold1	155221	82.773
*98	Tag_8624	scaffold1	155784	82.773
*98	Tag_8625	scaffold1	156304	82.773
*98	Tag_8626	scaffold1	156807	82.773
*98	Tag_8627	scaffold1	157341	82.773
*98	Tag_8628	scaffold1	157866	82.773
*98	Tag_8629	scaffold1	158386	82.773
*98	Tag_8630	scaffold1	158890	82.773
*98	Tag_8631	scaffold1	159461	82.773
*98	Tag_8632	scaffold1	160009	82.773
*98	Tag_8633	scaffold1	160540	82.773
*98	Tag_8634	scaffold1	161119	82.773
*98	Tag_8635	scaffold1	167233	82.773
*98	Tag_8636	scaffold1	167744	82.773
*98	Tag_8637	scaffold1	168253	82.773
*98	Tag_8638	scaffold1	168780	82.773
*98	Tag_8639	scaffold1	169326	82.773
*98	Tag_8640	scaffold1	169830	82.773
*98	Tag_8641	scaffold1	170331	82.773
*98	Tag_8642	scaffold1	170836	82.773
*98	Tag_8643	scaffold1	171340	82.773
*98	Tag_8644	scaffold1	171845	82.773
*98	Tag_8645	scaffold1	172380	82.773
*98	Tag_8646	scaffold1	172884	82.773
*98	Tag_8647	scaffold1	173430	82.773
*98	Tag_8648	scaffold1	173937	82.773
*98	Tag_8649	scaffold1	174451	82.773
*98	Tag_8650	scaffold1	175102	82.773
*98	Tag_8651	scaffold1	175605	82.773
*98	Tag_8652	scaffold1	176107	82.773
*97	Tag_8653	scaffold1	176666	81.937
*98	Tag_8654	scaffold1	177168	82.773
97	Tag_8655	scaffold1	177908	81.937
96	Tag_8656	scaffold1	178457	80.31
*95	Tag_8657	scaffold1	178989	79.447
*95	Tag_8658	scaffold1	179499	79.447
*95	Tag_8659	scaffold1	180052	79.447
*95	Tag_8660	scaffold1	180554	79.447
*95	Tag_8661	scaffold1	181086	79.447
*95	Tag_8662	scaffold1	181616	79.447
95	Tag_8663	scaffold1	182329	79.447
*95	Tag_8664	scaffold1	182845	79.447
*95	Tag_8665	scaffold1	183375	79.447
*95	Tag_8666	scaffold1	183878	79.447
*95	Tag_8667	scaffold1	184394	79.447
94	Tag_8668	scaffold1	185025	78.603
*94	Tag_8669	scaffold1	185527	78.603
*94	Tag_8670	scaffold1	186048	78.603
*94	Tag_8671	scaffold1	192239	78.603
*94	Tag_8677	scaffold1	198591	78.603
*94	Tag_8678	scaffold1	199996	78.603
*94	Tag_8679	scaffold1	200507	78.603
*95	Tag_8680	scaffold1	201012	79.447
*94	Tag_8681	scaffold1	201513	78.603
*94	Tag_8682	scaffold1	202035	78.603
*94	Tag_8683	scaffold1	202536	78.603
*94	Tag_8684	scaffold1	203071	78.603
*94	Tag_8685	scaffold1	203577	78.603
*94	Tag_8686	scaffold1	204078	78.603
*94	Tag_8687	scaffold1	204704	78.603
*94	Tag_8688	scaffold1	205249	78.603
*94	Tag_8689	scaffold1	205829	78.603
*94	Tag_8690	scaffold1	206380	78.603
*94	Tag_8691	scaffold1	206885	78.603
*94	Tag_8692	scaffold1	207404	78.603
*94	Tag_8693	scaffold1	207907	78.603
*94	Tag_8694	scaffold1	208432	78.603
*94	Tag_8695	scaffold1	208947	78.603
*94	Tag_8696	scaffold1	209480	78.603
*94	Tag_8697	scaffold1	210027	78.603
*94	Tag_8698	scaffold1	210579	78.603
*94	Tag_8699	scaffold1	211102	78.603
*94	Tag_8700	scaffold1	211610	78.603
*94	Tag_8701	scaffold1	212489	78.603
*94	Tag_8702	scaffold1	213139	78.603
*94	Tag_8703	scaffold1	213687	78.603
*94	Tag_8704	scaffold1	214388	78.603
*94	Tag_8705	scaffold1	214901	78.603
*94	Tag_8706	scaffold1	215414	78.603
*94	Tag_8707	scaffold1	215973	78.603
*94	Tag_8708	scaffold1	216556	78.603
*94	Tag_8709	scaffold1	217097	78.603
*94	Tag_8710	scaffold1	217629	78.603
93	Tag_8711	scaffold1	218166	77.756
*93	Tag_8712	scaffold1	218692	77.756
*93	Tag_8713	scaffold1	219204	77.756
*92	Tag_8714	scaffold1	219713	76.901
*92	Tag_8715	scaffold1	220219	76.901
*92	Tag_8716	scaffold1	220721	76.901
92	Tag_8717	scaffold1	221223	76.901
*92	Tag_8718	scaffold1	221789	76.901
*92	Tag_8719	scaffold1	222365	76.901
*92	Tag_8720	scaffold1	222918	76.901
*92	Tag_8721	scaffold1	223435	76.901
*92	Tag_8722	scaffold1	223943	76.901
*92	Tag_8723	scaffold1	224449	76.901
*92	Tag_8724	scaffold1	224958	76.901
*92	Tag_8725	scaffold1	225471	76.901
*92	Tag_8726	scaffold1	225982	76.901
*92	Tag_8727	scaffold1	226522	76.901
*92	Tag_8728	scaffold1	227162	76.901
*92	Tag_8729	scaffold1	227686	76.901
*92	Tag_8730	scaffold1	228193	76.901
*92	Tag_8731	scaffold1	228962	76.901
*92	Tag_8732	scaffold1	229472	76.901
*92	Tag_8733	scaffold1	229977	76.901
*92	Tag_8734	scaffold1	230609	76.901
*92	Tag_8735	scaffold1	231143	76.901
*92	Tag_8736	scaffold1	231869	76.901
*92	Tag_8737	scaffold1	232430	76.901
*92	Tag_8738	scaffold1	233006	76.901
*92	Tag_8739	scaffold1	233662	76.901
*92	Tag_8740	scaffold1	234499	76.901
*92	Tag_8741	scaffold1	235013	76.901
*92	Tag_8742	scaffold1	235594	76.901
*92	Tag_8743	scaffold1	236491	76.901
*92	Tag_8744	scaffold1	237001	76.901
*92	Tag_8745	scaffold1	237519	76.901
*92	Tag_8746	scaffold1	238023	76.901
*92	Tag_8747	scaffold1	238537	76.901
*92	Tag_8748	scaffold1	239042	76.901
*92	Tag_8749	scaffold1	239553	76.901
*92	Tag_8750	scaffold1	240064	76.901
*92	Tag_8751	scaffold1	240604	76.901
*92	Tag_8752	scaffold1	241165	76.901
*92	Tag_8753	scaffold1	241667	76.901
*92	Tag_8754	scaffold1	242198	76.901
*92	Tag_8755	scaffold1	242717	76.901
*92	Tag_8756	scaffold1	243417	76.901
*92	Tag_8757	scaffold1	243936	76.901
*92	Tag_8758	scaffold1	244453	76.901
*92	Tag_8759	scaffold1	245015	76.901
*92	Tag_8760	scaffold1	245549	76.901
*92	Tag_8761	scaffold1	246094	76.901
*92	Tag_8762	scaffold1	246621	76.901
*92	Tag_8763	scaffold1	247135	76.901
*92	Tag_8764	scaffold1	247662	76.901
*92	Tag_8765	scaffold1	248166	76.901
*92	Tag_8766	scaffold1	248676	76.901
*92	Tag_8767	scaffold1	249196	76.901
*92	Tag_8768	scaffold1	249722	76.901
*92	Tag_8769	scaffold1	250236	76.901
*92	Tag_8770	scaffold1	250778	76.901
*92	Tag_8771	scaffold1	251281	76.901
*92	Tag_8772	scaffold1	251809	76.901
*91	Tag_8773	scaffold1	252383	76.058
*91	Tag_8774	scaffold1	252889	76.058
91	Tag_8775	scaffold1	253416	76.058
*91	Tag_8776	scaffold1	254213	76.058
*91	Tag_8777	scaffold1	254739	76.058
90	Tag_8778	scaffold1	255253	75.228
*90	Tag_8779	scaffold1	255834	75.228
*90	Tag_8780	scaffold1	256348	75.228
*90	Tag_8781	scaffold1	256889	75.228
*90	Tag_8782	scaffold1	257395	75.228
*90	Tag_8783	scaffold1	258161	75.228
*90	Tag_8784	scaffold1	258698	75.228
*90	Tag_8785	scaffold1	259203	75.228
*90	Tag_8786	scaffold1	259712	75.228
*90	Tag_8787	scaffold1	260218	75.228
89	Tag_8788	scaffold1	260796	74.157
*88	Tag_8789	scaffold1	261330	73.525
88	Tag_8790	scaffold1	261837	73.525
*88	Tag_8791	scaffold1	262345	73.525
*88	Tag_8792	scaffold1	262876	73.525
*88	Tag_8793	scaffold1	263392	73.525
*88	Tag_8794	scaffold1	263930	73.525
*88	Tag_8795	scaffold1	264515	73.525
*88	Tag_8796	scaffold1	265086	73.525
*88	Tag_8797	scaffold1	265639	73.525
*88	Tag_8798	scaffold1	266190	73.525
*88	Tag_8799	scaffold1	266722	73.525
*88	Tag_8800	scaffold1	267265	73.525
*88	Tag_8801	scaffold1	267788	73.525
*88	Tag_8802	scaffold1	268327	73.525
*88	Tag_8803	scaffold1	268870	73.525
*88	Tag_8804	scaffold1	269401	73.525
*88	Tag_8805	scaffold1	269913	73.525
*88	Tag_8806	scaffold1	270417	73.525
*88	Tag_8807	scaffold1	270989	73.525
*88	Tag_8808	scaffold1	271538	73.525
*88	Tag_8809	scaffold1	272057	73.525
*88	Tag_8810	scaffold1	272571	73.525
*88	Tag_8811	scaffold1	273072	73.525
*88	Tag_8812	scaffold1	273578	73.525
*88	Tag_8813	scaffold1	274150	73.525
*87	Tag_8814	scaffold1	274652	72.782
*87	Tag_8815	scaffold1	275156	72.782
*87	Tag_8816	scaffold1	275743	72.782
87	Tag_8817	scaffold1	276285	72.782
*87	Tag_8818	scaffold1	276796	72.782
*87	Tag_8819	scaffold1	277304	72.782
*87	Tag_8820	scaffold1	277819	72.782
*87	Tag_8821	scaffold1	278327	72.782
*87	Tag_8822	scaffold1	278840	72.782
*87	Tag_8823	scaffold1	279345	72.782
*87	Tag_8824	scaffold1	279917	72.782
*87	Tag_8825	scaffold1	280533	72.782
*87	Tag_8826	scaffold1	281047	72.782
*87	Tag_8827	scaffold1	281555	72.782
*87	Tag_8828	scaffold1	282090	72.782
*87	Tag_8829	scaffold1	282705	72.782
*87	Tag_8830	scaffold1	283327	72.782
86	Tag_8831	scaffold1	283830	71.933
*86	Tag_8832	scaffold1	284336	71.933
*86	Tag_8833	scaffold1	284845	71.933
*85	Tag_8834	scaffold1	285353	71.077
85	Tag_8835	scaffold1	285854	71.077
*85	Tag_8836	scaffold1	286368	71.077
*85	Tag_8837	scaffold1	286922	71.077
*85	Tag_8838	scaffold1	287461	71.077
*85	Tag_8839	scaffold1	288075	71.077
*85	Tag_8840	scaffold1	288597	71.077
*85	Tag_8841	scaffold1	289128	71.077
*85	Tag_8842	scaffold1	289705	71.077
*85	Tag_8843	scaffold1	290448	71.077
*85	Tag_8844	scaffold1	291061	71.077
*85	Tag_8845	scaffold1	291572	71.077
*85	Tag_8846	scaffold1	292094	71.077
*85	Tag_8847	scaffold1	292598	71.077
*85	Tag_8848	scaffold1	293106	71.077
*85	Tag_8849	scaffold1	293623	71.077
*85	Tag_8850	scaffold1	294124	71.077
*85	Tag_8851	scaffold1	295185	71.077
*85	Tag_8852	scaffold1	295715	71.077
*85	Tag_8853	scaffold1	296244	71.077
*85	Tag_8854	scaffold1	296768	71.077
*85	Tag_8855	scaffold1	297299	71.077
*85	Tag_8856	scaffold1	297832	71.077
*83	Tag_8857	scaffold1	298384	70.058
83	Tag_8858	scaffold1	298890	70.058
*84	Tag_8859	scaffold1	299603	70.245
84	Tag_8860	scaffold1	300174	70.245
*84	Tag_8861	scaffold1	300733	70.245
*84	Tag_8862	scaffold1	301250	70.245
*84	Tag_8863	scaffold1	301787	70.245
*84	Tag_8864	scaffold1	302351	70.245
*84	Tag_8865	scaffold1	302887	70.245
*84	Tag_8866	scaffold1	303508	70.245
*84	Tag_8867	scaffold1	304038	70.245
*84	Tag_8868	scaffold1	304549	70.245
*84	Tag_8869	scaffold1	305052	70.245
*84	Tag_8870	scaffold1	305620	70.245
*84	Tag_8871	scaffold1	306182	70.245
*84	Tag_8872	scaffold1	306740	70.245
82	Tag_8873	scaffold1	307262	69.598
*82	Tag_8874	scaffold1	307773	69.598
81	Tag_8875	scaffold1	308282	65.953
*80	Tag_8876	scaffold1	308786	64.362
*80	Tag_8877	scaffold1	309307	64.362
80	Tag_8878	scaffold1	309808	64.362
*80	Tag_8879	scaffold1	310363	64.362
*80	Tag_8880	scaffold1	311007	64.362
*80	Tag_8881	scaffold1	311510	64.362
*80	Tag_8882	scaffold1	312132	64.362
*79	Tag_8883	scaffold1	312660	63.303
79	Tag_8884	scaffold1	313163	63.303
78	Tag_8885	scaffold1	314323	62.748
*78	Tag_8886	scaffold1	314854	62.748
*77	Tag_8887	scaffold1	315381	61.179
*77	Tag_8888	scaffold1	315882	61.179
*77	Tag_8889	scaffold1	316385	61.179
*77	Tag_8890	scaffold1	316890	61.179
77	Tag_8891	scaffold1	317393	61.179
*77	Tag_8892	scaffold1	317907	61.179
*77	Tag_8893	scaffold1	318448	61.179
*77	Tag_8894	scaffold1	318996	61.179
*77	Tag_8895	scaffold1	319556	61.179
*77	Tag_8896	scaffold1	320123	61.179
*77	Tag_8897	scaffold1	320764	61.179
*77	Tag_8898	scaffold1	321279	61.179
*77	Tag_8899	scaffold1	321780	61.179
*77	Tag_8900	scaffold1	322287	61.179
*77	Tag_8901	scaffold1	322798	61.179
76	Tag_8902	scaffold1	323323	60.35
*76	Tag_8903	scaffold1	323833	60.35
*76	Tag_8904	scaffold1	324345	60.35
75	Tag_8905	scaffold1	324849	59.361
*76	Tag_8906	scaffold1	325368	60.35
*76	Tag_8907	scaffold1	325871	60.35
74	Tag_8908	scaffold1	326481	58.559
*74	Tag_8909	scaffold1	326990	58.559
*74	Tag_8910	scaffold1	327491	58.559
*74	Tag_8911	scaffold1	327997	58.559
*74	Tag_8912	scaffold1	328622	58.559
*74	Tag_8913	scaffold1	329233	58.559
*74	Tag_8914	scaffold1	329787	58.559
*74	Tag_8915	scaffold1	330355	58.559
*74	Tag_8916	scaffold1	330890	58.559
*74	Tag_8917	scaffold1	331394	58.559
*74	Tag_8918	scaffold1	331910	58.559
*74	Tag_8919	scaffold1	332421	58.559
*74	Tag_8920	scaffold1	332942	58.559
*74	Tag_8921	scaffold1	333454	58.559
*74	Tag_8922	scaffold1	333964	58.559
*74	Tag_8923	scaffold1	334542	58.559
*74	Tag_8924	scaffold1	335194	58.559
*74	Tag_8925	scaffold1	335755	58.559
*74	Tag_8926	scaffold1	336514	58.559
*74	Tag_8927	scaffold1	337214	58.559
*74	Tag_8928	scaffold1	337775	58.559
*74	Tag_8929	scaffold1	338280	58.559
*74	Tag_8930	scaffold1	338866	58.559
*74	Tag_8931	scaffold1	339423	58.559
*74	Tag_8932	scaffold1	339988	58.559
*74	Tag_8933	scaffold1	340514	58.559
*74	Tag_8934	scaffold1	341086	58.559
*74	Tag_8935	scaffold1	342004	58.559
*74	Tag_8936	scaffold1	343000	58.559
*74	Tag_8937	scaffold1	343509	58.559
*74	Tag_8938	scaffold1	344048	58.559
*74	Tag_8939	scaffold1	344595	58.559
*74	Tag_8940	scaffold1	345161	58.559
*74	Tag_8941	scaffold1	345753	58.559
*74	Tag_8942	scaffold1	346344	58.559
*74	Tag_8943	scaffold1	346937	58.559
*74	Tag_8944	scaffold1	347564	58.559
*74	Tag_8945	scaffold1	348203	58.559
*74	Tag_8946	scaffold1	348741	58.559
*74	Tag_8947	scaffold1	349424	58.559
*74	Tag_8948	scaffold1	350321	58.559
*74	Tag_8949	scaffold1	350907	58.559
*74	Tag_8950	scaffold1	351989	58.559
*74	Tag_8951	scaffold1	352500	58.559
*74	Tag_8952	scaffold1	353056	58.559
*74	Tag_8953	scaffold1	353582	58.559
*74	Tag_8954	scaffold1	354142	58.559
*74	Tag_8955	scaffold1	354701	58.559
*74	Tag_8956	scaffold1	355300	58.559
*74	Tag_8957	scaffold1	355808	58.559
*74	Tag_8958	scaffold1	356331	58.559
*74	Tag_8959	scaffold1	356836	58.559
*74	Tag_8960	scaffold1	357435	58.559
*74	Tag_8961	scaffold1	357976	58.559
*74	Tag_8962	scaffold1	358496	58.559
*74	Tag_8963	scaffold1	359006	58.559
*74	Tag_8964	scaffold1	359545	58.559
*74	Tag_8965	scaffold1	360126	58.559
*74	Tag_8966	scaffold1	360629	58.559
*74	Tag_8967	scaffold1	361146	58.559
*74	Tag_8968	scaffold1	361683	58.559
*74	Tag_8969	scaffold1	362191	58.559
*74	Tag_8970	scaffold1	362790	58.559
*74	Tag_8971	scaffold1	363306	58.559
*74	Tag_8972	scaffold1	363899	58.559
*74	Tag_8973	scaffold1	364431	58.559
*74	Tag_8974	scaffold1	364969	58.559
*74	Tag_8975	scaffold1	365682	58.559
*74	Tag_8976	scaffold1	366306	58.559
*74	Tag_8977	scaffold1	366835	58.559
*74	Tag_8978	scaffold1	367367	58.559
*74	Tag_8979	scaffold1	367892	58.559
*74	Tag_8980	scaffold1	368524	58.559
*74	Tag_8981	scaffold1	369051	58.559
*74	Tag_8982	scaffold1	369573	58.559
*74	Tag_8983	scaffold1	370165	58.559
*74	Tag_8984	scaffold1	370678	58.559
*74	Tag_8985	scaffold1	371216	58.559
*74	Tag_8986	scaffold1	371738	58.559
*74	Tag_8987	scaffold1	372479	58.559
*74	Tag_8988	scaffold1	373008	58.559
*74	Tag_8989	scaffold1	373628	58.559
*71	Tag_8990	scaffold1	374176	57.654
*71	Tag_8991	scaffold1	374678	57.654
*71	Tag_8992	scaffold1	375508	57.654
*71	Tag_8993	scaffold1	376034	57.654
71	Tag_8994	scaffold1	376615	57.654
*74	Tag_8995	scaffold1	377197	58.559
*71	Tag_8996	scaffold1	377762	57.654
*71	Tag_8997	scaffold1	378289	57.654
*71	Tag_8998	scaffold1	378798	57.654
*71	Tag_8999	scaffold1	379308	57.654
*71	Tag_9000	scaffold1	379814	57.654
*71	Tag_9001	scaffold1	380518	57.654
*71	Tag_9002	scaffold1	381019	57.654
*71	Tag_9003	scaffold1	381593	57.654
*71	Tag_9004	scaffold1	382144	57.654
*71	Tag_9005	scaffold1	382659	57.654
*71	Tag_9006	scaffold1	383330	57.654
72	Tag_9007	scaffold1	384068	57.811
*71	Tag_9008	scaffold1	384572	57.654
*71	Tag_9009	scaffold1	385106	57.654
*71	Tag_9010	scaffold1	385676	57.654
*71	Tag_9011	scaffold1	386213	57.654
*71	Tag_9012	scaffold1	386762	57.654
*71	Tag_9013	scaffold1	387322	57.654
*71	Tag_9014	scaffold1	387865	57.654
*71	Tag_9015	scaffold1	388369	57.654
73	Tag_9016	scaffold1	389229	58.185
*71	Tag_9017	scaffold1	390019	57.654
*71	Tag_9018	scaffold1	390533	57.654
*71	Tag_9019	scaffold1	391087	57.654
*71	Tag_9020	scaffold1	391675	57.654
*71	Tag_9021	scaffold1	392185	57.654
*71	Tag_9022	scaffold1	392763	57.654
*70	Tag_9023	scaffold1	393296	57.148
*70	Tag_9024	scaffold1	393801	57.148
*70	Tag_9025	scaffold1	394308	57.148
*70	Tag_9026	scaffold1	394815	57.148
*70	Tag_9027	scaffold1	395319	57.148
*70	Tag_9028	scaffold1	395823	57.148
70	Tag_9029	scaffold1	396345	57.148
*70	Tag_9030	scaffold1	396914	57.148
*70	Tag_9031	scaffold1	397448	57.148
*70	Tag_9032	scaffold1	397969	57.148
*70	Tag_9033	scaffold1	398498	57.148
*70	Tag_9034	scaffold1	399079	57.148
*70	Tag_9035	scaffold1	399601	57.148
*70	Tag_9036	scaffold1	400209	57.148
*70	Tag_9037	scaffold1	400712	57.148
*70	Tag_9038	scaffold1	401239	57.148
*70	Tag_9039	scaffold1	401743	57.148
*69	Tag_9040	scaffold1	402289	56.344
69	Tag_9041	scaffold1	402810	56.344
*69	Tag_9042	scaffold1	403346	56.344
*69	Tag_9043	scaffold1	403856	56.344
*69	Tag_9044	scaffold1	404450	56.344
*69	Tag_9045	scaffold1	404984	56.344
*69	Tag_9046	scaffold1	405524	56.344
*69	Tag_9047	scaffold1	406025	56.344
*69	Tag_9048	scaffold1	406621	56.344
*69	Tag_9049	scaffold1	407122	56.344
*69	Tag_9050	scaffold1	407670	56.344
*69	Tag_9051	scaffold1	408173	56.344
*69	Tag_9052	scaffold1	408695	56.344
*69	Tag_9053	scaffold1	409211	56.344
*69	Tag_9054	scaffold1	409712	56.344
*69	Tag_9055	scaffold1	410273	56.344
*69	Tag_9056	scaffold1	410779	56.344
*69	Tag_9057	scaffold1	411307	56.344
*69	Tag_9058	scaffold1	411889	56.344
*69	Tag_9059	scaffold1	412413	56.344
*69	Tag_9060	scaffold1	412917	56.344
*69	Tag_9061	scaffold1	413451	56.344
*69	Tag_9062	scaffold1	414027	56.344
*69	Tag_9063	scaffold1	414607	56.344
*69	Tag_9064	scaffold1	415174	56.344
*69	Tag_9065	scaffold1	415793	56.344
*69	Tag_9066	scaffold1	416360	56.344
*69	Tag_9067	scaffold1	416930	56.344
*69	Tag_9068	scaffold1	417614	56.344
*69	Tag_9069	scaffold1	418214	56.344
*69	Tag_9070	scaffold1	418750	56.344
*69	Tag_9071	scaffold1	419259	56.344
*69	Tag_9072	scaffold1	419771	56.344
*69	Tag_9073	scaffold1	420298	56.344
*69	Tag_9074	scaffold1	420877	56.344
*69	Tag_9075	scaffold1	421439	56.344
*69	Tag_9076	scaffold1	421950	56.344
*69	Tag_9077	scaffold1	422676	56.344
*68	Tag_9078	scaffold1	423282	55.557
*68	Tag_9079	scaffold1	423858	55.557
*68	Tag_9080	scaffold1	424368	55.557
*68	Tag_9081	scaffold1	424870	55.557
*68	Tag_9082	scaffold1	425377	55.557
*68	Tag_9083	scaffold1	425888	55.557
*68	Tag_9084	scaffold1	426461	55.557
*68	Tag_9085	scaffold1	427001	55.557
*68	Tag_9086	scaffold1	427514	55.557
*68	Tag_9087	scaffold1	428319	55.557
*68	Tag_9088	scaffold1	428954	55.557
*68	Tag_9089	scaffold1	429502	55.557
*68	Tag_9090	scaffold1	430029	55.557
68	Tag_9091	scaffold1	430531	55.557
*68	Tag_9092	scaffold1	431041	55.557
*68	Tag_9093	scaffold1	431560	55.557
*68	Tag_9094	scaffold1	432072	55.557
*68	Tag_9095	scaffold1	432604	55.557
*68	Tag_9096	scaffold1	433110	55.557
*68	Tag_9097	scaffold1	433623	55.557
*68	Tag_9098	scaffold1	434133	55.557
*68	Tag_9099	scaffold1	434716	55.557
*68	Tag_9100	scaffold1	435225	55.557
*68	Tag_9101	scaffold1	435815	55.557
*68	Tag_9102	scaffold1	436336	55.557
*68	Tag_9103	scaffold1	436859	55.557
*68	Tag_9104	scaffold1	437434	55.557
*68	Tag_9105	scaffold1	437992	55.557
*68	Tag_9106	scaffold1	438497	55.557
*68	Tag_9107	scaffold1	439010	55.557
*68	Tag_9108	scaffold1	439661	55.557
*68	Tag_9109	scaffold1	440306	55.557
*68	Tag_9110	scaffold1	440951	55.557
*68	Tag_9111	scaffold1	441485	55.557
*68	Tag_9112	scaffold1	442198	55.557
*68	Tag_9113	scaffold1	442715	55.557
*68	Tag_9114	scaffold1	443245	55.557
*68	Tag_9115	scaffold1	443771	55.557
*68	Tag_9116	scaffold1	444279	55.557
*68	Tag_9117	scaffold1	444838	55.557
*68	Tag_9118	scaffold1	445343	55.557
*68	Tag_9120	scaffold1	446459	55.557
*68	Tag_9121	scaffold1	447068	55.557
*68	Tag_9122	scaffold1	447590	55.557
*68	Tag_9123	scaffold1	448239	55.557
*68	Tag_9124	scaffold1	448740	55.557
*68	Tag_9125	scaffold1	449276	55.557
*68	Tag_9126	scaffold1	449779	55.557
*68	Tag_9127	scaffold1	450296	55.557
*68	Tag_9128	scaffold1	450961	55.557
*68	Tag_9129	scaffold1	451463	55.557
*68	Tag_9130	scaffold1	451985	55.557
*68	Tag_9131	scaffold1	452555	55.557
*68	Tag_9132	scaffold1	453370	55.557
*68	Tag_9133	scaffold1	454033	55.557
*68	Tag_9134	scaffold1	454552	55.557
*68	Tag_9135	scaffold1	455066	55.557
*68	Tag_9136	scaffold1	455586	55.557
*68	Tag_9137	scaffold1	456090	55.557
*68	Tag_9138	scaffold1	456638	55.557
*68	Tag_9139	scaffold1	457181	55.557
*68	Tag_9140	scaffold1	457695	55.557
*68	Tag_9141	scaffold1	458202	55.557
*68	Tag_9142	scaffold1	458720	55.557
*68	Tag_9143	scaffold1	459222	55.557
*68	Tag_9144	scaffold1	459768	55.557
*68	Tag_9145	scaffold1	460286	55.557
*68	Tag_9146	scaffold1	460796	55.557
*68	Tag_9147	scaffold1	461396	55.557
*68	Tag_9148	scaffold1	461947	55.557
*68	Tag_9149	scaffold1	462455	55.557
*68	Tag_9150	scaffold1	463105	55.557
*68	Tag_9151	scaffold1	463632	55.557
*68	Tag_9152	scaffold1	464160	55.557
*68	Tag_9153	scaffold1	464690	55.557
*68	Tag_9154	scaffold1	465212	55.557
*68	Tag_9155	scaffold1	465749	55.557
*68	Tag_9156	scaffold1	466276	55.557
*67	Tag_9157	scaffold1	466822	54.764
67	Tag_9158	scaffold1	467326	54.764
*67	Tag_9159	scaffold1	467834	54.764
*67	Tag_9160	scaffold1	468348	54.764
*67	Tag_9161	scaffold1	468888	54.764
*67	Tag_9162	scaffold1	469395	54.764
*67	Tag_9163	scaffold1	469912	54.764
*67	Tag_9164	scaffold1	470422	54.764
*67	Tag_9165	scaffold1	470982	54.764
*67	Tag_9166	scaffold1	471536	54.764
*67	Tag_9167	scaffold1	472055	54.764
*67	Tag_9168	scaffold1	472573	54.764
*67	Tag_9169	scaffold1	473097	54.764
*67	Tag_9170	scaffold1	473598	54.764
*67	Tag_9171	scaffold1	474118	54.764
*67	Tag_9172	scaffold1	474667	54.764
*67	Tag_9173	scaffold1	475464	54.764
*67	Tag_9174	scaffold1	476082	54.764
*67	Tag_9175	scaffold1	476734	54.764
*67	Tag_9176	scaffold1	477247	54.764
*67	Tag_9177	scaffold1	477952	54.764
*67	Tag_9178	scaffold1	478524	54.764
*67	Tag_9179	scaffold1	479059	54.764
*67	Tag_9180	scaffold1	479566	54.764
*67	Tag_9181	scaffold1	480082	54.764
*67	Tag_9182	scaffold1	480584	54.764
*67	Tag_9183	scaffold1	481150	54.764
*67	Tag_9184	scaffold1	481667	54.764
*67	Tag_9185	scaffold1	482186	54.764
*67	Tag_9186	scaffold1	482689	54.764
*67	Tag_9187	scaffold1	483195	54.764
*67	Tag_9188	scaffold1	483711	54.764
*67	Tag_9189	scaffold1	484233	54.764
*67	Tag_9190	scaffold1	485149	54.764
*67	Tag_9191	scaffold1	485676	54.764
*67	Tag_9192	scaffold1	486178	54.764
*67	Tag_9193	scaffold1	486698	54.764
*67	Tag_9194	scaffold1	487200	54.764
*67	Tag_9195	scaffold1	487730	54.764
*67	Tag_9196	scaffold1	488239	54.764
*67	Tag_9197	scaffold1	488740	54.764
*67	Tag_9198	scaffold1	489319	54.764
*67	Tag_9199	scaffold1	489827	54.764
*67	Tag_9200	scaffold1	490329	54.764
*67	Tag_9201	scaffold1	490832	54.764
*67	Tag_9202	scaffold1	491337	54.764
*67	Tag_9203	scaffold1	491870	54.764
*67	Tag_9204	scaffold1	492396	54.764
*67	Tag_9205	scaffold1	492917	54.764
*67	Tag_9206	scaffold1	493420	54.764
*67	Tag_9207	scaffold1	493931	54.764
*67	Tag_9208	scaffold1	494453	54.764
*67	Tag_9209	scaffold1	494956	54.764
*67	Tag_9210	scaffold1	495485	54.764
*67	Tag_9211	scaffold1	496033	54.764
*67	Tag_9212	scaffold1	496540	54.764
*67	Tag_9213	scaffold1	497082	54.764
*67	Tag_9214	scaffold1	497591	54.764
*67	Tag_9215	scaffold1	498149	54.764
*67	Tag_9216	scaffold1	498665	54.764
*67	Tag_9217	scaffold1	499218	54.764
*67	Tag_9218	scaffold1	500055	54.764
*67	Tag_9219	scaffold1	500612	54.764
*67	Tag_9220	scaffold1	501134	54.764
*67	Tag_9221	scaffold1	501640	54.764
*67	Tag_9222	scaffold1	502143	54.764
*67	Tag_9223	scaffold1	502686	54.764
*67	Tag_9224	scaffold1	503192	54.764
*67	Tag_9225	scaffold1	503695	54.764
*67	Tag_9226	scaffold1	504456	54.764
*67	Tag_9227	scaffold1	504993	54.764
*67	Tag_9228	scaffold1	505503	54.764
*67	Tag_9229	scaffold1	506280	54.764
*67	Tag_9230	scaffold1	506789	54.764
*67	Tag_9231	scaffold1	507304	54.764
*67	Tag_9232	scaffold1	507819	54.764
*67	Tag_9233	scaffold1	508320	54.764
*67	Tag_9234	scaffold1	508844	54.764
*67	Tag_9235	scaffold1	509365	54.764
*67	Tag_9236	scaffold1	509897	54.764
*67	Tag_9237	scaffold1	510518	54.764
*67	Tag_9238	scaffold1	511104	54.764
*67	Tag_9239	scaffold1	511636	54.764
*67	Tag_9240	scaffold1	512155	54.764
*67	Tag_9241	scaffold1	512673	54.764
*67	Tag_9242	scaffold1	513263	54.764
*67	Tag_9243	scaffold1	513810	54.764
*67	Tag_9244	scaffold1	514455	54.764
*67	Tag_9245	scaffold1	514960	54.764
*67	Tag_9246	scaffold1	515465	54.764
*67	Tag_9247	scaffold1	515966	54.764
*67	Tag_9248	scaffold1	516483	54.764
*67	Tag_9249	scaffold1	516998	54.764
*67	Tag_9250	scaffold1	517523	54.764
*67	Tag_9251	scaffold1	518031	54.764
*67	Tag_9252	scaffold1	518540	54.764
*67	Tag_9253	scaffold1	519044	54.764
*67	Tag_9254	scaffold1	519547	54.764
*67	Tag_9255	scaffold1	520050	54.764
*67	Tag_9256	scaffold1	520584	54.764
*67	Tag_9257	scaffold1	521086	54.764
*67	Tag_9258	scaffold1	521590	54.764
*67	Tag_9259	scaffold1	522134	54.764
*67	Tag_9260	scaffold1	522668	54.764
*67	Tag_9261	scaffold1	523233	54.764
*67	Tag_9262	scaffold1	523914	54.764
*67	Tag_9263	scaffold1	524474	54.764
*67	Tag_9264	scaffold1	524988	54.764
*67	Tag_9265	scaffold1	525489	54.764
*67	Tag_9266	scaffold1	526088	54.764
*67	Tag_9267	scaffold1	526607	54.764
*67	Tag_9268	scaffold1	527329	54.764
*67	Tag_9269	scaffold1	527852	54.764
*67	Tag_9270	scaffold1	528367	54.764
*67	Tag_9271	scaffold1	528878	54.764
*67	Tag_9272	scaffold1	529387	54.764
*67	Tag_9273	scaffold1	529889	54.764
*67	Tag_9274	scaffold1	530409	54.764
*67	Tag_9275	scaffold1	530931	54.764
*67	Tag_9276	scaffold1	531482	54.764
*67	Tag_9277	scaffold1	531989	54.764
*67	Tag_9278	scaffold1	532552	54.764
*67	Tag_9279	scaffold1	533128	54.764
*67	Tag_9280	scaffold1	533676	54.764
*67	Tag_9281	scaffold1	534315	54.764
*67	Tag_9282	scaffold1	535216	54.764
*67	Tag_9283	scaffold1	535824	54.764
*67	Tag_9284	scaffold1	536356	54.764
*67	Tag_9285	scaffold1	536915	54.764
*67	Tag_9286	scaffold1	537443	54.764
*67	Tag_9287	scaffold1	537973	54.764
*67	Tag_9288	scaffold1	538496	54.764
*67	Tag_9289	scaffold1	539062	54.764
*67	Tag_9290	scaffold1	539678	54.764
*67	Tag_9291	scaffold1	540249	54.764
*67	Tag_9292	scaffold1	540783	54.764
*67	Tag_9293	scaffold1	541294	54.764
*67	Tag_9294	scaffold1	541798	54.764
*67	Tag_9295	scaffold1	542301	54.764
*67	Tag_9296	scaffold1	542933	54.764
*67	Tag_9297	scaffold1	543508	54.764
*67	Tag_9298	scaffold1	544064	54.764
*68	Tag_9299	scaffold1	544607	55.557
*67	Tag_9300	scaffold1	545120	54.764
*67	Tag_9301	scaffold1	545661	54.764
*67	Tag_9302	scaffold1	546192	54.764
*67	Tag_9303	scaffold1	546706	54.764
*67	Tag_9304	scaffold1	547214	54.764
*67	Tag_9305	scaffold1	547744	54.764
*67	Tag_9306	scaffold1	548272	54.764
*67	Tag_9307	scaffold1	548819	54.764
*67	Tag_9308	scaffold1	549321	54.764
*67	Tag_9309	scaffold1	549842	54.764
*67	Tag_9310	scaffold1	550353	54.764
*67	Tag_9311	scaffold1	550951	54.764
*67	Tag_9312	scaffold1	551475	54.764
*67	Tag_9313	scaffold1	551997	54.764
*67	Tag_9314	scaffold1	552521	54.764
*67	Tag_9315	scaffold1	553065	54.764
*67	Tag_9316	scaffold1	553631	54.764
*67	Tag_9317	scaffold1	554134	54.764
*67	Tag_9318	scaffold1	554668	54.764
*67	Tag_9319	scaffold1	555206	54.764
*67	Tag_9320	scaffold1	555711	54.764
*67	Tag_9321	scaffold1	556213	54.764
*67	Tag_9322	scaffold1	556783	54.764
*67	Tag_9323	scaffold1	557315	54.764
*67	Tag_9324	scaffold1	557869	54.764
*67	Tag_9325	scaffold1	558515	54.764
*67	Tag_9326	scaffold1	559043	54.764
*67	Tag_9327	scaffold1	559562	54.764
*67	Tag_9328	scaffold1	560073	54.764
*67	Tag_9329	scaffold1	560626	54.764
*67	Tag_9330	scaffold1	561131	54.764
*67	Tag_9331	scaffold1	561674	54.764
*67	Tag_9332	scaffold1	562191	54.764
*67	Tag_9333	scaffold1	562762	54.764
*67	Tag_9334	scaffold1	563327	54.764
*67	Tag_9335	scaffold1	563872	54.764
*67	Tag_9336	scaffold1	564377	54.764
*67	Tag_9337	scaffold1	564889	54.764
*67	Tag_9338	scaffold1	565480	54.764
*67	Tag_9339	scaffold1	566052	54.764
*67	Tag_9340	scaffold1	566630	54.764
*67	Tag_9341	scaffold1	567179	54.764
*67	Tag_9342	scaffold1	569572	54.764
*67	Tag_9343	scaffold1	570097	54.764
*67	Tag_9344	scaffold1	570621	54.764
*67	Tag_9345	scaffold1	571141	54.764
*67	Tag_9346	scaffold1	571718	54.764
*67	Tag_9347	scaffold1	572223	54.764
*67	Tag_9348	scaffold1	572862	54.764
*67	Tag_9349	scaffold1	573385	54.764
*67	Tag_9350	scaffold1	573946	54.764
*67	Tag_9351	scaffold1	574535	54.764
*67	Tag_9352	scaffold1	575165	54.764
*67	Tag_9353	scaffold1	575673	54.764
*67	Tag_9354	scaffold1	576176	54.764
*67	Tag_9355	scaffold1	576681	54.764
*67	Tag_9356	scaffold1	577214	54.764
*67	Tag_9357	scaffold1	577744	54.764
*67	Tag_9358	scaffold1	578406	54.764
*67	Tag_9359	scaffold1	578909	54.764
*67	Tag_9360	scaffold1	579412	54.764
*67	Tag_9361	scaffold1	579942	54.764
*67	Tag_9362	scaffold1	580449	54.764
*67	Tag_9363	scaffold1	580992	54.764
*67	Tag_9364	scaffold1	581539	54.764
*67	Tag_9365	scaffold1	582062	54.764
*67	Tag_9366	scaffold1	582626	54.764
*67	Tag_9367	scaffold1	583133	54.764
*67	Tag_9368	scaffold1	583634	54.764
*67	Tag_9369	scaffold1	584138	54.764
*67	Tag_9370	scaffold1	584731	54.764
*67	Tag_9371	scaffold1	585253	54.764
*67	Tag_9372	scaffold1	585796	54.764
*67	Tag_9373	scaffold1	586347	54.764
*67	Tag_9374	scaffold1	586851	54.764
*67	Tag_9375	scaffold1	587362	54.764
*67	Tag_9376	scaffold1	587872	54.764
*67	Tag_9377	scaffold1	588392	54.764
*67	Tag_9378	scaffold1	588893	54.764
*67	Tag_9379	scaffold1	589396	54.764
*67	Tag_9380	scaffold1	589949	54.764
*67	Tag_9381	scaffold1	590451	54.764
*67	Tag_9382	scaffold1	590954	54.764
*67	Tag_9383	scaffold1	591481	54.764
*67	Tag_9384	scaffold1	592048	54.764
*67	Tag_9385	scaffold1	592550	54.764
*67	Tag_9386	scaffold1	593142	54.764
*67	Tag_9387	scaffold1	593650	54.764
*67	Tag_9388	scaffold1	594158	54.764
*67	Tag_9389	scaffold1	594696	54.764
*67	Tag_9390	scaffold1	595240	54.764
*67	Tag_9391	scaffold1	595803	54.764
*67	Tag_9392	scaffold1	596313	54.764
*67	Tag_9393	scaffold1	596850	54.764
*67	Tag_9394	scaffold1	597405	54.764
*67	Tag_9395	scaffold1	597966	54.764
*67	Tag_9396	scaffold1	598470	54.764
*67	Tag_9397	scaffold1	598971	54.764
*67	Tag_9398	scaffold1	599573	54.764
*67	Tag_9399	scaffold1	600137	54.764
*67	Tag_9400	scaffold1	600642	54.764
*67	Tag_9401	scaffold1	601293	54.764
*67	Tag_9402	scaffold1	601858	54.764
*67	Tag_9403	scaffold1	602391	54.764
*67	Tag_9404	scaffold1	602898	54.764
*67	Tag_9405	scaffold1	603425	54.764
*67	Tag_9406	scaffold1	603932	54.764
*67	Tag_9407	scaffold1	604439	54.764
*67	Tag_9408	scaffold1	604956	54.764
*67	Tag_9409	scaffold1	605545	54.764
*67	Tag_9410	scaffold1	606054	54.764
*67	Tag_9411	scaffold1	606561	54.764
*67	Tag_9412	scaffold1	607142	54.764
*67	Tag_9413	scaffold1	607666	54.764
*67	Tag_9414	scaffold1	608169	54.764
*67	Tag_9415	scaffold1	608680	54.764
*67	Tag_9416	scaffold1	609194	54.764
*67	Tag_9417	scaffold1	609865	54.764
*67	Tag_9418	scaffold1	610424	54.764
*67	Tag_9419	scaffold1	610928	54.764
*67	Tag_9420	scaffold1	611567	54.764
*67	Tag_9421	scaffold1	612080	54.764
*67	Tag_9422	scaffold1	612584	54.764
*67	Tag_9423	scaffold1	613096	54.764
*67	Tag_9424	scaffold1	613608	54.764
*67	Tag_9425	scaffold1	614193	54.764
*67	Tag_9426	scaffold1	614720	54.764
*68	Tag_9427	scaffold1	616671	55.557
*67	Tag_9428	scaffold1	617197	54.764
*67	Tag_9429	scaffold1	617716	54.764
*67	Tag_9430	scaffold1	618226	54.764
*67	Tag_9431	scaffold1	618768	54.764
*67	Tag_9432	scaffold1	619275	54.764
*67	Tag_9433	scaffold1	619776	54.764
*67	Tag_9434	scaffold1	620291	54.764
*67	Tag_9435	scaffold1	620796	54.764
*67	Tag_9436	scaffold1	621382	54.764
*67	Tag_9437	scaffold1	621884	54.764
*67	Tag_9438	scaffold1	622440	54.764
*67	Tag_9439	scaffold1	622943	54.764
*67	Tag_9440	scaffold1	623444	54.764
*67	Tag_9441	scaffold1	624053	54.764
*67	Tag_9442	scaffold1	624578	54.764
*66	Tag_9443	scaffold1	625091	53.996
*66	Tag_9444	scaffold1	625597	53.996
*66	Tag_9445	scaffold1	626121	53.996
*66	Tag_9446	scaffold1	626624	53.996
*66	Tag_9447	scaffold1	627142	53.996
66	Tag_9448	scaffold1	627646	53.996
*66	Tag_9449	scaffold1	628232	53.996
*66	Tag_9450	scaffold1	628735	53.996
*66	Tag_9451	scaffold1	629317	53.996
*66	Tag_9452	scaffold1	629825	53.996
*66	Tag_9453	scaffold1	630338	53.996
*66	Tag_9454	scaffold1	630917	53.996
*66	Tag_9455	scaffold1	631445	53.996
*66	Tag_9456	scaffold1	631998	53.996
*66	Tag_9457	scaffold1	632513	53.996
65	Tag_9458	scaffold1	633014	53.199
*65	Tag_9459	scaffold1	633532	53.199
*65	Tag_9460	scaffold1	634036	53.199
*65	Tag_9461	scaffold1	634573	53.199
*65	Tag_9462	scaffold1	635081	53.199
*65	Tag_9463	scaffold1	635588	53.199
*65	Tag_9464	scaffold1	636103	53.199
*65	Tag_9465	scaffold1	636718	53.199
*65	Tag_9466	scaffold1	637334	53.199
*65	Tag_9467	scaffold1	637842	53.199
*65	Tag_9468	scaffold1	638353	53.199
*65	Tag_9469	scaffold1	639089	53.199
*65	Tag_9470	scaffold1	639590	53.199
*65	Tag_9471	scaffold1	640104	53.199
*65	Tag_9472	scaffold1	640630	53.199
*65	Tag_9473	scaffold1	641176	53.199
*65	Tag_9474	scaffold1	641701	53.199
*65	Tag_9475	scaffold1	642219	53.199
*65	Tag_9476	scaffold1	642745	53.199
*65	Tag_9477	scaffold1	643246	53.199
*65	Tag_9478	scaffold1	643803	53.199
*65	Tag_9479	scaffold1	644403	53.199
*65	Tag_9480	scaffold1	644974	53.199
*65	Tag_9481	scaffold1	645514	53.199
*65	Tag_9482	scaffold1	646047	53.199
*65	Tag_9483	scaffold1	646656	53.199
*65	Tag_9484	scaffold1	647184	53.199
*65	Tag_9485	scaffold1	647707	53.199
*65	Tag_9486	scaffold1	648214	53.199
*65	Tag_9487	scaffold1	648715	53.199
*65	Tag_9488	scaffold1	649217	53.199
*65	Tag_9489	scaffold1	649718	53.199
*65	Tag_9490	scaffold1	650234	53.199
*65	Tag_9491	scaffold1	650772	53.199
*65	Tag_9492	scaffold1	651788	53.199
*65	Tag_9493	scaffold1	652298	53.199
*65	Tag_9494	scaffold1	652811	53.199
*65	Tag_9495	scaffold1	653347	53.199
*65	Tag_9496	scaffold1	653920	53.199
*65	Tag_9497	scaffold1	654440	53.199
*65	Tag_9498	scaffold1	654954	53.199
*65	Tag_9499	scaffold1	655482	53.199
*65	Tag_9500	scaffold1	655988	53.199
*66	Tag_9501	scaffold1	656496	53.996
*65	Tag_9502	scaffold1	657167	53.199
*65	Tag_9503	scaffold1	657670	53.199
*65	Tag_9504	scaffold1	658202	53.199
*65	Tag_9505	scaffold1	658703	53.199
*65	Tag_9506	scaffold1	659284	53.199
*65	Tag_9507	scaffold1	659796	53.199
*65	Tag_9508	scaffold1	660304	53.199
*65	Tag_9509	scaffold1	660843	53.199
*65	Tag_9510	scaffold1	661433	53.199
*65	Tag_9511	scaffold1	661937	53.199
*65	Tag_9512	scaffold1	662461	53.199
*65	Tag_9513	scaffold1	662963	53.199
*65	Tag_9514	scaffold1	663486	53.199
*65	Tag_9515	scaffold1	663988	53.199
*65	Tag_9516	scaffold1	664494	53.199
*65	Tag_9517	scaffold1	665016	53.199
*65	Tag_9518	scaffold1	665537	53.199
*65	Tag_9519	scaffold1	666058	53.199
*65	Tag_9520	scaffold1	666669	53.199
*65	Tag_9521	scaffold1	667289	53.199
*65	Tag_9522	scaffold1	667798	53.199
*65	Tag_9523	scaffold1	668359	53.199
*65	Tag_9524	scaffold1	668877	53.199
*65	Tag_9525	scaffold1	669385	53.199
*65	Tag_9526	scaffold1	669889	53.199
*65	Tag_9527	scaffold1	670390	53.199
*65	Tag_9528	scaffold1	670900	53.199
*65	Tag_9529	scaffold1	671411	53.199
*65	Tag_9530	scaffold1	671955	53.199
*66	Tag_9531	scaffold1	672549	53.996
*65	Tag_9532	scaffold1	673059	53.199
*65	Tag_9533	scaffold1	673626	53.199
*65	Tag_9534	scaffold1	676698	53.199
*65	Tag_9535	scaffold1	677332	53.199
*65	Tag_9536	scaffold1	677892	53.199
*65	Tag_9537	scaffold1	678421	53.199
*65	Tag_9538	scaffold1	678970	53.199
*66	Tag_9539	scaffold1	679473	53.996
*65	Tag_9540	scaffold1	679978	53.199
*65	Tag_9541	scaffold1	680488	53.199
*65	Tag_9542	scaffold1	681037	53.199
*65	Tag_9543	scaffold1	681585	53.199
*65	Tag_9544	scaffold1	682105	53.199
*65	Tag_9545	scaffold1	682635	53.199
*65	Tag_9546	scaffold1	683356	53.199
*65	Tag_9547	scaffold1	684164	53.199
*65	Tag_9548	scaffold1	684770	53.199
*65	Tag_9552	scaffold1	695244	53.199
*65	Tag_9553	scaffold1	695746	53.199
*65	Tag_9554	scaffold1	696306	53.199
*65	Tag_9555	scaffold1	696814	53.199
*65	Tag_9556	scaffold1	697434	53.199
*65	Tag_9557	scaffold1	697977	53.199
*65	Tag_9558	scaffold1	698482	53.199
*65	Tag_9559	scaffold1	698983	53.199
*65	Tag_9560	scaffold1	699487	53.199
*65	Tag_9561	scaffold1	699989	53.199
*65	Tag_9562	scaffold1	700490	53.199
*65	Tag_9563	scaffold1	700994	53.199
*65	Tag_9564	scaffold1	701495	53.199
*65	Tag_9565	scaffold1	702124	53.199
*65	Tag_9566	scaffold1	702640	53.199
*65	Tag_9567	scaffold1	703160	53.199
*65	Tag_9568	scaffold1	703689	53.199
*65	Tag_9569	scaffold1	704201	53.199
*65	Tag_9570	scaffold1	704704	53.199
*65	Tag_9571	scaffold1	705208	53.199
*65	Tag_9572	scaffold1	705709	53.199
*65	Tag_9573	scaffold1	706249	53.199
*65	Tag_9574	scaffold1	706778	53.199
*65	Tag_9575	scaffold1	707371	53.199
*65	Tag_9576	scaffold1	708192	53.199
*65	Tag_9577	scaffold1	708701	53.199
*65	Tag_9578	scaffold1	709266	53.199
*65	Tag_9579	scaffold1	709770	53.199
*65	Tag_9580	scaffold1	710282	53.199
*65	Tag_9581	scaffold1	710828	53.199
*65	Tag_9582	scaffold1	711386	53.199
*65	Tag_9583	scaffold1	711887	53.199
64	Tag_9584	scaffold1	712401	52.407
*64	Tag_9585	scaffold1	712912	52.407
*64	Tag_9586	scaffold1	713414	52.407
*64	Tag_9587	scaffold1	713941	52.407
*64	Tag_9588	scaffold1	714446	52.407
*64	Tag_9589	scaffold1	714963	52.407
*64	Tag_9590	scaffold1	715471	52.407
*64	Tag_9591	scaffold1	715980	52.407
*64	Tag_9592	scaffold1	716490	52.407
*64	Tag_9593	scaffold1	717044	52.407
*64	Tag_9594	scaffold1	718117	52.407
*64	Tag_9595	scaffold1	718630	52.407
*64	Tag_9596	scaffold1	719135	52.407
*64	Tag_9597	scaffold1	719692	52.407
*64	Tag_9598	scaffold1	720247	52.407
*64	Tag_9599	scaffold1	720769	52.407
*64	Tag_9600	scaffold1	721275	52.407
*64	Tag_9601	scaffold1	721822	52.407
*64	Tag_9602	scaffold1	722342	52.407
*64	Tag_9603	scaffold1	722933	52.407
*64	Tag_9604	scaffold1	723468	52.407
*64	Tag_9605	scaffold1	723979	52.407
*64	Tag_9606	scaffold1	724480	52.407
*64	Tag_9607	scaffold1	725003	52.407
*64	Tag_9608	scaffold1	725687	52.407
*64	Tag_9609	scaffold1	726225	52.407
*64	Tag_9610	scaffold1	726758	52.407
*64	Tag_9611	scaffold1	727261	52.407
*64	Tag_9612	scaffold1	727782	52.407
*64	Tag_9613	scaffold1	728316	52.407
*64	Tag_9614	scaffold1	728906	52.407
*64	Tag_9615	scaffold1	729427	52.407
*64	Tag_9616	scaffold1	729938	52.407
*64	Tag_9617	scaffold1	730462	52.407
*64	Tag_9618	scaffold1	731007	52.407
*64	Tag_9619	scaffold1	731625	52.407
*64	Tag_9620	scaffold1	732195	52.407
*64	Tag_9621	scaffold1	732705	52.407
*64	Tag_9622	scaffold1	733235	52.407
*64	Tag_9623	scaffold1	733737	52.407
*64	Tag_9624	scaffold1	734260	52.407
*64	Tag_9625	scaffold1	734832	52.407
*64	Tag_9626	scaffold1	735377	52.407
*64	Tag_9627	scaffold1	735897	52.407
*64	Tag_9628	scaffold1	736413	52.407
*64	Tag_9629	scaffold1	736920	52.407
*64	Tag_9630	scaffold1	737435	52.407
*64	Tag_9631	scaffold1	737948	52.407
*64	Tag_9632	scaffold1	738467	52.407
*64	Tag_9633	scaffold1	739400	52.407
*64	Tag_9634	scaffold1	739955	52.407
*64	Tag_9635	scaffold1	740514	52.407
*64	Tag_9636	scaffold1	741179	52.407
*64	Tag_9637	scaffold1	741689	52.407
*64	Tag_9638	scaffold1	742196	52.407
*64	Tag_9639	scaffold1	742731	52.407
*64	Tag_9640	scaffold1	743232	52.407
*64	Tag_9641	scaffold1	743802	52.407
*64	Tag_9642	scaffold1	744327	52.407
*64	Tag_9643	scaffold1	744878	52.407
*64	Tag_9644	scaffold1	745407	52.407
*64	Tag_9645	scaffold1	745908	52.407
*64	Tag_9646	scaffold1	746472	52.407
*64	Tag_9647	scaffold1	746974	52.407
*64	Tag_9648	scaffold1	747686	52.407
*64	Tag_9649	scaffold1	748193	52.407
*64	Tag_9650	scaffold1	748703	52.407
*64	Tag_9651	scaffold1	749209	52.407
*64	Tag_9652	scaffold1	749793	52.407
*64	Tag_9653	scaffold1	750357	52.407
*64	Tag_9654	scaffold1	750858	52.407
*64	Tag_9655	scaffold1	751362	52.407
*64	Tag_9656	scaffold1	751880	52.407
*64	Tag_9657	scaffold1	752612	52.407
*64	Tag_9658	scaffold1	753189	52.407
*64	Tag_9659	scaffold1	753742	52.407
*64	Tag_9660	scaffold1	754278	52.407
*64	Tag_9661	scaffold1	754792	52.407
*64	Tag_9662	scaffold1	755293	52.407
*64	Tag_9663	scaffold1	755795	52.407
*64	Tag_9664	scaffold1	756316	52.407
*64	Tag_9665	scaffold1	756819	52.407
*64	Tag_9666	scaffold1	757323	52.407
*65	Tag_9667	scaffold1	757855	53.199
*64	Tag_9668	scaffold1	758898	52.407
*64	Tag_9669	scaffold1	759403	52.407
*64	Tag_9670	scaffold1	760085	52.407
*64	Tag_9671	scaffold1	760587	52.407
*64	Tag_9672	scaffold1	761211	52.407
*63	Tag_9673	scaffold1	761833	51.608
*63	Tag_9674	scaffold1	762353	51.608
*63	Tag_9675	scaffold1	762872	51.608
*63	Tag_9676	scaffold1	763509	51.608
*63	Tag_9677	scaffold1	764048	51.608
*63	Tag_9678	scaffold1	764550	51.608
*63	Tag_9679	scaffold1	765053	51.608
63	Tag_9680	scaffold1	765557	51.608
*63	Tag_9681	scaffold1	766073	51.608
*63	Tag_9682	scaffold1	766631	51.608
*63	Tag_9683	scaffold1	767157	51.608
*63	Tag_9684	scaffold1	767795	51.608
*63	Tag_9685	scaffold1	768328	51.608
*63	Tag_9686	scaffold1	768847	51.608
*63	Tag_9687	scaffold1	769504	51.608
*63	Tag_9688	scaffold1	770095	51.608
*63	Tag_9689	scaffold1	770596	51.608
*63	Tag_9690	scaffold1	771120	51.608
*63	Tag_9691	scaffold1	771633	51.608
*63	Tag_9692	scaffold1	772188	51.608
*63	Tag_9693	scaffold1	772721	51.608
*63	Tag_9694	scaffold1	773303	51.608
*63	Tag_9695	scaffold1	773839	51.608
*63	Tag_9696	scaffold1	774424	51.608
*63	Tag_9697	scaffold1	774994	51.608
*63	Tag_9698	scaffold1	775505	51.608
*63	Tag_9699	scaffold1	776162	51.608
*63	Tag_9700	scaffold1	776666	51.608
*63	Tag_9701	scaffold1	777193	51.608
*63	Tag_9702	scaffold1	777790	51.608
*63	Tag_9703	scaffold1	778292	51.608
*63	Tag_9704	scaffold1	778793	51.608
*63	Tag_9705	scaffold1	779367	51.608
*63	Tag_9706	scaffold1	779921	51.608
*63	Tag_9707	scaffold1	780427	51.608
*63	Tag_9708	scaffold1	780956	51.608
*63	Tag_9709	scaffold1	781521	51.608
*63	Tag_9710	scaffold1	782123	51.608
*63	Tag_9711	scaffold1	782624	51.608
*63	Tag_9712	scaffold1	783241	51.608
*63	Tag_9713	scaffold1	783917	51.608
*63	Tag_9714	scaffold1	784479	51.608
*63	Tag_9715	scaffold1	785055	51.608
*63	Tag_9716	scaffold1	785557	51.608
*63	Tag_9717	scaffold1	786079	51.608
*63	Tag_9718	scaffold1	786697	51.608
*63	Tag_9719	scaffold1	787226	51.608
*63	Tag_9720	scaffold1	787853	51.608
*63	Tag_9721	scaffold1	788356	51.608
*63	Tag_9722	scaffold1	788966	51.608
*63	Tag_9723	scaffold1	789498	51.608
*63	Tag_9724	scaffold1	790113	51.608
*63	Tag_9725	scaffold1	790710	51.608
*63	Tag_9726	scaffold1	791499	51.608
*63	Tag_9727	scaffold1	792006	51.608
*63	Tag_9728	scaffold1	792517	51.608
*63	Tag_9729	scaffold1	793116	51.608
*63	Tag_9730	scaffold1	793618	51.608
*63	Tag_9731	scaffold1	794190	51.608
*63	Tag_9732	scaffold1	794693	51.608
*63	Tag_9733	scaffold1	795207	51.608
*63	Tag_9734	scaffold1	795921	51.608
*63	Tag_9735	scaffold1	796434	51.608
*63	Tag_9736	scaffold1	797054	51.608
*63	Tag_9737	scaffold1	797555	51.608
*63	Tag_9738	scaffold1	798107	51.608
*63	Tag_9739	scaffold1	798640	51.608
*63	Tag_9740	scaffold1	799148	51.608
*63	Tag_9741	scaffold1	799715	51.608
*63	Tag_9742	scaffold1	800542	51.608
*63	Tag_9743	scaffold1	801085	51.608
*63	Tag_9744	scaffold1	801594	51.608
*63	Tag_9745	scaffold1	802230	51.608
*63	Tag_9746	scaffold1	802744	51.608
*63	Tag_9747	scaffold1	803245	51.608
*63	Tag_9748	scaffold1	803776	51.608
*63	Tag_9749	scaffold1	804284	51.608
*63	Tag_9750	scaffold1	804940	51.608
*63	Tag_9751	scaffold1	805443	51.608
*63	Tag_9752	scaffold1	806127	51.608
*63	Tag_9753	scaffold1	806643	51.608
*63	Tag_9754	scaffold1	807154	51.608
*63	Tag_9755	scaffold1	807663	51.608
*63	Tag_9756	scaffold1	808170	51.608
*63	Tag_9757	scaffold1	808804	51.608
*61	Tag_9758	scaffold1	809305	50.749
*63	Tag_9759	scaffold1	810347	51.608
*63	Tag_9760	scaffold1	810853	51.608
*63	Tag_9761	scaffold1	811361	51.608
*63	Tag_9762	scaffold1	811887	51.608
*63	Tag_9763	scaffold1	812446	51.608
*63	Tag_9764	scaffold1	812947	51.608
*63	Tag_9765	scaffold1	813452	51.608
*63	Tag_9766	scaffold1	813955	51.608
*63	Tag_9767	scaffold1	814459	51.608
*63	Tag_9768	scaffold1	814966	51.608
*63	Tag_9769	scaffold1	815470	51.608
*63	Tag_9770	scaffold1	815976	51.608
*63	Tag_9771	scaffold1	816483	51.608
*63	Tag_9772	scaffold1	817019	51.608
*63	Tag_9773	scaffold1	817604	51.608
*63	Tag_9774	scaffold1	818109	51.608
*63	Tag_9775	scaffold1	818641	51.608
*63	Tag_9776	scaffold1	819144	51.608
*63	Tag_9777	scaffold1	819652	51.608
*63	Tag_9778	scaffold1	820209	51.608
*63	Tag_9779	scaffold1	820748	51.608
*63	Tag_9780	scaffold1	821391	51.608
*63	Tag_9781	scaffold1	821892	51.608
*63	Tag_9782	scaffold1	822398	51.608
*63	Tag_9783	scaffold1	822903	51.608
*63	Tag_9784	scaffold1	823422	51.608
*63	Tag_9785	scaffold1	823938	51.608
*63	Tag_9786	scaffold1	824567	51.608
*61	Tag_9787	scaffold1	825170	50.749
*61	Tag_9788	scaffold1	825736	50.749
*61	Tag_9789	scaffold1	826334	50.749
*61	Tag_9790	scaffold1	826846	50.749
*61	Tag_9791	scaffold1	827348	50.749
*61	Tag_9792	scaffold1	827862	50.749
*61	Tag_9793	scaffold1	828408	50.749
*61	Tag_9794	scaffold1	828914	50.749
*61	Tag_9795	scaffold1	829467	50.749
*61	Tag_9796	scaffold1	830031	50.749
*61	Tag_9797	scaffold1	830598	50.749
*61	Tag_9798	scaffold1	831131	50.749
*61	Tag_9799	scaffold1	831739	50.749
*61	Tag_9800	scaffold1	832255	50.749
*61	Tag_9801	scaffold1	832788	50.749
*61	Tag_9802	scaffold1	833289	50.749
*61	Tag_9803	scaffold1	833811	50.749
*61	Tag_9804	scaffold1	834316	50.749
*61	Tag_9805	scaffold1	834820	50.749
*61	Tag_9806	scaffold1	835367	50.749
*61	Tag_9807	scaffold1	835871	50.749
*61	Tag_9808	scaffold1	836380	50.749
*61	Tag_9809	scaffold1	836887	50.749
*61	Tag_9810	scaffold1	837506	50.749
*61	Tag_9811	scaffold1	838069	50.749
*61	Tag_9812	scaffold1	838573	50.749
*61	Tag_9813	scaffold1	839083	50.749
*61	Tag_9814	scaffold1	839618	50.749
*61	Tag_9815	scaffold1	840127	50.749
*61	Tag_9816	scaffold1	840690	50.749
*61	Tag_9817	scaffold1	841212	50.749
*61	Tag_9818	scaffold1	841755	50.749
*61	Tag_9819	scaffold1	842256	50.749
*61	Tag_9820	scaffold1	842765	50.749
*61	Tag_9821	scaffold1	843281	50.749
*61	Tag_9822	scaffold1	843852	50.749
*61	Tag_9823	scaffold1	844469	50.749
*61	Tag_9824	scaffold1	845050	50.749
*61	Tag_9825	scaffold1	845555	50.749
*61	Tag_9826	scaffold1	846064	50.749
*61	Tag_9827	scaffold1	846637	50.749
*61	Tag_9828	scaffold1	847343	50.749
*61	Tag_9829	scaffold1	848110	50.749
*61	Tag_9830	scaffold1	848750	50.749
*61	Tag_9832	scaffold1	850780	50.749
*61	Tag_9833	scaffold1	851322	50.749
*61	Tag_9834	scaffold1	851837	50.749
*61	Tag_9835	scaffold1	852338	50.749
*61	Tag_9836	scaffold1	852842	50.749
*61	Tag_9837	scaffold1	853649	50.749
*61	Tag_9838	scaffold1	854150	50.749
*61	Tag_9839	scaffold1	854714	50.749
*61	Tag_9840	scaffold1	855248	50.749
*61	Tag_9841	scaffold1	855824	50.749
*61	Tag_9842	scaffold1	856914	50.749
*61	Tag_9843	scaffold1	857433	50.749
*61	Tag_9844	scaffold1	857935	50.749
*61	Tag_9845	scaffold1	858436	50.749
*61	Tag_9846	scaffold1	858954	50.749
*61	Tag_9847	scaffold1	859477	50.749
*61	Tag_9848	scaffold1	859989	50.749
*61	Tag_9849	scaffold1	860550	50.749
*61	Tag_9850	scaffold1	861244	50.749
*61	Tag_9851	scaffold1	861808	50.749
*61	Tag_9852	scaffold1	862356	50.749
*61	Tag_9853	scaffold1	862894	50.749
*61	Tag_9854	scaffold1	863442	50.749
*61	Tag_9855	scaffold1	864002	50.749
*61	Tag_9856	scaffold1	864533	50.749
*61	Tag_9857	scaffold1	865081	50.749
*61	Tag_9859	scaffold1	880218	50.749
*61	Tag_9860	scaffold1	885559	50.749
*61	Tag_9861	scaffold1	886281	50.749
*61	Tag_9862	scaffold1	886886	50.749
*61	Tag_9863	scaffold1	887545	50.749
*61	Tag_9864	scaffold1	888081	50.749
*61	Tag_9865	scaffold1	888637	50.749
*61	Tag_9866	scaffold1	889227	50.749
*61	Tag_9867	scaffold1	889743	50.749
*61	Tag_9868	scaffold1	890287	50.749
*61	Tag_9869	scaffold1	890801	50.749
*61	Tag_9870	scaffold1	891341	50.749
*61	Tag_9871	scaffold1	892006	50.749
*61	Tag_9872	scaffold1	892507	50.749
*61	Tag_9873	scaffold1	893070	50.749
*61	Tag_9874	scaffold1	893698	50.749
*61	Tag_9875	scaffold1	894204	50.749
*61	Tag_9876	scaffold1	894821	50.749
*61	Tag_9877	scaffold1	895396	50.749
*61	Tag_9878	scaffold1	897013	50.749
*61	Tag_9879	scaffold1	897529	50.749
*61	Tag_9880	scaffold1	898041	50.749
*61	Tag_9881	scaffold1	898566	50.749
*61	Tag_9882	scaffold1	899073	50.749
*61	Tag_9883	scaffold1	899608	50.749
*61	Tag_9884	scaffold1	900242	50.749
*61	Tag_9885	scaffold1	900767	50.749
*61	Tag_9886	scaffold1	901341	50.749
*61	Tag_9888	scaffold1	902460	50.749
*61	Tag_9889	scaffold1	903034	50.749
*61	Tag_9890	scaffold1	903588	50.749
*61	Tag_9891	scaffold1	904228	50.749
*61	Tag_9892	scaffold1	904738	50.749
*61	Tag_9893	scaffold1	905479	50.749
*61	Tag_9894	scaffold1	905996	50.749
*61	Tag_9895	scaffold1	906535	50.749
*61	Tag_9896	scaffold1	907182	50.749
*61	Tag_9897	scaffold1	907701	50.749
*61	Tag_9898	scaffold1	908214	50.749
*61	Tag_9899	scaffold1	908718	50.749
*61	Tag_9900	scaffold1	909220	50.749
*61	Tag_9901	scaffold1	909783	50.749
*61	Tag_9902	scaffold1	910387	50.749
*61	Tag_9903	scaffold1	910962	50.749
*61	Tag_9904	scaffold1	911470	50.749
*61	Tag_9905	scaffold1	912329	50.749
*61	Tag_9906	scaffold1	913033	50.749
*61	Tag_9907	scaffold1	913537	50.749
*61	Tag_9908	scaffold1	914133	50.749
*61	Tag_9909	scaffold1	914664	50.749
*61	Tag_9910	scaffold1	915191	50.749
*61	Tag_9911	scaffold1	915702	50.749
*61	Tag_9912	scaffold1	916214	50.749
*61	Tag_9913	scaffold1	916721	50.749
*61	Tag_9914	scaffold1	917290	50.749
*61	Tag_9915	scaffold1	917933	50.749
*61	Tag_9916	scaffold1	918454	50.749
*61	Tag_9917	scaffold1	918959	50.749
*61	Tag_9918	scaffold1	919474	50.749
*61	Tag_9919	scaffold1	919976	50.749
*61	Tag_9920	scaffold1	920477	50.749
*61	Tag_9921	scaffold1	920991	50.749
*61	Tag_9922	scaffold1	921510	50.749
*61	Tag_9923	scaffold1	922037	50.749
*61	Tag_9924	scaffold1	922545	50.749
*61	Tag_9925	scaffold1	923297	50.749
*61	Tag_9926	scaffold1	924157	50.749
62	Tag_9927	scaffold1	925262	50.848
*61	Tag_9928	scaffold1	925888	50.749
*61	Tag_9929	scaffold1	926489	50.749
*61	Tag_9930	scaffold1	927199	50.749
*61	Tag_9931	scaffold1	927786	50.749
*61	Tag_9932	scaffold1	928309	50.749
*61	Tag_9933	scaffold1	928938	50.749
*61	Tag_9934	scaffold1	929498	50.749
*61	Tag_9935	scaffold1	930171	50.749
*61	Tag_9938	scaffold1	931703	50.749
*61	Tag_9939	scaffold1	932239	50.749
*61	Tag_9940	scaffold1	932759	50.749
*61	Tag_9941	scaffold1	933262	50.749
*61	Tag_9942	scaffold1	933801	50.749
*61	Tag_9943	scaffold1	934363	50.749
*61	Tag_9944	scaffold1	934865	50.749
*61	Tag_9945	scaffold1	935502	50.749
*61	Tag_9946	scaffold1	936036	50.749
*61	Tag_9947	scaffold1	936552	50.749
*61	Tag_9948	scaffold1	937058	50.749
*61	Tag_9949	scaffold1	937574	50.749
*61	Tag_9950	scaffold1	938084	50.749
*61	Tag_9951	scaffold1	938622	50.749
*61	Tag_9952	scaffold1	939733	50.749
*61	Tag_9953	scaffold1	940238	50.749
*61	Tag_9954	scaffold1	940744	50.749
*61	Tag_9955	scaffold1	941275	50.749
*61	Tag_9956	scaffold1	941807	50.749
*61	Tag_9957	scaffold1	942334	50.749
*61	Tag_9958	scaffold1	942875	50.749
*61	Tag_9959	scaffold1	943451	50.749
*61	Tag_9960	scaffold1	944026	50.749
*61	Tag_9961	scaffold1	944547	50.749
*61	Tag_9962	scaffold1	945203	50.749
*61	Tag_9963	scaffold1	945721	50.749
*61	Tag_9964	scaffold1	946245	50.749
*61	Tag_9965	scaffold1	946774	50.749
*61	Tag_9966	scaffold1	947289	50.749
*61	Tag_9967	scaffold1	947988	50.749
*61	Tag_9968	scaffold1	948612	50.749
*61	Tag_9969	scaffold1	949573	50.749
*61	Tag_9970	scaffold1	950287	50.749
*61	Tag_9971	scaffold1	951062	50.749
*61	Tag_9972	scaffold1	951713	50.749
*61	Tag_9973	scaffold1	952220	50.749
*61	Tag_9974	scaffold1	952962	50.749
*61	Tag_9975	scaffold1	953491	50.749
*61	Tag_9976	scaffold1	954297	50.749
*61	Tag_9977	scaffold1	955114	50.749
*61	Tag_9978	scaffold1	955681	50.749
*61	Tag_9979	scaffold1	956276	50.749
*61	Tag_9980	scaffold1	956790	50.749
*61	Tag_9981	scaffold1	957366	50.749
*61	Tag_9982	scaffold1	958031	50.749
*61	Tag_9983	scaffold1	958808	50.749
*61	Tag_9984	scaffold1	959340	50.749
*61	Tag_9985	scaffold1	960209	50.749
*61	Tag_9986	scaffold1	960721	50.749
*61	Tag_9987	scaffold1	961224	50.749
*61	Tag_9988	scaffold1	961759	50.749
*61	Tag_9989	scaffold1	962382	50.749
*61	Tag_9990	scaffold1	962890	50.749
60	Tag_9991	scaffold1	964154	50.588
*61	Tag_9992	scaffold1	964680	50.749
*61	Tag_9993	scaffold1	965242	50.749
*61	Tag_9994	scaffold1	965780	50.749
*61	Tag_9995	scaffold1	966327	50.749
*61	Tag_9996	scaffold1	966858	50.749
*61	Tag_9997	scaffold1	967441	50.749
*61	Tag_9998	scaffold1	967968	50.749
*61	Tag_9999	scaffold1	968757	50.749
*61	Tag_10000	scaffold1	969258	50.749
61	Tag_10001	scaffold1	969760	50.749
*61	Tag_10002	scaffold1	970318	50.749
*61	Tag_10003	scaffold1	970949	50.749
*61	Tag_10004	scaffold1	971855	50.749
*61	Tag_10005	scaffold1	972366	50.749
*61	Tag_10006	scaffold1	972900	50.749
*61	Tag_10007	scaffold1	973403	50.749
*61	Tag_10008	scaffold1	974269	50.749
*61	Tag_10009	scaffold1	974777	50.749
*61	Tag_10010	scaffold1	975392	50.749
*61	Tag_10011	scaffold1	975893	50.749
*61	Tag_10012	scaffold1	976449	50.749
*61	Tag_10013	scaffold1	976986	50.749
*61	Tag_10014	scaffold1	977533	50.749
*61	Tag_10015	scaffold1	978034	50.749
*61	Tag_10016	scaffold1	978550	50.749
*61	Tag_10017	scaffold1	979093	50.749
*61	Tag_10018	scaffold1	979625	50.749
*61	Tag_10019	scaffold1	980377	50.749
*61	Tag_10020	scaffold1	980928	50.749
*61	Tag_10021	scaffold1	981540	50.749
*61	Tag_10022	scaffold1	982053	50.749
*61	Tag_10023	scaffold1	982561	50.749
*61	Tag_10024	scaffold1	983172	50.749
*61	Tag_10025	scaffold1	983803	50.749
*61	Tag_10026	scaffold1	984624	50.749
*61	Tag_10027	scaffold1	985136	50.749
*61	Tag_10028	scaffold1	985639	50.749
*61	Tag_10029	scaffold1	986168	50.749
*61	Tag_10030	scaffold1	986767	50.749
*61	Tag_10031	scaffold1	987287	50.749
*61	Tag_10032	scaffold1	988074	50.749
*61	Tag_10033	scaffold1	988760	50.749
*61	Tag_10034	scaffold1	989620	50.749
*61	Tag_10035	scaffold1	990403	50.749
*61	Tag_10036	scaffold1	991189	50.749
*61	Tag_10038	scaffold1	993796	50.749
*61	Tag_10039	scaffold1	994351	50.749
*61	Tag_10040	scaffold1	995054	50.749
*61	Tag_10041	scaffold1	995596	50.749
*61	Tag_10042	scaffold1	996137	50.749
*61	Tag_10043	scaffold1	996729	50.749
*61	Tag_10044	scaffold1	997237	50.749
*61	Tag_10045	scaffold1	997850	50.749
*61	Tag_10046	scaffold1	998494	50.749
*61	Tag_10047	scaffold1	999080	50.749
*61	Tag_10048	scaffold1	999887	50.749
*61	Tag_10049	scaffold1	1000614	50.749
*61	Tag_10050	scaffold1	1001441	50.749
*61	Tag_10051	scaffold1	1002339	50.749
*61	Tag_10052	scaffold1	1002930	50.749
*61	Tag_10053	scaffold1	1003935	50.749
*61	Tag_10054	scaffold1	1004441	50.749
*61	Tag_10055	scaffold1	1004947	50.749
*61	Tag_10056	scaffold1	1005449	50.749
*61	Tag_10057	scaffold1	1005955	50.749
*61	Tag_10058	scaffold1	1006487	50.749
*61	Tag_10059	scaffold1	1007003	50.749
*61	Tag_10060	scaffold1	1007572	50.749
*61	Tag_10061	scaffold1	1008082	50.749
*61	Tag_10062	scaffold1	1008589	50.749
*61	Tag_10063	scaffold1	1009103	50.749
*61	Tag_10064	scaffold1	1009624	50.749
*61	Tag_10065	scaffold1	1010126	50.749
*61	Tag_10066	scaffold1	1013737	50.749
*61	Tag_10067	scaffold1	1014309	50.749
*61	Tag_10068	scaffold1	1014821	50.749
*61	Tag_10069	scaffold1	1015394	50.749
*61	Tag_10070	scaffold1	1015934	50.749
*61	Tag_10071	scaffold1	1016564	50.749
*61	Tag_10072	scaffold1	1017106	50.749
*61	Tag_10073	scaffold1	1017643	50.749
*61	Tag_10074	scaffold1	1018150	50.749
*61	Tag_10075	scaffold1	1018697	50.749
*61	Tag_10076	scaffold1	1019250	50.749
*61	Tag_10077	scaffold1	1019774	50.749
59	Tag_10078	scaffold1	1020298	50.444
*61	Tag_10079	scaffold1	1020837	50.749
*61	Tag_10080	scaffold1	1021579	50.749
*61	Tag_10082	scaffold1	1022619	50.749
*61	Tag_10083	scaffold1	1023144	50.749
*61	Tag_10084	scaffold1	1023722	50.749
*61	Tag_10085	scaffold1	1024233	50.749
*61	Tag_10086	scaffold1	1024786	50.749
*61	Tag_10087	scaffold1	1025398	50.749
*61	Tag_10088	scaffold1	1025911	50.749
*61	Tag_10089	scaffold1	1026453	50.749
*61	Tag_10090	scaffold1	1026987	50.749
*61	Tag_10091	scaffold1	1027517	50.749
*61	Tag_10092	scaffold1	1028024	50.749
*61	Tag_10093	scaffold1	1028525	50.749
*61	Tag_10094	scaffold1	1029072	50.749
*61	Tag_10095	scaffold1	1029589	50.749
*61	Tag_10096	scaffold1	1030114	50.749
*61	Tag_10097	scaffold1	1030638	50.749
*61	Tag_10098	scaffold1	1031139	50.749
*61	Tag_10099	scaffold1	1031656	50.749
*61	Tag_10100	scaffold1	1032374	50.749
*61	Tag_10101	scaffold1	1032878	50.749
*61	Tag_10102	scaffold1	1033388	50.749
*61	Tag_10103	scaffold1	1033918	50.749
*61	Tag_10104	scaffold1	1034438	50.749
*61	Tag_10105	scaffold1	1034950	50.749
*61	Tag_10106	scaffold1	1035480	50.749
*61	Tag_10107	scaffold1	1035981	50.749
*61	Tag_10108	scaffold1	1036510	50.749
*61	Tag_10109	scaffold1	1037089	50.749
*61	Tag_10110	scaffold1	1037611	50.749
*61	Tag_10111	scaffold1	1038201	50.749
*61	Tag_10112	scaffold1	1038788	50.749
*61	Tag_10113	scaffold1	1039290	50.749
*61	Tag_10114	scaffold1	1040039	50.749
*61	Tag_10115	scaffold1	1040983	50.749
*61	Tag_10116	scaffold1	1041597	50.749
*61	Tag_10117	scaffold1	1042116	50.749
*61	Tag_10118	scaffold1	1042720	50.749
*61	Tag_10119	scaffold1	1043238	50.749
*61	Tag_10120	scaffold1	1043834	50.749
*61	Tag_10121	scaffold1	1044386	50.749
*61	Tag_10122	scaffold1	1044905	50.749
*61	Tag_10123	scaffold1	1045407	50.749
*61	Tag_10124	scaffold1	1045943	50.749
*61	Tag_10125	scaffold1	1046463	50.749
*61	Tag_10126	scaffold1	1047308	50.749
*61	Tag_10127	scaffold1	1047824	50.749
*61	Tag_10128	scaffold1	1048348	50.749
*61	Tag_10129	scaffold1	1048939	50.749
*61	Tag_10130	scaffold1	1049442	50.749
*61	Tag_10131	scaffold1	1050019	50.749
*61	Tag_10132	scaffold1	1050550	50.749
*61	Tag_10133	scaffold1	1051137	50.749
*61	Tag_10134	scaffold1	1051660	50.749
*61	Tag_10135	scaffold1	1052251	50.749
*61	Tag_10136	scaffold1	1052895	50.749
*61	Tag_10137	scaffold1	1053419	50.749
*61	Tag_10138	scaffold1	1053924	50.749
*61	Tag_10139	scaffold1	1054443	50.749
*61	Tag_10140	scaffold1	1054953	50.749
*61	Tag_10141	scaffold1	1055456	50.749
*61	Tag_10142	scaffold1	1056076	50.749
*61	Tag_10143	scaffold1	1056968	50.749
*61	Tag_10144	scaffold1	1057530	50.749
*61	Tag_10145	scaffold1	1058133	50.749
*61	Tag_10146	scaffold1	1058673	50.749
*61	Tag_10147	scaffold1	1059264	50.749
*61	Tag_10148	scaffold1	1059768	50.749
*61	Tag_10149	scaffold1	1060289	50.749
*61	Tag_10150	scaffold1	1060848	50.749
*61	Tag_10151	scaffold1	1061351	50.749
*61	Tag_10152	scaffold1	1061869	50.749
*61	Tag_10153	scaffold1	1062401	50.749
*61	Tag_10154	scaffold1	1062918	50.749
*61	Tag_10155	scaffold1	1063437	50.749
*61	Tag_10156	scaffold1	1063976	50.749
*61	Tag_10157	scaffold1	1064480	50.749
*61	Tag_10158	scaffold1	1064995	50.749
*61	Tag_10159	scaffold1	1065542	50.749
*61	Tag_10160	scaffold1	1066089	50.749
*61	Tag_10161	scaffold1	1066601	50.749
*61	Tag_10162	scaffold1	1067143	50.749
*61	Tag_10163	scaffold1	1067771	50.749
*61	Tag_10164	scaffold1	1068302	50.749
*61	Tag_10165	scaffold1	1068847	50.749
*61	Tag_10166	scaffold1	1069366	50.749
*61	Tag_10167	scaffold1	1069867	50.749
*61	Tag_10168	scaffold1	1070369	50.749
*61	Tag_10170	scaffold1	1075536	50.749
*61	Tag_10171	scaffold1	1076045	50.749
*61	Tag_10172	scaffold1	1076546	50.749
*61	Tag_10173	scaffold1	1077124	50.749
*61	Tag_10174	scaffold1	1077632	50.749
*61	Tag_10175	scaffold1	1078171	50.749
*61	Tag_10176	scaffold1	1078786	50.749
*61	Tag_10177	scaffold1	1079295	50.749
*61	Tag_10178	scaffold1	1079835	50.749
*61	Tag_10179	scaffold1	1080336	50.749
*61	Tag_10180	scaffold1	1080840	50.749
*61	Tag_10181	scaffold1	1081366	50.749
*61	Tag_10182	scaffold1	1081878	50.749
*61	Tag_10183	scaffold1	1082418	50.749
*61	Tag_10184	scaffold1	1083003	50.749
*61	Tag_10185	scaffold1	1083534	50.749
*61	Tag_10186	scaffold1	1084224	50.749
*61	Tag_10187	scaffold1	1084842	50.749
*61	Tag_10188	scaffold1	1085441	50.749
*61	Tag_10189	scaffold1	1085973	50.749
*61	Tag_10190	scaffold1	1086478	50.749
*61	Tag_10191	scaffold1	1086999	50.749
*61	Tag_10192	scaffold1	1087517	50.749
*61	Tag_10193	scaffold1	1088073	50.749
*61	Tag_10194	scaffold1	1088603	50.749
*61	Tag_10195	scaffold1	1089121	50.749
*61	Tag_10196	scaffold1	1089645	50.749
*61	Tag_10197	scaffold1	1090165	50.749
*61	Tag_10198	scaffold1	1090704	50.749
*61	Tag_10199	scaffold1	1091282	50.749
*61	Tag_10200	scaffold1	1091819	50.749
*61	Tag_10201	scaffold1	1092363	50.749
*61	Tag_10202	scaffold1	1092883	50.749
*61	Tag_10203	scaffold1	1093484	50.749
*61	Tag_10204	scaffold1	1094072	50.749
*61	Tag_10205	scaffold1	1094579	50.749
*61	Tag_10206	scaffold1	1095442	50.749
*61	Tag_10207	scaffold1	1095965	50.749
*61	Tag_10208	scaffold1	1096468	50.749
*61	Tag_10209	scaffold1	1096978	50.749
*61	Tag_10210	scaffold1	1097500	50.749
*61	Tag_10211	scaffold1	1098002	50.749
*61	Tag_10212	scaffold1	1098555	50.749
*61	Tag_10213	scaffold1	1099072	50.749
*61	Tag_10214	scaffold1	1099602	50.749
*61	Tag_10215	scaffold1	1100162	50.749
*61	Tag_10216	scaffold1	1100724	50.749
*61	Tag_10217	scaffold1	1101238	50.749
*61	Tag_10218	scaffold1	1101809	50.749
*61	Tag_10219	scaffold1	1102313	50.749
*61	Tag_10220	scaffold1	1102835	50.749
*61	Tag_10221	scaffold1	1103472	50.749
*61	Tag_10222	scaffold1	1103980	50.749
*61	Tag_10223	scaffold1	1104548	50.749
*61	Tag_10224	scaffold1	1105095	50.749
*61	Tag_10225	scaffold1	1105624	50.749
*61	Tag_10226	scaffold1	1106131	50.749
*61	Tag_10227	scaffold1	1106683	50.749
*61	Tag_10228	scaffold1	1107201	50.749
*61	Tag_10229	scaffold1	1107750	50.749
*61	Tag_10230	scaffold1	1108261	50.749
*61	Tag_10231	scaffold1	1108869	50.749
*61	Tag_10232	scaffold1	1109492	50.749
*61	Tag_10233	scaffold1	1110208	50.749
*61	Tag_10234	scaffold1	1111170	50.749
*61	Tag_10235	scaffold1	1111919	50.749
*61	Tag_10236	scaffold1	1112433	50.749
*61	Tag_10237	scaffold1	1112940	50.749
*61	Tag_10238	scaffold1	1113548	50.749
*61	Tag_10239	scaffold1	1114115	50.749
*61	Tag_10240	scaffold1	1114625	50.749
*61	Tag_10241	scaffold1	1115153	50.749
*61	Tag_10242	scaffold1	1115660	50.749
*61	Tag_10243	scaffold1	1116167	50.749
*61	Tag_10244	scaffold1	1116678	50.749
*61	Tag_10245	scaffold1	1117192	50.749
*61	Tag_10246	scaffold1	1117794	50.749
*61	Tag_10247	scaffold1	1118930	50.749
*61	Tag_10248	scaffold1	1119431	50.749
*61	Tag_10249	scaffold1	1119942	50.749
*61	Tag_10250	scaffold1	1120497	50.749
*61	Tag_10251	scaffold1	1121072	50.749
*61	Tag_10252	scaffold1	1121600	50.749
*61	Tag_10253	scaffold1	1122116	50.749
*61	Tag_10254	scaffold1	1122664	50.749
*61	Tag_10255	scaffold1	1123208	50.749
*61	Tag_10256	scaffold1	1123724	50.749
*61	Tag_10257	scaffold1	1124341	50.749
*61	Tag_10258	scaffold1	1125735	50.749
*61	Tag_10259	scaffold1	1126283	50.749
*61	Tag_10260	scaffold1	1126796	50.749
*61	Tag_10261	scaffold1	1127327	50.749
*61	Tag_10262	scaffold1	1127846	50.749
*61	Tag_10263	scaffold1	1128347	50.749
*61	Tag_10264	scaffold1	1128851	50.749
*61	Tag_10265	scaffold1	1129375	50.749
*61	Tag_10266	scaffold1	1129935	50.749
*61	Tag_10267	scaffold1	1130470	50.749
*61	Tag_10268	scaffold1	1131011	50.749
*61	Tag_10269	scaffold1	1131513	50.749
*61	Tag_10270	scaffold1	1132081	50.749
*61	Tag_10271	scaffold1	1132594	50.749
*61	Tag_10272	scaffold1	1133128	50.749
*61	Tag_10273	scaffold1	1133630	50.749
*61	Tag_10274	scaffold1	1134134	50.749
*61	Tag_10275	scaffold1	1134662	50.749
*61	Tag_10276	scaffold1	1135168	50.749
*61	Tag_10277	scaffold1	1135755	50.749
*61	Tag_10278	scaffold1	1136319	50.749
*61	Tag_10279	scaffold1	1137846	50.749
*61	Tag_10280	scaffold1	1138426	50.749
*61	Tag_10281	scaffold1	1139237	50.749
*61	Tag_10282	scaffold1	1139816	50.749
*61	Tag_10283	scaffold1	1140364	50.749
*61	Tag_10284	scaffold1	1140880	50.749
*61	Tag_10285	scaffold1	1141431	50.749
*61	Tag_10286	scaffold1	1142062	50.749
*61	Tag_10287	scaffold1	1142715	50.749
*61	Tag_10288	scaffold1	1143311	50.749
*61	Tag_10289	scaffold1	1144060	50.749
*61	Tag_10290	scaffold1	1144627	50.749
*61	Tag_10291	scaffold1	1145483	50.749
*61	Tag_10292	scaffold1	1146249	50.749
*61	Tag_10293	scaffold1	1146774	50.749
*61	Tag_10294	scaffold1	1147292	50.749
*61	Tag_10295	scaffold1	1147873	50.749
*61	Tag_10296	scaffold1	1148377	50.749
*61	Tag_10297	scaffold1	1148882	50.749
*61	Tag_10298	scaffold1	1149488	50.749
*61	Tag_10299	scaffold1	1149994	50.749
*61	Tag_10300	scaffold1	1150537	50.749
*61	Tag_10301	scaffold1	1151073	50.749
*61	Tag_10302	scaffold1	1151574	50.749
*61	Tag_10303	scaffold1	1152076	50.749
*61	Tag_10304	scaffold1	1152872	50.749
*61	Tag_10305	scaffold1	1153385	50.749
*61	Tag_10306	scaffold1	1153945	50.749
*61	Tag_10307	scaffold1	1154524	50.749
*61	Tag_10308	scaffold1	1155122	50.749
*61	Tag_10309	scaffold1	1155679	50.749
*61	Tag_10310	scaffold1	1156181	50.749
*61	Tag_10311	scaffold1	1156736	50.749
*61	Tag_10312	scaffold1	1157281	50.749
*61	Tag_10313	scaffold1	1157813	50.749
*61	Tag_10314	scaffold1	1158325	50.749
*61	Tag_10315	scaffold1	1158840	50.749
*61	Tag_10316	scaffold1	1159382	50.749
*61	Tag_10317	scaffold1	1159887	50.749
*61	Tag_10318	scaffold1	1160433	50.749
*61	Tag_10319	scaffold1	1160936	50.749
*61	Tag_10320	scaffold1	1161445	50.749
*61	Tag_10321	scaffold1	1161953	50.749
*61	Tag_10322	scaffold1	1162503	50.749
*61	Tag_10323	scaffold1	1163202	50.749
*61	Tag_10324	scaffold1	1163734	50.749
*61	Tag_10325	scaffold1	1164244	50.749
*61	Tag_10326	scaffold1	1164822	50.749
*61	Tag_10327	scaffold1	1165380	50.749
*61	Tag_10328	scaffold1	1165921	50.749
*61	Tag_10329	scaffold1	1166447	50.749
*61	Tag_10330	scaffold1	1166951	50.749
*61	Tag_10331	scaffold1	1167649	50.749
*61	Tag_10332	scaffold1	1168187	50.749
*61	Tag_10333	scaffold1	1168733	50.749
*61	Tag_10334	scaffold1	1169561	50.749
*61	Tag_10335	scaffold1	1170368	50.749
*61	Tag_10336	scaffold1	1171063	50.749
*61	Tag_10337	scaffold1	1171668	50.749
*61	Tag_10338	scaffold1	1172179	50.749
*61	Tag_10339	scaffold1	1172837	50.749
*61	Tag_10340	scaffold1	1173620	50.749
*61	Tag_10341	scaffold1	1174187	50.749
*61	Tag_10342	scaffold1	1175429	50.749
*61	Tag_10343	scaffold1	1176050	50.749
*61	Tag_10344	scaffold1	1176592	50.749
*61	Tag_10345	scaffold1	1177158	50.749
*61	Tag_10346	scaffold1	1177719	50.749
*61	Tag_10347	scaffold1	1178414	50.749
*61	Tag_10348	scaffold1	1178972	50.749
*61	Tag_10349	scaffold1	1179709	50.749
*61	Tag_10350	scaffold1	1180215	50.749
*61	Tag_10351	scaffold1	1180739	50.749
*61	Tag_10352	scaffold1	1181245	50.749
*61	Tag_10353	scaffold1	1181793	50.749
*61	Tag_10354	scaffold1	1182320	50.749
*61	Tag_10355	scaffold1	1182827	50.749
*61	Tag_10356	scaffold1	1183343	50.749
*61	Tag_10357	scaffold1	1183865	50.749
*61	Tag_10358	scaffold1	1184374	50.749
*61	Tag_10359	scaffold1	1185064	50.749
*61	Tag_10360	scaffold1	1185586	50.749
*61	Tag_10361	scaffold1	1186120	50.749
*61	Tag_10362	scaffold1	1186621	50.749
*61	Tag_10363	scaffold1	1187149	50.749
*61	Tag_10364	scaffold1	1187689	50.749
*61	Tag_10365	scaffold1	1188206	50.749
*61	Tag_10366	scaffold1	1188765	50.749
*61	Tag_10367	scaffold1	1189605	50.749
*61	Tag_10368	scaffold1	1190414	50.749
*61	Tag_10369	scaffold1	1191394	50.749
*61	Tag_10370	scaffold1	1192084	50.749
*61	Tag_10371	scaffold1	1192617	50.749
*61	Tag_10372	scaffold1	1193181	50.749
*61	Tag_10373	scaffold1	1193693	50.749
*61	Tag_10374	scaffold1	1194374	50.749
*61	Tag_10375	scaffold1	1194936	50.749
*61	Tag_10376	scaffold1	1195789	50.749
[truncated: 2,883 more rows]

## Sheet: lg4
Order	SNP_name	Scaffold	Physical position (bp)	Genetic Position (cM)
*77	Tag_13533	scaffold2	4992	99.48
77	Tag_13535	scaffold2	8131	99.48
*77	Tag_13536	scaffold2	8639	99.48
*76	Tag_13539	scaffold2	10195	96.15
*76	Tag_13540	scaffold2	10698	96.15
76	Tag_13541	scaffold2	11203	96.15
*76	Tag_13542	scaffold2	11707	96.15
75	Tag_13543	scaffold2	12227	94.545
*75	Tag_13544	scaffold2	12731	94.545
*75	Tag_13545	scaffold2	13242	94.545
74	Tag_13546	scaffold2	13765	92.052
*74	Tag_13547	scaffold2	14284	92.052
*73	Tag_13548	scaffold2	14869	87.872
73	Tag_13549	scaffold2	15377	87.872
*73	Tag_13550	scaffold2	15937	87.872
*73	Tag_13551	scaffold2	16484	87.872
*73	Tag_13552	scaffold2	17095	87.872
72	Tag_13553	scaffold2	17674	87.051
*72	Tag_13554	scaffold2	18295	87.051
*72	Tag_13555	scaffold2	18798	87.051
*72	Tag_13556	scaffold2	19376	87.051
*72	Tag_13557	scaffold2	19885	87.051
*72	Tag_13558	scaffold2	20433	87.051
*72	Tag_13559	scaffold2	20966	87.051
*72	Tag_13560	scaffold2	21468	87.051
*72	Tag_13561	scaffold2	21982	87.051
*72	Tag_13562	scaffold2	22530	87.051
*72	Tag_13563	scaffold2	23047	87.051
*72	Tag_13564	scaffold2	23563	87.051
*72	Tag_13565	scaffold2	24068	87.051
*72	Tag_13566	scaffold2	24592	87.051
*72	Tag_13567	scaffold2	25243	87.051
*72	Tag_13568	scaffold2	25768	87.051
*72	Tag_13569	scaffold2	26307	87.051
*72	Tag_13570	scaffold2	26946	87.051
*72	Tag_13571	scaffold2	27451	87.051
*72	Tag_13572	scaffold2	27964	87.051
*72	Tag_13573	scaffold2	28489	87.051
*72	Tag_13574	scaffold2	28999	87.051
*72	Tag_13575	scaffold2	29535	87.051
*72	Tag_13576	scaffold2	30097	87.051
*72	Tag_13577	scaffold2	30639	87.051
*72	Tag_13578	scaffold2	31143	87.051
*72	Tag_13579	scaffold2	31653	87.051
*72	Tag_13580	scaffold2	32170	87.051
*72	Tag_13581	scaffold2	32687	87.051
*72	Tag_13582	scaffold2	33191	87.051
*72	Tag_13583	scaffold2	33746	87.051
*72	Tag_13584	scaffold2	34274	87.051
*72	Tag_13585	scaffold2	34775	87.051
*72	Tag_13586	scaffold2	35283	87.051
*72	Tag_13587	scaffold2	35791	87.051
*72	Tag_13588	scaffold2	36492	87.051
*72	Tag_13589	scaffold2	37049	87.051
*72	Tag_13590	scaffold2	37642	87.051
*72	Tag_13591	scaffold2	38143	87.051
*72	Tag_13592	scaffold2	38655	87.051
*72	Tag_13593	scaffold2	39601	87.051
*72	Tag_13594	scaffold2	40105	87.051
*72	Tag_13595	scaffold2	40619	87.051
*72	Tag_13596	scaffold2	41120	87.051
*72	Tag_13597	scaffold2	41651	87.051
*72	Tag_13598	scaffold2	42153	87.051
*72	Tag_13599	scaffold2	42661	87.051
*72	Tag_13600	scaffold2	43168	87.051
*72	Tag_13601	scaffold2	43682	87.051
*72	Tag_13602	scaffold2	44261	87.051
*72	Tag_13603	scaffold2	44768	87.051
*72	Tag_13604	scaffold2	45277	87.051
*72	Tag_13605	scaffold2	45859	87.051
*72	Tag_13606	scaffold2	46375	87.051
*72	Tag_13607	scaffold2	46912	87.051
*72	Tag_13608	scaffold2	47413	87.051
*71	Tag_13609	scaffold2	47920	86.229
*71	Tag_13610	scaffold2	48454	86.229
*71	Tag_13611	scaffold2	48956	86.229
*71	Tag_13612	scaffold2	49464	86.229
*71	Tag_13613	scaffold2	49968	86.229
*71	Tag_13614	scaffold2	50477	86.229
71	Tag_13615	scaffold2	51022	86.229
*71	Tag_13616	scaffold2	51527	86.229
*71	Tag_13617	scaffold2	52033	86.229
*71	Tag_13618	scaffold2	52547	86.229
*71	Tag_13619	scaffold2	53054	86.229
*71	Tag_13620	scaffold2	53560	86.229
*71	Tag_13621	scaffold2	54086	86.229
70	Tag_13622	scaffold2	54589	85.408
*70	Tag_13623	scaffold2	55092	85.408
*70	Tag_13624	scaffold2	55639	85.408
*70	Tag_13625	scaffold2	56196	85.408
*70	Tag_13626	scaffold2	56704	85.408
*70	Tag_13627	scaffold2	57223	85.408
*70	Tag_13628	scaffold2	57728	85.408
*70	Tag_13629	scaffold2	58344	85.408
*70	Tag_13630	scaffold2	58867	85.408
*70	Tag_13631	scaffold2	59370	85.408
*70	Tag_13632	scaffold2	59892	85.408
*69	Tag_13633	scaffold2	60395	84.587
69	Tag_13634	scaffold2	60943	84.587
*69	Tag_13635	scaffold2	61457	84.587
*69	Tag_13636	scaffold2	61992	84.587
*69	Tag_13637	scaffold2	62614	84.587
*69	Tag_13638	scaffold2	63143	84.587
*69	Tag_13639	scaffold2	63647	84.587
*69	Tag_13640	scaffold2	64148	84.587
*69	Tag_13641	scaffold2	64650	84.587
*69	Tag_13642	scaffold2	65181	84.587
*69	Tag_13643	scaffold2	65682	84.587
*69	Tag_13644	scaffold2	66183	84.587
*69	Tag_13645	scaffold2	66719	84.587
*69	Tag_13646	scaffold2	67924	84.587
*69	Tag_13649	scaffold2	69865	84.587
*69	Tag_13650	scaffold2	70441	84.587
*69	Tag_13651	scaffold2	70954	84.587
*69	Tag_13652	scaffold2	71462	84.587
*69	Tag_13653	scaffold2	71981	84.587
*69	Tag_13654	scaffold2	72488	84.587
*69	Tag_13655	scaffold2	73005	84.587
*69	Tag_13656	scaffold2	73507	84.587
*69	Tag_13657	scaffold2	74009	84.587
*69	Tag_13658	scaffold2	74520	84.587
*69	Tag_13659	scaffold2	75036	84.587
*69	Tag_13660	scaffold2	75539	84.587
*69	Tag_13661	scaffold2	76059	84.587
*69	Tag_13662	scaffold2	76595	84.587
*69	Tag_13663	scaffold2	77107	84.587
*69	Tag_13664	scaffold2	77625	84.587
*69	Tag_13665	scaffold2	78229	84.587
*69	Tag_13666	scaffold2	78752	84.587
*69	Tag_13667	scaffold2	79268	84.587
*69	Tag_13668	scaffold2	79775	84.587
*69	Tag_13669	scaffold2	80298	84.587
*69	Tag_13670	scaffold2	80862	84.587
*69	Tag_13671	scaffold2	81445	84.587
*69	Tag_13672	scaffold2	81955	84.587
*69	Tag_13673	scaffold2	82456	84.587
*69	Tag_13674	scaffold2	82982	84.587
*69	Tag_13675	scaffold2	83485	84.587
*69	Tag_13676	scaffold2	84002	84.587
*69	Tag_13677	scaffold2	84505	84.587
*69	Tag_13678	scaffold2	85010	84.587
*69	Tag_13679	scaffold2	85539	84.587
*69	Tag_13680	scaffold2	86142	84.587
*69	Tag_13681	scaffold2	86848	84.587
*69	Tag_13682	scaffold2	87379	84.587
*69	Tag_13683	scaffold2	87887	84.587
*69	Tag_13684	scaffold2	88407	84.587
*69	Tag_13685	scaffold2	88921	84.587
*69	Tag_13686	scaffold2	89469	84.587
*69	Tag_13687	scaffold2	89996	84.587
*69	Tag_13688	scaffold2	90557	84.587
*68	Tag_13689	scaffold2	91068	83.782
68	Tag_13690	scaffold2	91574	83.782
*67	Tag_13691	scaffold2	92075	81.32
*67	Tag_13692	scaffold2	92590	81.32
*67	Tag_13693	scaffold2	93094	81.32
*67	Tag_13694	scaffold2	93660	81.32
67	Tag_13695	scaffold2	94168	81.32
*67	Tag_13696	scaffold2	94694	81.32
*67	Tag_13697	scaffold2	95213	81.32
*67	Tag_13698	scaffold2	95737	81.32
*67	Tag_13699	scaffold2	96411	81.32
*66	Tag_13701	scaffold2	98019	80.501
66	Tag_13702	scaffold2	98522	80.501
*66	Tag_13703	scaffold2	99048	80.501
*66	Tag_13704	scaffold2	99561	80.501
*66	Tag_13705	scaffold2	100110	80.501
*66	Tag_13706	scaffold2	100628	80.501
*66	Tag_13707	scaffold2	101129	80.501
*65	Tag_13708	scaffold2	101656	79.681
*65	Tag_13709	scaffold2	102159	79.681
*65	Tag_13710	scaffold2	102667	79.681
*65	Tag_13711	scaffold2	103194	79.681
65	Tag_13712	scaffold2	103783	79.681
*65	Tag_13713	scaffold2	104294	79.681
*65	Tag_13714	scaffold2	104801	79.681
*65	Tag_13715	scaffold2	105648	79.681
*65	Tag_13716	scaffold2	106166	79.681
*65	Tag_13717	scaffold2	106778	79.681
*65	Tag_13718	scaffold2	107315	79.681
*65	Tag_13719	scaffold2	107893	79.681
*65	Tag_13720	scaffold2	108398	79.681
*65	Tag_13721	scaffold2	108905	79.681
*65	Tag_13722	scaffold2	109452	79.681
*65	Tag_13723	scaffold2	109989	79.681
*65	Tag_13724	scaffold2	113999	79.681
64	Tag_13725	scaffold2	115151	78.86
*64	Tag_13726	scaffold2	115735	78.86
*64	Tag_13727	scaffold2	116237	78.86
*64	Tag_13728	scaffold2	116744	78.86
*64	Tag_13729	scaffold2	117318	78.86
*64	Tag_13731	scaffold2	118352	78.86
*64	Tag_13732	scaffold2	118907	78.86
*64	Tag_13733	scaffold2	119753	78.86
*64	Tag_13734	scaffold2	120281	78.86
*64	Tag_13735	scaffold2	120789	78.86
*64	Tag_13736	scaffold2	121354	78.86
*64	Tag_13739	scaffold2	122901	78.86
*64	Tag_13740	scaffold2	123455	78.86
*64	Tag_13741	scaffold2	123983	78.86
*64	Tag_13742	scaffold2	124491	78.86
*64	Tag_13743	scaffold2	125028	78.86
*64	Tag_13744	scaffold2	125601	78.86
*64	Tag_13745	scaffold2	126134	78.86
*64	Tag_13746	scaffold2	126643	78.86
*64	Tag_13747	scaffold2	127169	78.86
*64	Tag_13748	scaffold2	127712	78.86
*64	Tag_13749	scaffold2	128235	78.86
*64	Tag_13750	scaffold2	128750	78.86
*64	Tag_13751	scaffold2	129260	78.86
*64	Tag_13752	scaffold2	129778	78.86
*64	Tag_13753	scaffold2	130351	78.86
*64	Tag_13754	scaffold2	130897	78.86
*64	Tag_13755	scaffold2	131412	78.86
*64	Tag_13756	scaffold2	132425	78.86
*64	Tag_13757	scaffold2	132942	78.86
*64	Tag_13758	scaffold2	133473	78.86
*64	Tag_13759	scaffold2	133997	78.86
*64	Tag_13760	scaffold2	134545	78.86
*64	Tag_13761	scaffold2	135141	78.86
*64	Tag_13762	scaffold2	135667	78.86
*64	Tag_13763	scaffold2	136210	78.86
*64	Tag_13764	scaffold2	136713	78.86
*64	Tag_13765	scaffold2	137340	78.86
*64	Tag_13766	scaffold2	137869	78.86
*64	Tag_13767	scaffold2	138373	78.86
*64	Tag_13768	scaffold2	138886	78.86
*64	Tag_13769	scaffold2	140235	78.86
*64	Tag_13770	scaffold2	140878	78.86
*64	Tag_13771	scaffold2	141618	78.86
*64	Tag_13772	scaffold2	142134	78.86
*64	Tag_13773	scaffold2	142656	78.86
*64	Tag_13774	scaffold2	143159	78.86
*64	Tag_13775	scaffold2	143680	78.86
*64	Tag_13776	scaffold2	144191	78.86
*64	Tag_13777	scaffold2	144693	78.86
*64	Tag_13779	scaffold2	145795	78.86
*64	Tag_13780	scaffold2	146315	78.86
*64	Tag_13781	scaffold2	146871	78.86
*64	Tag_13782	scaffold2	147379	78.86
*64	Tag_13783	scaffold2	147910	78.86
*64	Tag_13784	scaffold2	148540	78.86
*64	Tag_13785	scaffold2	149042	78.86
*64	Tag_13786	scaffold2	149557	78.86
*64	Tag_13787	scaffold2	150061	78.86
*64	Tag_13788	scaffold2	150584	78.86
*64	Tag_13789	scaffold2	151093	78.86
*64	Tag_13790	scaffold2	151626	78.86
*64	Tag_13791	scaffold2	152155	78.86
*64	Tag_13792	scaffold2	152673	78.86
*64	Tag_13793	scaffold2	153198	78.86
*64	Tag_13794	scaffold2	153699	78.86
*64	Tag_13795	scaffold2	154213	78.86
*64	Tag_13796	scaffold2	154743	78.86
*64	Tag_13797	scaffold2	155252	78.86
*64	Tag_13798	scaffold2	155819	78.86
*64	Tag_13799	scaffold2	156325	78.86
*64	Tag_13800	scaffold2	156854	78.86
*64	Tag_13801	scaffold2	157375	78.86
*64	Tag_13802	scaffold2	157877	78.86
*64	Tag_13803	scaffold2	158390	78.86
*64	Tag_13804	scaffold2	158892	78.86
*64	Tag_13805	scaffold2	159458	78.86
*64	Tag_13806	scaffold2	160002	78.86
*64	Tag_13807	scaffold2	160606	78.86
*64	Tag_13808	scaffold2	161128	78.86
*64	Tag_13809	scaffold2	161654	78.86
*64	Tag_13810	scaffold2	162157	78.86
*64	Tag_13811	scaffold2	162661	78.86
*64	Tag_13812	scaffold2	163166	78.86
*64	Tag_13813	scaffold2	163693	78.86
*64	Tag_13814	scaffold2	164194	78.86
*64	Tag_13815	scaffold2	164701	78.86
*64	Tag_13816	scaffold2	165222	78.86
*64	Tag_13817	scaffold2	166178	78.86
*64	Tag_13818	scaffold2	166694	78.86
*64	Tag_13819	scaffold2	167247	78.86
*64	Tag_13820	scaffold2	167751	78.86
*64	Tag_13821	scaffold2	168286	78.86
*64	Tag_13822	scaffold2	168806	78.86
*64	Tag_13823	scaffold2	169649	78.86
*64	Tag_13824	scaffold2	170178	78.86
*63	Tag_13825	scaffold2	170718	78.039
*63	Tag_13826	scaffold2	171359	78.039
*63	Tag_13827	scaffold2	171889	78.039
63	Tag_13828	scaffold2	172399	78.039
*63	Tag_13829	scaffold2	172915	78.039
*63	Tag_13830	scaffold2	173417	78.039
*63	Tag_13831	scaffold2	173928	78.039
*63	Tag_13832	scaffold2	174449	78.039
*63	Tag_13833	scaffold2	174999	78.039
*63	Tag_13834	scaffold2	175524	78.039
*63	Tag_13835	scaffold2	176029	78.039
*63	Tag_13836	scaffold2	176540	78.039
62	Tag_13837	scaffold2	177043	77.216
*62	Tag_13838	scaffold2	177579	77.216
*62	Tag_13839	scaffold2	178100	77.216
*61	Tag_13840	scaffold2	178602	76.39
*61	Tag_13841	scaffold2	179105	76.39
*61	Tag_13842	scaffold2	179607	76.39
*61	Tag_13843	scaffold2	180113	76.39
*61	Tag_13844	scaffold2	180931	76.39
*61	Tag_13845	scaffold2	181436	76.39
*61	Tag_13846	scaffold2	181978	76.39
*61	Tag_13847	scaffold2	182484	76.39
*61	Tag_13848	scaffold2	183130	76.39
61	Tag_13849	scaffold2	183667	76.39
*61	Tag_13850	scaffold2	184394	76.39
*61	Tag_13851	scaffold2	184960	76.39
*61	Tag_13852	scaffold2	185491	76.39
*61	Tag_13853	scaffold2	186081	76.39
*61	Tag_13854	scaffold2	186741	76.39
*61	Tag_13855	scaffold2	187247	76.39
*61	Tag_13856	scaffold2	187755	76.39
*61	Tag_13857	scaffold2	188365	76.39
*60	Tag_13858	scaffold2	188866	74.732
*60	Tag_13859	scaffold2	189407	74.732
60	Tag_13860	scaffold2	189937	74.732
*60	Tag_13861	scaffold2	190572	74.732
*60	Tag_13862	scaffold2	191171	74.732
*60	Tag_13863	scaffold2	191858	74.732
*60	Tag_13864	scaffold2	192388	74.732
*60	Tag_13865	scaffold2	192892	74.732
*60	Tag_13866	scaffold2	193531	74.732
*60	Tag_13867	scaffold2	194033	74.732
*60	Tag_13868	scaffold2	194556	74.732
*60	Tag_13869	scaffold2	195203	74.732
*60	Tag_13870	scaffold2	195719	74.732
*60	Tag_13871	scaffold2	196240	74.732
59	Tag_13872	scaffold2	196767	74.008
58	Tag_13873	scaffold2	197313	72.082
*57	Tag_13874	scaffold2	198076	70.621
57	Tag_13875	scaffold2	198588	70.621
*56	Tag_13876	scaffold2	199121	69.712
*56	Tag_13877	scaffold2	199737	69.712
*56	Tag_13878	scaffold2	200264	69.712
*56	Tag_13879	scaffold2	200797	69.712
*56	Tag_13880	scaffold2	201315	69.712
*56	Tag_13882	scaffold2	202362	69.712
*56	Tag_13883	scaffold2	202871	69.712
*56	Tag_13884	scaffold2	203432	69.712
*56	Tag_13886	scaffold2	204463	69.712
*56	Tag_13887	scaffold2	204973	69.712
*56	Tag_13888	scaffold2	205519	69.712
*56	Tag_13889	scaffold2	206091	69.712
*56	Tag_13890	scaffold2	206636	69.712
*56	Tag_13891	scaffold2	207412	69.712
*56	Tag_13892	scaffold2	207938	69.712
*56	Tag_13893	scaffold2	208450	69.712
*56	Tag_13894	scaffold2	208993	69.712
*56	Tag_13895	scaffold2	209532	69.712
*56	Tag_13896	scaffold2	210034	69.712
*56	Tag_13897	scaffold2	210544	69.712
*56	Tag_13898	scaffold2	211045	69.712
*56	Tag_13899	scaffold2	211563	69.712
*56	Tag_13900	scaffold2	212103	69.712
*56	Tag_13901	scaffold2	212612	69.712
*56	Tag_13902	scaffold2	213147	69.712
*56	Tag_13903	scaffold2	213661	69.712
*56	Tag_13904	scaffold2	214255	69.712
*56	Tag_13905	scaffold2	214762	69.712
*56	Tag_13906	scaffold2	215300	69.712
*56	Tag_13907	scaffold2	215804	69.712
*56	Tag_13908	scaffold2	216332	69.712
*56	Tag_13909	scaffold2	216890	69.712
*56	Tag_13910	scaffold2	217444	69.712
*56	Tag_13911	scaffold2	217952	69.712
*56	Tag_13912	scaffold2	218456	69.712
*56	Tag_13913	scaffold2	218959	69.712
*56	Tag_13914	scaffold2	219508	69.712
*56	Tag_13915	scaffold2	220010	69.712
*56	Tag_13916	scaffold2	220524	69.712
*56	Tag_13917	scaffold2	221047	69.712
*56	Tag_13918	scaffold2	221662	69.712
*56	Tag_13919	scaffold2	222229	69.712
*56	Tag_13920	scaffold2	222737	69.712
*56	Tag_13921	scaffold2	223256	69.712
*56	Tag_13922	scaffold2	223758	69.712
*56	Tag_13923	scaffold2	224263	69.712
*56	Tag_13924	scaffold2	224776	69.712
*56	Tag_13931	scaffold2	270312	69.712
*56	Tag_13932	scaffold2	271215	69.712
*56	Tag_13933	scaffold2	272835	69.712
*56	Tag_13941	scaffold2	307044	69.712
56	Tag_13942	scaffold2	308112	69.712
*56	Tag_13943	scaffold2	310041	69.712
*56	Tag_13944	scaffold2	310818	69.712
*56	Tag_13945	scaffold2	311321	69.712
*56	Tag_13947	scaffold2	312344	69.712
*56	Tag_13948	scaffold2	313182	69.712
*56	Tag_13949	scaffold2	321596	69.712
*56	Tag_13950	scaffold2	322945	69.712
*56	Tag_13951	scaffold2	323447	69.712
*56	Tag_13952	scaffold2	324782	69.712
*56	Tag_13954	scaffold2	326918	69.712
*56	Tag_13955	scaffold2	327594	69.712
*56	Tag_13956	scaffold2	328111	69.712
*56	Tag_13957	scaffold2	329158	69.712
*56	Tag_13958	scaffold2	329660	69.712
*56	Tag_13959	scaffold2	330715	69.712
*55	Tag_13960	scaffold2	331221	68.877
55	Tag_13961	scaffold2	331743	68.877
*55	Tag_13962	scaffold2	332280	68.877
*55	Tag_13963	scaffold2	332841	68.877
*55	Tag_13964	scaffold2	333356	68.877
*55	Tag_13965	scaffold2	333890	68.877
*55	Tag_13966	scaffold2	334421	68.877
*55	Tag_13967	scaffold2	334976	68.877
*55	Tag_13968	scaffold2	335840	68.877
*55	Tag_13969	scaffold2	336341	68.877
*55	Tag_13970	scaffold2	336845	68.877
*55	Tag_13971	scaffold2	337448	68.877
*55	Tag_13972	scaffold2	337953	68.877
*55	Tag_13973	scaffold2	338519	68.877
*55	Tag_13974	scaffold2	339033	68.877
*55	Tag_13975	scaffold2	339571	68.877
*55	Tag_13976	scaffold2	340073	68.877
*55	Tag_13977	scaffold2	340585	68.877
*55	Tag_13978	scaffold2	341115	68.877
*55	Tag_13979	scaffold2	341942	68.877
*55	Tag_13988	scaffold2	347519	68.877
54	Tag_13989	scaffold2	348029	68.04
*54	Tag_13990	scaffold2	348574	68.04
*54	Tag_13991	scaffold2	349131	68.04
*54	Tag_13992	scaffold2	349828	68.04
53	Tag_13994	scaffold2	350926	66.988
*53	Tag_13995	scaffold2	351468	66.988
52	Tag_13996	scaffold2	351969	66.068
*52	Tag_13997	scaffold2	352492	66.068
*51	Tag_13998	scaffold2	353158	64.832
51	Tag_13999	scaffold2	353678	64.832
*51	Tag_14000	scaffold2	354243	64.832
*51	Tag_14001	scaffold2	354746	64.832
*51	Tag_14002	scaffold2	355274	64.832
*51	Tag_14003	scaffold2	356299	64.832
*51	Tag_14004	scaffold2	356826	64.832
*51	Tag_14005	scaffold2	357372	64.832
*51	Tag_14006	scaffold2	357908	64.832
*51	Tag_14007	scaffold2	358435	64.832
*51	Tag_14008	scaffold2	358944	64.832
*51	Tag_14009	scaffold2	359468	64.832
*51	Tag_14010	scaffold2	360039	64.832
50	Tag_14011	scaffold2	360804	64.002
49	Tag_14012	scaffold2	361495	63.223
*49	Tag_14013	scaffold2	362478	63.223
*49	Tag_14014	scaffold2	362980	63.223
48	Tag_14015	scaffold2	363547	62.402
*48	Tag_14016	scaffold2	364065	62.402
*48	Tag_14017	scaffold2	364577	62.402
*48	Tag_14018	scaffold2	365194	62.402
47	Tag_14019	scaffold2	365723	61.56
*47	Tag_14020	scaffold2	366246	61.56
*47	Tag_14021	scaffold2	366753	61.56
*47	Tag_14022	scaffold2	367300	61.56
*47	Tag_14023	scaffold2	368483	61.56
*47	Tag_14024	scaffold2	369183	61.56
*47	Tag_14025	scaffold2	369724	61.56
*46	Tag_14026	scaffold2	370408	60.723
*47	Tag_14027	scaffold2	370980	61.56
*47	Tag_14028	scaffold2	371484	61.56
*47	Tag_14029	scaffold2	372022	61.56
*47	Tag_14030	scaffold2	372551	61.56
*47	Tag_14031	scaffold2	373102	61.56
*47	Tag_14032	scaffold2	373643	61.56
*47	Tag_14033	scaffold2	374232	61.56
*46	Tag_14034	scaffold2	374758	60.723
*46	Tag_14035	scaffold2	375264	60.723
*46	Tag_14036	scaffold2	375775	60.723
46	Tag_14037	scaffold2	376280	60.723
*46	Tag_14038	scaffold2	377103	60.723
*46	Tag_14039	scaffold2	377660	60.723
*46	Tag_14040	scaffold2	378175	60.723
*46	Tag_14041	scaffold2	378704	60.723
*46	Tag_14042	scaffold2	379211	60.723
*46	Tag_14043	scaffold2	379816	60.723
*46	Tag_14044	scaffold2	380430	60.723
*46	Tag_14045	scaffold2	380956	60.723
*45	Tag_14046	scaffold2	381809	59.02
*45	Tag_14047	scaffold2	382412	59.02
45	Tag_14048	scaffold2	383074	59.02
*45	Tag_14049	scaffold2	383577	59.02
*45	Tag_14050	scaffold2	384183	59.02
*45	Tag_14051	scaffold2	384908	59.02
*45	Tag_14052	scaffold2	385417	59.02
*45	Tag_14053	scaffold2	385956	59.02
*45	Tag_14054	scaffold2	386547	59.02
*45	Tag_14055	scaffold2	387203	59.02
*45	Tag_14056	scaffold2	387713	59.02
*45	Tag_14057	scaffold2	388334	59.02
*45	Tag_14058	scaffold2	389840	59.02
*45	Tag_14059	scaffold2	390367	59.02
*45	Tag_14060	scaffold2	390934	59.02
44	Tag_14436	scaffold2	615355	51.163
42	Tag_16216	scaffold2	2101170	43.918
43	Tag_16286	scaffold2	2164173	44.422
41	Tag_16534	scaffold2	2392150	41.711
40	Tag_16664	scaffold2	2465888	41.327
*38	Tag_16676	scaffold2	2477073	39.809
*38	Tag_16677	scaffold2	2477625	39.809
*38	Tag_16678	scaffold2	2478130	39.809
*38	Tag_16679	scaffold2	2478635	39.809
*38	Tag_16680	scaffold2	2479136	39.809
*38	Tag_16681	scaffold2	2479637	39.809
*38	Tag_16682	scaffold2	2480317	39.809
*38	Tag_16683	scaffold2	2480971	39.809
*38	Tag_16684	scaffold2	2481514	39.809
*38	Tag_16685	scaffold2	2482147	39.809
38	Tag_16686	scaffold2	2482673	39.809
*38	Tag_16687	scaffold2	2483224	39.809
*38	Tag_16688	scaffold2	2483732	39.809
*38	Tag_16689	scaffold2	2484531	39.809
*38	Tag_16690	scaffold2	2485039	39.809
*38	Tag_16691	scaffold2	2485550	39.809
*38	Tag_16692	scaffold2	2486058	39.809
*38	Tag_16693	scaffold2	2486574	39.809
39	Tag_16694	scaffold2	2487105	40.555
*38	Tag_16695	scaffold2	2487618	39.809
*38	Tag_16696	scaffold2	2488143	39.809
*38	Tag_16697	scaffold2	2488728	39.809
*38	Tag_16701	scaffold2	2491562	39.809
*38	Tag_16704	scaffold2	2493953	39.809
*38	Tag_16705	scaffold2	2494480	39.809
*38	Tag_16706	scaffold2	2494997	39.809
*38	Tag_16707	scaffold2	2495562	39.809
*38	Tag_16708	scaffold2	2496064	39.809
*38	Tag_16709	scaffold2	2496601	39.809
*38	Tag_16710	scaffold2	2497109	39.809
*38	Tag_16711	scaffold2	2497685	39.809
*38	Tag_16712	scaffold2	2498211	39.809
*38	Tag_16713	scaffold2	2498720	39.809
*38	Tag_16715	scaffold2	2499823	39.809
*38	Tag_16716	scaffold2	2500329	39.809
*38	Tag_16717	scaffold2	2502391	39.809
*38	Tag_16718	scaffold2	2503044	39.809
*38	Tag_16722	scaffold2	2505390	39.809
*38	Tag_16725	scaffold2	2507227	39.809
*38	Tag_16726	scaffold2	2507779	39.809
*38	Tag_16727	scaffold2	2508291	39.809
*38	Tag_16728	scaffold2	2508795	39.809
*38	Tag_16729	scaffold2	2509311	39.809
*38	Tag_16730	scaffold2	2509817	39.809
*38	Tag_16731	scaffold2	2510326	39.809
*38	Tag_16732	scaffold2	2510898	39.809
*38	Tag_16733	scaffold2	2511678	39.809
*38	Tag_16734	scaffold2	2512468	39.809
*38	Tag_16735	scaffold2	2513258	39.809
*38	Tag_16736	scaffold2	2513775	39.809
*38	Tag_16737	scaffold2	2514278	39.809
*38	Tag_16738	scaffold2	2514821	39.809
*38	Tag_16739	scaffold2	2515376	39.809
*38	Tag_16740	scaffold2	2515882	39.809
*38	Tag_16741	scaffold2	2516386	39.809
*38	Tag_16742	scaffold2	2516887	39.809
*38	Tag_16743	scaffold2	2517390	39.809
*38	Tag_16744	scaffold2	2517972	39.809
*38	Tag_16745	scaffold2	2518503	39.809
*38	Tag_16747	scaffold2	2519534	39.809
*38	Tag_16748	scaffold2	2520075	39.809
*38	Tag_16749	scaffold2	2520576	39.809
*38	Tag_16750	scaffold2	2521080	39.809
*38	Tag_16751	scaffold2	2521617	39.809
*38	Tag_16752	scaffold2	2522124	39.809
*38	Tag_16753	scaffold2	2522647	39.809
*38	Tag_16754	scaffold2	2523152	39.809
*38	Tag_16755	scaffold2	2523724	39.809
*38	Tag_16756	scaffold2	2524256	39.809
*38	Tag_16757	scaffold2	2524828	39.809
*38	Tag_16758	scaffold2	2525333	39.809
*38	Tag_16759	scaffold2	2525852	39.809
*38	Tag_16764	scaffold2	2528454	39.809
*38	Tag_16765	scaffold2	2528964	39.809
*38	Tag_16766	scaffold2	2529489	39.809
*38	Tag_16767	scaffold2	2530088	39.809
*38	Tag_16768	scaffold2	2530620	39.809
*38	Tag_16769	scaffold2	2531624	39.809
*38	Tag_16770	scaffold2	2543793	39.809
*38	Tag_16771	scaffold2	2544923	39.809
*38	Tag_16772	scaffold2	2545468	39.809
*38	Tag_16773	scaffold2	2546002	39.809
*38	Tag_16774	scaffold2	2546509	39.809
*38	Tag_16775	scaffold2	2547350	39.809
*38	Tag_16776	scaffold2	2547882	39.809
*38	Tag_16777	scaffold2	2548398	39.809
*38	Tag_16778	scaffold2	2548901	39.809
*38	Tag_16779	scaffold2	2549409	39.809
*37	Tag_16780	scaffold2	2549926	38.967
*37	Tag_16781	scaffold2	2550436	38.967
*37	Tag_16782	scaffold2	2550957	38.967
*37	Tag_16783	scaffold2	2551475	38.967
37	Tag_16784	scaffold2	2551996	38.967
*37	Tag_16785	scaffold2	2552544	38.967
*37	Tag_16786	scaffold2	2553066	38.967
*37	Tag_16787	scaffold2	2553569	38.967
*37	Tag_16788	scaffold2	2554088	38.967
*37	Tag_16789	scaffold2	2554597	38.967
*36	Tag_16790	scaffold2	2555111	37.378
36	Tag_16791	scaffold2	2555624	37.378
*36	Tag_16792	scaffold2	2556130	37.378
*35	Tag_16793	scaffold2	2556640	35.703
*35	Tag_16794	scaffold2	2557164	35.703
35	Tag_16795	scaffold2	2557698	35.703
*35	Tag_16796	scaffold2	2558201	35.703
*35	Tag_16797	scaffold2	2558707	35.703
*35	Tag_16798	scaffold2	2559753	35.703
*35	Tag_16799	scaffold2	2560262	35.703
*35	Tag_16800	scaffold2	2560769	35.703
*35	Tag_16801	scaffold2	2561282	35.703
*35	Tag_16802	scaffold2	2561810	35.703
*35	Tag_16803	scaffold2	2562316	35.703
*35	Tag_16804	scaffold2	2562827	35.703
*35	Tag_16805	scaffold2	2563357	35.703
*35	Tag_16806	scaffold2	2563872	35.703
*35	Tag_16807	scaffold2	2564373	35.703
34	Tag_16808	scaffold2	2564957	34.861
*34	Tag_16809	scaffold2	2565491	34.861
*34	Tag_16810	scaffold2	2565993	34.861
*34	Tag_16811	scaffold2	2566523	34.861
*34	Tag_16812	scaffold2	2567037	34.861
*34	Tag_16813	scaffold2	2567605	34.861
*34	Tag_16814	scaffold2	2568119	34.861
*34	Tag_16815	scaffold2	2568721	34.861
*34	Tag_16816	scaffold2	2569283	34.861
*34	Tag_16817	scaffold2	2569787	34.861
*34	Tag_16818	scaffold2	2570308	34.861
*34	Tag_16819	scaffold2	2570815	34.861
*34	Tag_16820	scaffold2	2571330	34.861
*34	Tag_16821	scaffold2	2571835	34.861
*34	Tag_16822	scaffold2	2572416	34.861
*34	Tag_16823	scaffold2	2572925	34.861
*32	Tag_16824	scaffold2	2573460	34.04
*32	Tag_16825	scaffold2	2573965	34.04
*32	Tag_16826	scaffold2	2574475	34.04
*32	Tag_16827	scaffold2	2574976	34.04
*32	Tag_16828	scaffold2	2575495	34.04
*32	Tag_16829	scaffold2	2575996	34.04
*32	Tag_16830	scaffold2	2576516	34.04
*32	Tag_16831	scaffold2	2577066	34.04
*32	Tag_16832	scaffold2	2577584	34.04
*32	Tag_16833	scaffold2	2578094	34.04
32	Tag_16834	scaffold2	2578611	34.04
*32	Tag_16835	scaffold2	2579157	34.04
*32	Tag_16836	scaffold2	2579710	34.04
33	Tag_16837	scaffold2	2580253	34.04
*32	Tag_16838	scaffold2	2580757	34.04
*32	Tag_16839	scaffold2	2581275	34.04
*32	Tag_16840	scaffold2	2581886	34.04
*33	Tag_16841	scaffold2	2582415	34.04
31	Tag_16842	scaffold2	2582977	33.2
*31	Tag_16843	scaffold2	2583523	33.2
*31	Tag_16844	scaffold2	2584051	33.2
*31	Tag_16845	scaffold2	2584555	33.2
*31	Tag_16846	scaffold2	2585172	33.2
*31	Tag_16847	scaffold2	2585683	33.2
*31	Tag_16848	scaffold2	2586217	33.2
*31	Tag_16849	scaffold2	2586719	33.2
*31	Tag_16850	scaffold2	2587228	33.2
*31	Tag_16851	scaffold2	2587742	33.2
*31	Tag_16852	scaffold2	2588338	33.2
*31	Tag_16853	scaffold2	2588845	33.2
*31	Tag_16854	scaffold2	2589366	33.2
*31	Tag_16855	scaffold2	2589925	33.2
*31	Tag_16856	scaffold2	2590429	33.2
*31	Tag_16857	scaffold2	2590930	33.2
*31	Tag_16858	scaffold2	2591506	33.2
*31	Tag_16859	scaffold2	2592744	33.2
*31	Tag_16860	scaffold2	2593324	33.2
*31	Tag_16861	scaffold2	2593827	33.2
*31	Tag_16862	scaffold2	2594346	33.2
*31	Tag_16863	scaffold2	2599414	33.2
*31	Tag_16864	scaffold2	2599933	33.2
*31	Tag_16865	scaffold2	2600448	33.2
*31	Tag_16866	scaffold2	2600973	33.2
*31	Tag_16867	scaffold2	2601484	33.2
*31	Tag_16868	scaffold2	2601987	33.2
*31	Tag_16869	scaffold2	2602498	33.2
*31	Tag_16870	scaffold2	2603024	33.2
*31	Tag_16871	scaffold2	2603680	33.2
*31	Tag_16872	scaffold2	2604196	33.2
*32	Tag_16873	scaffold2	2604704	34.04
*31	Tag_16874	scaffold2	2605343	33.2
*31	Tag_16875	scaffold2	2605853	33.2
*31	Tag_16876	scaffold2	2606410	33.2
*31	Tag_16877	scaffold2	2606913	33.2
*31	Tag_16878	scaffold2	2607515	33.2
*31	Tag_16879	scaffold2	2608023	33.2
*31	Tag_16880	scaffold2	2608532	33.2
*31	Tag_16881	scaffold2	2609053	33.2
*31	Tag_16882	scaffold2	2609572	33.2
*31	Tag_16884	scaffold2	2610894	33.2
*31	Tag_16885	scaffold2	2611428	33.2
*31	Tag_16886	scaffold2	2611974	33.2
*31	Tag_16887	scaffold2	2612487	33.2
*31	Tag_16888	scaffold2	2613005	33.2
*31	Tag_16889	scaffold2	2613537	33.2
*31	Tag_16890	scaffold2	2614039	33.2
*31	Tag_16891	scaffold2	2614560	33.2
*31	Tag_16892	scaffold2	2615069	33.2
*31	Tag_16893	scaffold2	2615571	33.2
*31	Tag_16894	scaffold2	2616082	33.2
*31	Tag_16895	scaffold2	2616588	33.2
*31	Tag_16896	scaffold2	2617095	33.2
*31	Tag_16897	scaffold2	2617605	33.2
*31	Tag_16898	scaffold2	2618155	33.2
*31	Tag_16899	scaffold2	2618662	33.2
*31	Tag_16900	scaffold2	2619173	33.2
*31	Tag_16901	scaffold2	2619842	33.2
*31	Tag_16902	scaffold2	2620347	33.2
*31	Tag_16903	scaffold2	2620854	33.2
*31	Tag_16904	scaffold2	2621358	33.2
*31	Tag_16905	scaffold2	2622069	33.2
*31	Tag_16906	scaffold2	2622595	33.2
*30	Tag_16907	scaffold2	2623155	32.368
*30	Tag_16908	scaffold2	2623656	32.368
30	Tag_16909	scaffold2	2624837	32.368
*30	Tag_16910	scaffold2	2625338	32.368
*30	Tag_16911	scaffold2	2625844	32.368
*30	Tag_16912	scaffold2	2626363	32.368
*30	Tag_16913	scaffold2	2626926	32.368
*30	Tag_16914	scaffold2	2627438	32.368
*30	Tag_16915	scaffold2	2630017	32.368
*30	Tag_16916	scaffold2	2630526	32.368
*30	Tag_16917	scaffold2	2631028	32.368
*30	Tag_16918	scaffold2	2631541	32.368
*30	Tag_16919	scaffold2	2632164	32.368
*30	Tag_16920	scaffold2	2632785	32.368
*30	Tag_16921	scaffold2	2633312	32.368
*30	Tag_16922	scaffold2	2633821	32.368
*30	Tag_16923	scaffold2	2634326	32.368
*30	Tag_16924	scaffold2	2634991	32.368
*30	Tag_16925	scaffold2	2635499	32.368
*30	Tag_16926	scaffold2	2636003	32.368
*30	Tag_16927	scaffold2	2636514	32.368
*30	Tag_16928	scaffold2	2644811	32.368
*30	Tag_16929	scaffold2	2646444	32.368
*30	Tag_16930	scaffold2	2646946	32.368
*30	Tag_16931	scaffold2	2647449	32.368
*30	Tag_16932	scaffold2	2647970	32.368
*30	Tag_16933	scaffold2	2648529	32.368
*30	Tag_16934	scaffold2	2649050	32.368
*30	Tag_16935	scaffold2	2649554	32.368
*30	Tag_16936	scaffold2	2650096	32.368
*30	Tag_16937	scaffold2	2650616	32.368
*30	Tag_16938	scaffold2	2651285	32.368
*30	Tag_16939	scaffold2	2651979	32.368
*30	Tag_16940	scaffold2	2652496	32.368
*30	Tag_16941	scaffold2	2653034	32.368
*30	Tag_16942	scaffold2	2653544	32.368
*30	Tag_16943	scaffold2	2654049	32.368
*30	Tag_16944	scaffold2	2654614	32.368
*30	Tag_16945	scaffold2	2655122	32.368
*30	Tag_16946	scaffold2	2655639	32.368
*30	Tag_16947	scaffold2	2656140	32.368
*30	Tag_16948	scaffold2	2656667	32.368
*30	Tag_16949	scaffold2	2657168	32.368
*30	Tag_16950	scaffold2	2657677	32.368
*30	Tag_16951	scaffold2	2658296	32.368
*30	Tag_16952	scaffold2	2658803	32.368
*30	Tag_16953	scaffold2	2659318	32.368
*30	Tag_16954	scaffold2	2659830	32.368
*30	Tag_16955	scaffold2	2660375	32.368
*30	Tag_16956	scaffold2	2660883	32.368
*30	Tag_16957	scaffold2	2661384	32.368
*30	Tag_16958	scaffold2	2662173	32.368
*30	Tag_16959	scaffold2	2662692	32.368
*30	Tag_16960	scaffold2	2663201	32.368
*30	Tag_16961	scaffold2	2663707	32.368
*30	Tag_16962	scaffold2	2664212	32.368
*30	Tag_16963	scaffold2	2664719	32.368
*30	Tag_16964	scaffold2	2665225	32.368
*30	Tag_16965	scaffold2	2665762	32.368
*30	Tag_16966	scaffold2	2666287	32.368
*30	Tag_16967	scaffold2	2666816	32.368
*30	Tag_16968	scaffold2	2667341	32.368
*30	Tag_16969	scaffold2	2667899	32.368
*30	Tag_16970	scaffold2	2668406	32.368
*30	Tag_16971	scaffold2	2668924	32.368
*30	Tag_16972	scaffold2	2669427	32.368
*30	Tag_16973	scaffold2	2669929	32.368
*30	Tag_16974	scaffold2	2670467	32.368
*30	Tag_16975	scaffold2	2670976	32.368
*30	Tag_16976	scaffold2	2671478	32.368
*30	Tag_16977	scaffold2	2672058	32.368
*30	Tag_16978	scaffold2	2672559	32.368
*30	Tag_16979	scaffold2	2673075	32.368
*30	Tag_16980	scaffold2	2673935	32.368
*30	Tag_16981	scaffold2	2674466	32.368
*30	Tag_16982	scaffold2	2675103	32.368
*30	Tag_16983	scaffold2	2675625	32.368
*30	Tag_16984	scaffold2	2676178	32.368
*30	Tag_16985	scaffold2	2676695	32.368
*30	Tag_16986	scaffold2	2677216	32.368
*30	Tag_16987	scaffold2	2677746	32.368
*30	Tag_16988	scaffold2	2678272	32.368
*30	Tag_16989	scaffold2	2678791	32.368
*30	Tag_16990	scaffold2	2679293	32.368
*30	Tag_16991	scaffold2	2679857	32.368
*30	Tag_16992	scaffold2	2680358	32.368
*30	Tag_16993	scaffold2	2680935	32.368
*30	Tag_16994	scaffold2	2681449	32.368
*30	Tag_16995	scaffold2	2682040	32.368
*30	Tag_16996	scaffold2	2682654	32.368
*30	Tag_16997	scaffold2	2683300	32.368
*30	Tag_16998	scaffold2	2683808	32.368
*30	Tag_17001	scaffold2	2689007	32.368
*30	Tag_17002	scaffold2	2694270	32.368
*30	Tag_17003	scaffold2	2694775	32.368
*30	Tag_17004	scaffold2	2695308	32.368
*30	Tag_17005	scaffold2	2695843	32.368
*30	Tag_17006	scaffold2	2696353	32.368
*30	Tag_17007	scaffold2	2696861	32.368
*30	Tag_17008	scaffold2	2697391	32.368
*30	Tag_17009	scaffold2	2697896	32.368
*30	Tag_17010	scaffold2	2698412	32.368
*30	Tag_17011	scaffold2	2698935	32.368
*30	Tag_17012	scaffold2	2699440	32.368
*30	Tag_17013	scaffold2	2699956	32.368
*30	Tag_17014	scaffold2	2700492	32.368
*30	Tag_17015	scaffold2	2700995	32.368
*30	Tag_17016	scaffold2	2701506	32.368
*30	Tag_17017	scaffold2	2702008	32.368
*30	Tag_17018	scaffold2	2702693	32.368
*30	Tag_17019	scaffold2	2703204	32.368
*30	Tag_17020	scaffold2	2703716	32.368
*30	Tag_17021	scaffold2	2704324	32.368
*30	Tag_17028	scaffold2	2708917	32.368
*30	Tag_17029	scaffold2	2709686	32.368
*30	Tag_17030	scaffold2	2710242	32.368
*30	Tag_17031	scaffold2	2711004	32.368
*30	Tag_17032	scaffold2	2711512	32.368
*30	Tag_17033	scaffold2	2712013	32.368
*30	Tag_17034	scaffold2	2712542	32.368
*30	Tag_17035	scaffold2	2713043	32.368
29	Tag_17036	scaffold2	2713562	30.744
*29	Tag_17037	scaffold2	2714144	30.744
*29	Tag_17038	scaffold2	2716637	30.744
*29	Tag_17039	scaffold2	2717845	30.744
*29	Tag_17040	scaffold2	2718545	30.744
*29	Tag_17041	scaffold2	2719051	30.744
*29	Tag_17042	scaffold2	2719566	30.744
*29	Tag_17043	scaffold2	2720075	30.744
*29	Tag_17044	scaffold2	2720579	30.744
*29	Tag_17045	scaffold2	2721081	30.744
*28	Tag_17046	scaffold2	2722035	29.889
*28	Tag_17047	scaffold2	2722560	29.889
*28	Tag_17048	scaffold2	2723100	29.889
28	Tag_17049	scaffold2	2723646	29.889
*28	Tag_17050	scaffold2	2724158	29.889
*28	Tag_17051	scaffold2	2724662	29.889
*28	Tag_17052	scaffold2	2725163	29.889
*28	Tag_17053	scaffold2	2725669	29.889
*28	Tag_17054	scaffold2	2726170	29.889
*28	Tag_17055	scaffold2	2726672	29.889
*28	Tag_17056	scaffold2	2727196	29.889
*28	Tag_17057	scaffold2	2727734	29.889
*28	Tag_17058	scaffold2	2728551	29.889
*28	Tag_17059	scaffold2	2729089	29.889
*28	Tag_17060	scaffold2	2729604	29.889
*28	Tag_17061	scaffold2	2730105	29.889
*28	Tag_17062	scaffold2	2730613	29.889
*28	Tag_17063	scaffold2	2731155	29.889
*28	Tag_17064	scaffold2	2731656	29.889
*28	Tag_17065	scaffold2	2732281	29.889
*28	Tag_17066	scaffold2	2732896	29.889
*28	Tag_17067	scaffold2	2733398	29.889
*28	Tag_17068	scaffold2	2733916	29.889
*28	Tag_17069	scaffold2	2734439	29.889
*27	Tag_17070	scaffold2	2734950	28.205
27	Tag_17071	scaffold2	2735460	28.205
*27	Tag_17072	scaffold2	2735967	28.205
*26	Tag_17073	scaffold2	2736485	27.366
*26	Tag_17074	scaffold2	2736989	27.366
*26	Tag_17075	scaffold2	2737612	27.366
26	Tag_17076	scaffold2	2738461	27.366
*26	Tag_17077	scaffold2	2738963	27.366
*26	Tag_17078	scaffold2	2739498	27.366
*26	Tag_17079	scaffold2	2740019	27.366
*26	Tag_17080	scaffold2	2740526	27.366
*26	Tag_17081	scaffold2	2741044	27.366
*26	Tag_17082	scaffold2	2741548	27.366
*26	Tag_17083	scaffold2	2742053	27.366
*26	Tag_17084	scaffold2	2742605	27.366
*26	Tag_17085	scaffold2	2743110	27.366
*26	Tag_17086	scaffold2	2743923	27.366
*26	Tag_17087	scaffold2	2744452	27.366
*26	Tag_17088	scaffold2	2745534	27.366
*26	Tag_17089	scaffold2	2746049	27.366
*26	Tag_17090	scaffold2	2746628	27.366
*26	Tag_17091	scaffold2	2747137	27.366
*26	Tag_17092	scaffold2	2747646	27.366
*26	Tag_17093	scaffold2	2748147	27.366
*26	Tag_17094	scaffold2	2748652	27.366
*26	Tag_17095	scaffold2	2749170	27.366
*26	Tag_17096	scaffold2	2749716	27.366
*26	Tag_17097	scaffold2	2750252	27.366
*26	Tag_17098	scaffold2	2750756	27.366
*26	Tag_17099	scaffold2	2751257	27.366
*26	Tag_17100	scaffold2	2751758	27.366
*26	Tag_17101	scaffold2	2752940	27.366
*26	Tag_17102	scaffold2	2753445	27.366
*26	Tag_17104	scaffold2	2759570	27.366
*26	Tag_17105	scaffold2	2760074	27.366
*26	Tag_17106	scaffold2	2760607	27.366
*26	Tag_17107	scaffold2	2761114	27.366
*26	Tag_17108	scaffold2	2761626	27.366
*26	Tag_17109	scaffold2	2762199	27.366
*26	Tag_17110	scaffold2	2762751	27.366
*26	Tag_17111	scaffold2	2763264	27.366
*26	Tag_17112	scaffold2	2763767	27.366
*26	Tag_17113	scaffold2	2764269	27.366
*26	Tag_17114	scaffold2	2764825	27.366
*26	Tag_17115	scaffold2	2767148	27.366
*26	Tag_17116	scaffold2	2767711	27.366
*26	Tag_17117	scaffold2	2768246	27.366
*26	Tag_17118	scaffold2	2768756	27.366
*26	Tag_17119	scaffold2	2769289	27.366
*26	Tag_17120	scaffold2	2769795	27.366
*26	Tag_17121	scaffold2	2770310	27.366
*26	Tag_17122	scaffold2	2770854	27.366
*26	Tag_17123	scaffold2	2771363	27.366
*26	Tag_17124	scaffold2	2771868	27.366
*26	Tag_17125	scaffold2	2772394	27.366
*26	Tag_17126	scaffold2	2772960	27.366
*26	Tag_17127	scaffold2	2773540	27.366
*26	Tag_17128	scaffold2	2774048	27.366
*26	Tag_17129	scaffold2	2774551	27.366
*26	Tag_17130	scaffold2	2775119	27.366
*26	Tag_17135	scaffold2	2778488	27.366
*26	Tag_17136	scaffold2	2779180	27.366
*26	Tag_17137	scaffold2	2779736	27.366
*26	Tag_17138	scaffold2	2780258	27.366
*26	Tag_17139	scaffold2	2780796	27.366
*26	Tag_17141	scaffold2	2781821	27.366
*26	Tag_17148	scaffold2	2785511	27.366
*26	Tag_17149	scaffold2	2786019	27.366
*26	Tag_17150	scaffold2	2786537	27.366
*25	Tag_17151	scaffold2	2787038	26.533
25	Tag_17152	scaffold2	2787542	26.533
*25	Tag_17153	scaffold2	2788059	26.533
24	Tag_17154	scaffold2	2789273	25.744
*24	Tag_17155	scaffold2	2789823	25.744
*24	Tag_17156	scaffold2	2790376	25.744
23	Tag_17157	scaffold2	2790881	24.906
*23	Tag_17158	scaffold2	2791410	24.906
*23	Tag_17159	scaffold2	2791942	24.906
22	Tag_17160	scaffold2	2792499	19.829
*22	Tag_17161	scaffold2	2793036	19.829
*20	Tag_17162	scaffold2	2793686	18.82
*20	Tag_17163	scaffold2	2794187	18.82
*20	Tag_17164	scaffold2	2794689	18.82
20	Tag_17165	scaffold2	2795257	18.82
*20	Tag_17166	scaffold2	2795774	18.82
*20	Tag_17167	scaffold2	2796324	18.82
*20	Tag_17168	scaffold2	2796825	18.82
*20	Tag_17169	scaffold2	2797359	18.82
*20	Tag_17170	scaffold2	2797860	18.82
21	Tag_17171	scaffold2	2798366	19.281
*20	Tag_17172	scaffold2	2798868	18.82
*20	Tag_17173	scaffold2	2800583	18.82
*20	Tag_17174	scaffold2	2801147	18.82
*20	Tag_17175	scaffold2	2801676	18.82
*20	Tag_17176	scaffold2	2802181	18.82
*20	Tag_17177	scaffold2	2802688	18.82
*20	Tag_17178	scaffold2	2803212	18.82
*20	Tag_17179	scaffold2	2803717	18.82
*20	Tag_17180	scaffold2	2805874	18.82
*20	Tag_17181	scaffold2	2806425	18.82
*20	Tag_17182	scaffold2	2806945	18.82
*20	Tag_17183	scaffold2	2807501	18.82
*20	Tag_17184	scaffold2	2808068	18.82
*20	Tag_17185	scaffold2	2808579	18.82
*20	Tag_17186	scaffold2	2809173	18.82
*20	Tag_17187	scaffold2	2809676	18.82
*20	Tag_17188	scaffold2	2810180	18.82
*20	Tag_17189	scaffold2	2810701	18.82
*20	Tag_17190	scaffold2	2811323	18.82
*20	Tag_17191	scaffold2	2812207	18.82
*20	Tag_17192	scaffold2	2812825	18.82
*20	Tag_17193	scaffold2	2813342	18.82
*20	Tag_17194	scaffold2	2813854	18.82
*20	Tag_17195	scaffold2	2814396	18.82
*20	Tag_17196	scaffold2	2814932	18.82
*20	Tag_17197	scaffold2	2815463	18.82
*20	Tag_17198	scaffold2	2815989	18.82
*20	Tag_17199	scaffold2	2816705	18.82
*20	Tag_17200	scaffold2	2817230	18.82
*20	Tag_17205	scaffold2	2819977	18.82
*26	Tag_17209	scaffold2	2822069	27.366
*20	Tag_17210	scaffold2	2822601	18.82
*20	Tag_17214	scaffold2	2824650	18.82
*20	Tag_17215	scaffold2	2825151	18.82
*20	Tag_17216	scaffold2	2825654	18.82
*20	Tag_17217	scaffold2	2826155	18.82
*20	Tag_17218	scaffold2	2826664	18.82
*20	Tag_17219	scaffold2	2827179	18.82
*20	Tag_17220	scaffold2	2827680	18.82
*20	Tag_17221	scaffold2	2828360	18.82
*20	Tag_17222	scaffold2	2828885	18.82
*20	Tag_17223	scaffold2	2829421	18.82
*20	Tag_17224	scaffold2	2829926	18.82
*20	Tag_17225	scaffold2	2830430	18.82
*20	Tag_17226	scaffold2	2831160	18.82
*20	Tag_17227	scaffold2	2831665	18.82
*20	Tag_17228	scaffold2	2832193	18.82
*20	Tag_17229	scaffold2	2832714	18.82
*20	Tag_17230	scaffold2	2833230	18.82
*20	Tag_17231	scaffold2	2833733	18.82
*20	Tag_17232	scaffold2	2834241	18.82
*20	Tag_17233	scaffold2	2834758	18.82
*20	Tag_17234	scaffold2	2835263	18.82
*20	Tag_17235	scaffold2	2835776	18.82
*20	Tag_17236	scaffold2	2836292	18.82
*20	Tag_17237	scaffold2	2836798	18.82
*20	Tag_17238	scaffold2	2837315	18.82
*20	Tag_17239	scaffold2	2837826	18.82
*20	Tag_17240	scaffold2	2838451	18.82
*20	Tag_17241	scaffold2	2839012	18.82
*20	Tag_17242	scaffold2	2839516	18.82
19	Tag_17243	scaffold2	2840052	18.141
*20	Tag_17244	scaffold2	2842654	18.82
*20	Tag_17245	scaffold2	2848813	18.82
*20	Tag_17246	scaffold2	2849321	18.82
*20	Tag_17247	scaffold2	2849825	18.82
*20	Tag_17248	scaffold2	2850566	18.82
*20	Tag_17249	scaffold2	2851070	18.82
*20	Tag_17251	scaffold2	2853010	18.82
*20	Tag_17252	scaffold2	2853930	18.82
*20	Tag_17253	scaffold2	2854457	18.82
*20	Tag_17256	scaffold2	2856030	18.82
*20	Tag_17259	scaffold2	2857554	18.82
*20	Tag_17260	scaffold2	2858059	18.82
*20	Tag_17261	scaffold2	2858861	18.82
*20	Tag_17262	scaffold2	2859371	18.82
*20	Tag_17263	scaffold2	2859963	18.82
*20	Tag_17264	scaffold2	2860513	18.82
*20	Tag_17265	scaffold2	2861069	18.82
*20	Tag_17266	scaffold2	2861577	18.82
*20	Tag_17267	scaffold2	2862091	18.82
*20	Tag_17268	scaffold2	2862608	18.82
*20	Tag_17269	scaffold2	2863129	18.82
*20	Tag_17270	scaffold2	2863653	18.82
*20	Tag_17271	scaffold2	2864164	18.82
*20	Tag_17273	scaffold2	2865168	18.82
*20	Tag_17274	scaffold2	2865840	18.82
*20	Tag_17275	scaffold2	2866343	18.82
*20	Tag_17276	scaffold2	2866879	18.82
*20	Tag_17277	scaffold2	2867423	18.82
*20	Tag_17278	scaffold2	2867927	18.82
*20	Tag_17279	scaffold2	2868442	18.82
*20	Tag_17280	scaffold2	2868950	18.82
*20	Tag_17281	scaffold2	2869474	18.82
*18	Tag_17282	scaffold2	2871600	17.907
*18	Tag_17283	scaffold2	2873757	17.907
*18	Tag_17284	scaffold2	2874276	17.907
*18	Tag_17285	scaffold2	2874780	17.907
*18	Tag_17286	scaffold2	2875283	17.907
*18	Tag_17287	scaffold2	2875788	17.907
*18	Tag_17288	scaffold2	2876289	17.907
*18	Tag_17289	scaffold2	2876834	17.907
*18	Tag_17290	scaffold2	2877346	17.907
*18	Tag_17291	scaffold2	2877911	17.907
*18	Tag_17292	scaffold2	2878413	17.907
*18	Tag_17293	scaffold2	2878923	17.907
*18	Tag_17294	scaffold2	2879431	17.907
*18	Tag_17295	scaffold2	2879932	17.907
*18	Tag_17296	scaffold2	2880439	17.907
18	Tag_17297	scaffold2	2880941	17.907
*18	Tag_17298	scaffold2	2881443	17.907
*18	Tag_17306	scaffold2	2944803	17.907
*18	Tag_17307	scaffold2	2945311	17.907
*18	Tag_17308	scaffold2	2945833	17.907
*18	Tag_17309	scaffold2	2947054	17.907
*18	Tag_17312	scaffold2	2954589	17.907
*18	Tag_17313	scaffold2	2955241	17.907
*18	Tag_17315	scaffold2	2957300	17.907
*18	Tag_17316	scaffold2	2957809	17.907
*18	Tag_17317	scaffold2	2959573	17.907
*18	Tag_17318	scaffold2	2960095	17.907
*18	Tag_17319	scaffold2	2960647	17.907
*18	Tag_17320	scaffold2	2961173	17.907
*18	Tag_17322	scaffold2	2962338	17.907
*18	Tag_17323	scaffold2	2962860	17.907
*18	Tag_17324	scaffold2	2963419	17.907
*18	Tag_17325	scaffold2	2963922	17.907
*18	Tag_17326	scaffold2	2964425	17.907
*18	Tag_17327	scaffold2	2965018	17.907
*18	Tag_17328	scaffold2	2965526	17.907
*18	Tag_17329	scaffold2	2966036	17.907
*18	Tag_17330	scaffold2	2966556	17.907
*18	Tag_17331	scaffold2	2967070	17.907
*18	Tag_17332	scaffold2	2967584	17.907
*18	Tag_17333	scaffold2	2968154	17.907
*18	Tag_17334	scaffold2	2968708	17.907
*18	Tag_17335	scaffold2	2969211	17.907
*18	Tag_17336	scaffold2	2969728	17.907
*18	Tag_17337	scaffold2	2970269	17.907
*18	Tag_17338	scaffold2	2970791	17.907
*18	Tag_17339	scaffold2	2971343	17.907
*18	Tag_17340	scaffold2	2971852	17.907
*18	Tag_17341	scaffold2	2972355	17.907
*18	Tag_17342	scaffold2	2972863	17.907
*18	Tag_17343	scaffold2	2973369	17.907
*18	Tag_17344	scaffold2	2973957	17.907
*18	Tag_17345	scaffold2	2974469	17.907
*18	Tag_17346	scaffold2	2975001	17.907
*18	Tag_17347	scaffold2	2975504	17.907
*18	Tag_17348	scaffold2	2976026	17.907
*18	Tag_17349	scaffold2	2976555	17.907
*18	Tag_17350	scaffold2	2977056	17.907
*18	Tag_17351	scaffold2	2977584	17.907
*18	Tag_17355	scaffold2	2979713	17.907
*18	Tag_17356	scaffold2	2980227	17.907
*18	Tag_17357	scaffold2	2981252	17.907
*18	Tag_17358	scaffold2	2981759	17.907
*18	Tag_17359	scaffold2	2982273	17.907
*18	Tag_17360	scaffold2	2982787	17.907
*18	Tag_17361	scaffold2	2983297	17.907
*18	Tag_17362	scaffold2	2983848	17.907
*18	Tag_17363	scaffold2	2984874	17.907
*18	Tag_17364	scaffold2	2985405	17.907
*18	Tag_17365	scaffold2	2985933	17.907
*18	Tag_17366	scaffold2	2986440	17.907
*18	Tag_17367	scaffold2	2987297	17.907
*18	Tag_17368	scaffold2	2987823	17.907
*18	Tag_17369	scaffold2	2988330	17.907
*18	Tag_17370	scaffold2	2988855	17.907
*18	Tag_17371	scaffold2	2989373	17.907
*18	Tag_17372	scaffold2	2989877	17.907
*18	Tag_17373	scaffold2	2990382	17.907
*18	Tag_17374	scaffold2	2990932	17.907
*18	Tag_17375	scaffold2	2993448	17.907
*18	Tag_17380	scaffold2	3020967	17.907
*18	Tag_17381	scaffold2	3021485	17.907
*18	Tag_17384	scaffold2	3023571	17.907
*18	Tag_17385	scaffold2	3024097	17.907
*18	Tag_17386	scaffold2	3024626	17.907
*18	Tag_17387	scaffold2	3025160	17.907
*18	Tag_17388	scaffold2	3025678	17.907
*18	Tag_17389	scaffold2	3026216	17.907
*18	Tag_17390	scaffold2	3026751	17.907
*18	Tag_17391	scaffold2	3027304	17.907
*18	Tag_17392	scaffold2	3028017	17.907
*18	Tag_17393	scaffold2	3028562	17.907
*18	Tag_17395	scaffold2	3029588	17.907
*18	Tag_17396	scaffold2	3030201	17.907
*18	Tag_17397	scaffold2	3030713	17.907
*18	Tag_17398	scaffold2	3031235	17.907
*18	Tag_17399	scaffold2	3031740	17.907
*18	Tag_17400	scaffold2	3032245	17.907
*18	Tag_17401	scaffold2	3032751	17.907
*18	Tag_17402	scaffold2	3033294	17.907
*18	Tag_17403	scaffold2	3033811	17.907
*18	Tag_17404	scaffold2	3034503	17.907
*18	Tag_17405	scaffold2	3035011	17.907
*18	Tag_17406	scaffold2	3036208	17.907
*17	Tag_17407	scaffold2	3036729	17.093
*17	Tag_17408	scaffold2	3037293	17.093
17	Tag_17409	scaffold2	3037799	17.093
*17	Tag_17410	scaffold2	3038303	17.093
16	Tag_17416	scaffold2	3041619	16.381
*17	Tag_17419	scaffold2	3044914	17.093
*17	Tag_17449	scaffold2	3062655	17.093
*17	Tag_17458	scaffold2	3067300	17.093
14	Tag_17459	scaffold2	3072449	15.066
15	Tag_17460	scaffold2	3074943	15.588
*13	Tag_17462	scaffold2	3076526	14.518
*13	Tag_17463	scaffold2	3077027	14.518
13	Tag_17464	scaffold2	3077535	14.518
*13	Tag_17465	scaffold2	3078036	14.518
*13	Tag_17466	scaffold2	3078626	14.518
*13	Tag_17467	scaffold2	3079145	14.518
*13	Tag_17468	scaffold2	3079661	14.518
*13	Tag_17469	scaffold2	3080203	14.518
*13	Tag_17470	scaffold2	3080719	14.518
*13	Tag_17471	scaffold2	3081232	14.518
*12	Tag_17472	scaffold2	3081789	13.695
*12	Tag_17473	scaffold2	3082295	13.695
12	Tag_17474	scaffold2	3082797	13.695
*12	Tag_17475	scaffold2	3083341	13.695
*12	Tag_17476	scaffold2	3083856	13.695
*12	Tag_17477	scaffold2	3095689	13.695
*12	Tag_17479	scaffold2	3102043	13.695
*12	Tag_17480	scaffold2	3102600	13.695
*12	Tag_17481	scaffold2	3103109	13.695
*12	Tag_17482	scaffold2	3103631	13.695
*12	Tag_17483	scaffold2	3104132	13.695
*12	Tag_17484	scaffold2	3105747	13.695
*12	Tag_17485	scaffold2	3106823	13.695
*12	Tag_17486	scaffold2	3107522	13.695
*12	Tag_17487	scaffold2	3108285	13.695
*12	Tag_17490	scaffold2	3109877	13.695
11	Tag_17491	scaffold2	3110398	12.864
*11	Tag_17492	scaffold2	3110911	12.864
*11	Tag_17493	scaffold2	3111439	12.864
*11	Tag_17494	scaffold2	3111946	12.864
*11	Tag_17495	scaffold2	3112486	12.864
*11	Tag_17496	scaffold2	3113106	12.864
*11	Tag_17497	scaffold2	3113622	12.864
*11	Tag_17498	scaffold2	3114137	12.864
*11	Tag_17499	scaffold2	3114686	12.864
*11	Tag_17500	scaffold2	3115194	12.864
*11	Tag_17501	scaffold2	3115781	12.864
*11	Tag_17502	scaffold2	3116496	12.864
*11	Tag_17503	scaffold2	3117006	12.864
*11	Tag_17504	scaffold2	3117527	12.864
*11	Tag_17505	scaffold2	3118098	12.864
*11	Tag_17506	scaffold2	3118606	12.864
*11	Tag_17507	scaffold2	3119208	12.864
*11	Tag_17508	scaffold2	3119800	12.864
*11	Tag_17509	scaffold2	3120322	12.864
*11	Tag_17510	scaffold2	3120841	12.864
*11	Tag_17511	scaffold2	3121348	12.864
*11	Tag_17512	scaffold2	3121886	12.864
*11	Tag_17513	scaffold2	3122387	12.864
*11	Tag_17514	scaffold2	3122906	12.864
*11	Tag_17515	scaffold2	3123427	12.864
*11	Tag_17516	scaffold2	3123961	12.864
*11	Tag_17517	scaffold2	3124483	12.864
*11	Tag_17518	scaffold2	3126192	12.864
*11	Tag_17519	scaffold2	3126755	12.864
*11	Tag_17520	scaffold2	3127267	12.864
*11	Tag_17521	scaffold2	3127770	12.864
*11	Tag_17522	scaffold2	3128404	12.864
*11	Tag_17523	scaffold2	3129073	12.864
*10	Tag_17524	scaffold2	3129894	12.044
10	Tag_17525	scaffold2	3130685	12.044
*10	Tag_17526	scaffold2	3131296	12.044
*10	Tag_17527	scaffold2	3131805	12.044
*10	Tag_17528	scaffold2	3132340	12.044
*10	Tag_17529	scaffold2	3132843	12.044
*10	Tag_17530	scaffold2	3133356	12.044
9	Tag_17531	scaffold2	3133860	11.26
8	Tag_17532	scaffold2	3134383	10.564
*10	Tag_17533	scaffold2	3134904	12.044
7	Tag_17534	scaffold2	3135590	8.151
*7	Tag_17535	scaffold2	3136157	8.151
*7	Tag_17536	scaffold2	3136717	8.151
*7	Tag_17537	scaffold2	3137241	8.151
*7	Tag_17538	scaffold2	3137783	8.151
*7	Tag_17539	scaffold2	3140317	8.151
*7	Tag_17540	scaffold2	3140928	8.151
*7	Tag_17541	scaffold2	3141453	8.151
*7	Tag_17542	scaffold2	3142014	8.151
*7	Tag_17543	scaffold2	3142530	8.151
*7	Tag_17544	scaffold2	3143038	8.151
*7	Tag_17545	scaffold2	3143575	8.151
*7	Tag_17546	scaffold2	3144263	8.151
*7	Tag_17547	scaffold2	3144771	8.151
*7	Tag_17548	scaffold2	3145306	8.151
*7	Tag_17549	scaffold2	3145842	8.151
*7	Tag_17550	scaffold2	3146358	8.151
*7	Tag_17551	scaffold2	3146925	8.151
*7	Tag_17552	scaffold2	3147666	8.151
*7	Tag_17553	scaffold2	3149190	8.151
*7	Tag_17554	scaffold2	3149698	8.151
*7	Tag_17555	scaffold2	3150219	8.151
*7	Tag_17556	scaffold2	3150724	8.151
*7	Tag_17557	scaffold2	3151225	8.151
*7	Tag_17558	scaffold2	3151731	8.151
*7	Tag_17559	scaffold2	3152244	8.151
*7	Tag_17560	scaffold2	3152749	8.151
*7	Tag_17561	scaffold2	3153258	8.151
*7	Tag_17562	scaffold2	3153769	8.151
*7	Tag_17563	scaffold2	3154274	8.151
*7	Tag_17564	scaffold2	3154868	8.151
*7	Tag_17565	scaffold2	3155463	8.151
*7	Tag_17566	scaffold2	3155994	8.151
*7	Tag_17567	scaffold2	3156568	8.151
*6	Tag_17568	scaffold2	3157073	7.326
6	Tag_17569	scaffold2	3157582	7.326
*6	Tag_17570	scaffold2	3158120	7.326
*6	Tag_17571	scaffold2	3158636	7.326
*6	Tag_17572	scaffold2	3159172	7.326
5	Tag_17573	scaffold2	3159691	6.086
*5	Tag_17574	scaffold2	3160434	6.086
*5	Tag_17575	scaffold2	3160944	6.086
*4	Tag_17576	scaffold2	3161530	3.236
*4	Tag_17577	scaffold2	3162058	3.236
4	Tag_17578	scaffold2	3162578	3.236
*4	Tag_17579	scaffold2	3163088	3.236
*3	Tag_17580	scaffold2	3163618	2.393
*3	Tag_17581	scaffold2	3164129	2.393
*3	Tag_17582	scaffold2	3164641	2.393
*3	Tag_17583	scaffold2	3165151	2.393
*3	Tag_17584	scaffold2	3165658	2.393
3	Tag_17585	scaffold2	3166235	2.393
*3	Tag_17586	scaffold2	3166739	2.393
*3	Tag_17587	scaffold2	3167255	2.393
*2	Tag_17588	scaffold2	3167782	0.781
2	Tag_17589	scaffold2	3168286	0.781
*2	Tag_17590	scaffold2	3168794	0.781
*2	Tag_17591	scaffold2	3169311	0.781
*2	Tag_17592	scaffold2	3170241	0.781
*2	Tag_17593	scaffold2	3170765	0.781
*2	Tag_17594	scaffold2	3171296	0.781
*2	Tag_17595	scaffold2	3171850	0.781
*2	Tag_17596	scaffold2	3172369	0.781
*2	Tag_17597	scaffold2	3172905	0.781
*2	Tag_17598	scaffold2	3173540	0.781
*2	Tag_17599	scaffold2	3174171	0.781
*2	Tag_17600	scaffold2	3174688	0.781
*2	Tag_17601	scaffold2	3175209	0.781
*2	Tag_17602	scaffold2	3175726	0.781
*2	Tag_17603	scaffold2	3176229	0.781
*1	Tag_17604	scaffold2	3176736	0
*1	Tag_17605	scaffold2	3177361	0
*1	Tag_17606	scaffold2	3178390	0
*1	Tag_17607	scaffold2	3178892	0
*1	Tag_17608	scaffold2	3182427	0
*1	Tag_17609	scaffold2	3182943	0
*1	Tag_17611	scaffold2	3185511	0
1	Tag_17612	scaffold2	3186042	0
*1	Tag_17613	scaffold2	3186546	0
*12	Tag_17618	scaffold2	3190908	13.695
*12	Tag_17619	scaffold2	3191425	13.695
*12	Tag_17620	scaffold2	3191932	13.695
*12	Tag_17621	scaffold2	3192486	13.695
*12	Tag_17622	scaffold2	3192988	13.695
*12	Tag_17623	scaffold2	3193496	13.695
*12	Tag_17624	scaffold2	3195260	13.695
*12	Tag_17625	scaffold2	3196592	13.695
*12	Tag_17626	scaffold2	3197219	13.695
*2	Tag_17627	scaffold2	3197731	0.781

## Sheet: lg5
Order	SNP_name	Scaffold	Physical position (bp)	Genetic Position (cM)
1	Tag_47909	scaffold16	1008231	0
*2	Tag_47910	scaffold16	1008747	0.856
*2	Tag_47908	scaffold16	1006490	0.856
*2	Tag_47907	scaffold16	1004834	0.856
*2	Tag_47906	scaffold16	1004270	0.856
*2	Tag_47905	scaffold16	1003207	0.856
*2	Tag_47904	scaffold16	1002706	0.856
*2	Tag_47903	scaffold16	1002140	0.856
*2	Tag_47902	scaffold16	1001611	0.856
*2	Tag_47899	scaffold16	999997	0.856
*2	Tag_47898	scaffold16	999491	0.856
*2	Tag_47897	scaffold16	998949	0.856
*2	Tag_47896	scaffold16	998388	0.856
*2	Tag_47895	scaffold16	997880	0.856
*2	Tag_47893	scaffold16	993979	0.856
*2	Tag_47892	scaffold16	993436	0.856
*2	Tag_47891	scaffold16	992935	0.856
*2	Tag_47890	scaffold16	992415	0.856
*2	Tag_47889	scaffold16	991898	0.856
*2	Tag_47888	scaffold16	991390	0.856
*2	Tag_47887	scaffold16	990882	0.856
*2	Tag_47886	scaffold16	990369	0.856
*2	Tag_47885	scaffold16	989861	0.856
*2	Tag_47884	scaffold16	989358	0.856
*2	Tag_47883	scaffold16	988850	0.856
*2	Tag_47882	scaffold16	988347	0.856
*2	Tag_47880	scaffold16	987111	0.856
*2	Tag_47879	scaffold16	986517	0.856
*2	Tag_47878	scaffold16	985570	0.856
*2	Tag_47877	scaffold16	984431	0.856
*2	Tag_47876	scaffold16	983897	0.856
*2	Tag_47875	scaffold16	983393	0.856
*2	Tag_47874	scaffold16	982878	0.856
*2	Tag_47873	scaffold16	982361	0.856
*2	Tag_47872	scaffold16	981838	0.856
*2	Tag_47871	scaffold16	981330	0.856
*2	Tag_47870	scaffold16	980829	0.856
*2	Tag_47869	scaffold16	980312	0.856
*2	Tag_47868	scaffold16	979810	0.856
*2	Tag_47867	scaffold16	979270	0.856
*2	Tag_47866	scaffold16	978754	0.856
*2	Tag_47865	scaffold16	978246	0.856
*2	Tag_47864	scaffold16	977716	0.856
*2	Tag_47863	scaffold16	977214	0.856
*2	Tag_47862	scaffold16	976712	0.856
*2	Tag_47861	scaffold16	976152	0.856
*2	Tag_47860	scaffold16	975630	0.856
*2	Tag_47859	scaffold16	975084	0.856
*2	Tag_47858	scaffold16	974577	0.856
*2	Tag_47857	scaffold16	974073	0.856
*2	Tag_47855	scaffold16	973048	0.856
*2	Tag_47854	scaffold16	972528	0.856
*2	Tag_47853	scaffold16	971981	0.856
*2	Tag_47852	scaffold16	971324	0.856
*2	Tag_47851	scaffold16	970801	0.856
*2	Tag_47850	scaffold16	970237	0.856
*2	Tag_47849	scaffold16	969704	0.856
*2	Tag_47848	scaffold16	969181	0.856
*2	Tag_47847	scaffold16	968656	0.856
*2	Tag_47846	scaffold16	968123	0.856
*2	Tag_47845	scaffold16	967548	0.856
*2	Tag_47844	scaffold16	967016	0.856
*2	Tag_47843	scaffold16	966479	0.856
*2	Tag_47842	scaffold16	965768	0.856
*2	Tag_47841	scaffold16	965234	0.856
*2	Tag_47840	scaffold16	964731	0.856
*2	Tag_47839	scaffold16	964221	0.856
*2	Tag_47838	scaffold16	963719	0.856
*2	Tag_47837	scaffold16	963204	0.856
*2	Tag_47836	scaffold16	962690	0.856
*2	Tag_47835	scaffold16	962184	0.856
*2	Tag_47834	scaffold16	961567	0.856
*2	Tag_47833	scaffold16	961045	0.856
*2	Tag_47832	scaffold16	960542	0.856
*2	Tag_47831	scaffold16	959986	0.856
*2	Tag_47830	scaffold16	959441	0.856
*2	Tag_47829	scaffold16	958939	0.856
*2	Tag_47828	scaffold16	958430	0.856
*2	Tag_47827	scaffold16	957877	0.856
*2	Tag_47826	scaffold16	957362	0.856
*2	Tag_47825	scaffold16	956830	0.856
*2	Tag_47824	scaffold16	956324	0.856
*2	Tag_47823	scaffold16	955802	0.856
*2	Tag_47822	scaffold16	955295	0.856
*2	Tag_47821	scaffold16	954118	0.856
*2	Tag_47820	scaffold16	953119	0.856
*2	Tag_47819	scaffold16	952604	0.856
*2	Tag_47818	scaffold16	952074	0.856
*2	Tag_47817	scaffold16	951573	0.856
*2	Tag_47816	scaffold16	951069	0.856
*2	Tag_47815	scaffold16	950407	0.856
*2	Tag_47813	scaffold16	949039	0.856
*2	Tag_47812	scaffold16	948532	0.856
*2	Tag_47811	scaffold16	948011	0.856
*2	Tag_47810	scaffold16	947509	0.856
*2	Tag_47809	scaffold16	947007	0.856
*2	Tag_47808	scaffold16	946486	0.856
*2	Tag_47807	scaffold16	945985	0.856
*2	Tag_47806	scaffold16	945476	0.856
2	Tag_47805	scaffold16	944920	0.856
*2	Tag_47803	scaffold16	943742	0.856
*2	Tag_47802	scaffold16	943207	0.856
*2	Tag_47801	scaffold16	942516	0.856
*2	Tag_47800	scaffold16	941983	0.856
*3	Tag_47799	scaffold16	941474	2.463
*3	Tag_47798	scaffold16	940939	2.463
*3	Tag_47797	scaffold16	940430	2.463
*3	Tag_47796	scaffold16	939924	2.463
*3	Tag_47794	scaffold16	938757	2.463
3	Tag_47793	scaffold16	938256	2.463
*3	Tag_47792	scaffold16	937575	2.463
*3	Tag_47791	scaffold16	937065	2.463
*3	Tag_47790	scaffold16	936534	2.463
*4	Tag_47788	scaffold16	935477	3.115
4	Tag_47787	scaffold16	934965	3.115
*4	Tag_47786	scaffold16	919121	3.115
*4	Tag_47785	scaffold16	918441	3.115
*4	Tag_47784	scaffold16	917688	3.115
5	Tag_47776	scaffold16	877043	8.247
*6	Tag_47777	scaffold16	877766	8.993
6	Tag_47775	scaffold16	876533	8.993
*7	Tag_47774	scaffold16	876012	10.806
7	Tag_47773	scaffold16	875450	10.806
*7	Tag_47772	scaffold16	874942	10.806
8	Tag_47743	scaffold16	854840	12.39
*9	Tag_47771	scaffold16	874441	12.889
*9	Tag_47770	scaffold16	873901	12.889
*9	Tag_47769	scaffold16	873376	12.889
*9	Tag_47768	scaffold16	872729	12.889
*9	Tag_47767	scaffold16	872175	12.889
*9	Tag_47766	scaffold16	871673	12.889
*9	Tag_47756	scaffold16	864759	12.889
*9	Tag_47755	scaffold16	864231	12.889
*9	Tag_47754	scaffold16	863644	12.889
*9	Tag_47753	scaffold16	862960	12.889
*9	Tag_47752	scaffold16	862377	12.889
*9	Tag_47751	scaffold16	861845	12.889
*9	Tag_47750	scaffold16	861316	12.889
*9	Tag_47749	scaffold16	860811	12.889
*9	Tag_47748	scaffold16	860297	12.889
*9	Tag_47747	scaffold16	857689	12.889
*9	Tag_47746	scaffold16	857141	12.889
*9	Tag_47745	scaffold16	856579	12.889
*9	Tag_47744	scaffold16	856067	12.889
*9	Tag_47741	scaffold16	853788	12.889
*9	Tag_47740	scaffold16	853273	12.889
*9	Tag_47739	scaffold16	852579	12.889
*9	Tag_47738	scaffold16	852066	12.889
*9	Tag_47737	scaffold16	851535	12.889
*9	Tag_47734	scaffold16	849322	12.889
*9	Tag_47733	scaffold16	848174	12.889
*9	Tag_47732	scaffold16	846941	12.889
*9	Tag_47731	scaffold16	845818	12.889
*9	Tag_47730	scaffold16	845011	12.889
9	Tag_47729	scaffold16	844291	12.889
*9	Tag_47728	scaffold16	843728	12.889
*10	Tag_47727	scaffold16	842292	13.482
*10	Tag_47726	scaffold16	840411	13.482
*10	Tag_47725	scaffold16	839852	13.482
*10	Tag_47722	scaffold16	835901	13.482
*10	Tag_47721	scaffold16	835374	13.482
*10	Tag_47718	scaffold16	833418	13.482
*10	Tag_47715	scaffold16	826654	13.482
*10	Tag_47711	scaffold16	824220	13.482
*10	Tag_47703	scaffold16	816949	13.482
*10	Tag_47702	scaffold16	816447	13.482
*10	Tag_47695	scaffold16	812722	13.482
*10	Tag_47694	scaffold16	812165	13.482
*10	Tag_47693	scaffold16	811615	13.482
*10	Tag_47692	scaffold16	811108	13.482
*10	Tag_47691	scaffold16	810597	13.482
*10	Tag_47690	scaffold16	810087	13.482
*10	Tag_47689	scaffold16	809579	13.482
*10	Tag_47688	scaffold16	809075	13.482
*10	Tag_47687	scaffold16	808550	13.482
*10	Tag_47686	scaffold16	808014	13.482
*10	Tag_47685	scaffold16	807492	13.482
*10	Tag_47684	scaffold16	806910	13.482
*10	Tag_47683	scaffold16	806379	13.482
*10	Tag_47682	scaffold16	805806	13.482
*10	Tag_47681	scaffold16	805122	13.482
*10	Tag_47680	scaffold16	804614	13.482
*10	Tag_47679	scaffold16	804112	13.482
*10	Tag_47678	scaffold16	803593	13.482
*10	Tag_47677	scaffold16	803080	13.482
*10	Tag_47676	scaffold16	802534	13.482
*10	Tag_47675	scaffold16	801985	13.482
*10	Tag_47674	scaffold16	801484	13.482
*10	Tag_47673	scaffold16	800933	13.482
*10	Tag_47672	scaffold16	800319	13.482
*10	Tag_47671	scaffold16	799780	13.482
*10	Tag_47670	scaffold16	799263	13.482
*10	Tag_47669	scaffold16	798667	13.482
*10	Tag_47668	scaffold16	798161	13.482
*10	Tag_47667	scaffold16	797660	13.482
*10	Tag_47666	scaffold16	797142	13.482
*10	Tag_47665	scaffold16	796641	13.482
*10	Tag_47664	scaffold16	795926	13.482
*10	Tag_47663	scaffold16	795407	13.482
*10	Tag_47662	scaffold16	794874	13.482
*10	Tag_47661	scaffold16	794313	13.482
*10	Tag_47660	scaffold16	793768	13.482
*10	Tag_47659	scaffold16	793244	13.482
*10	Tag_47656	scaffold16	789127	13.482
*10	Tag_47655	scaffold16	788592	13.482
*10	Tag_47654	scaffold16	788086	13.482
*10	Tag_47653	scaffold16	787578	13.482
*10	Tag_47652	scaffold16	787077	13.482
*10	Tag_47651	scaffold16	786554	13.482
*10	Tag_47650	scaffold16	785937	13.482
*10	Tag_47649	scaffold16	785221	13.482
*10	Tag_47648	scaffold16	784642	13.482
*10	Tag_47647	scaffold16	784127	13.482
*10	Tag_47646	scaffold16	782931	13.482
*10	Tag_47645	scaffold16	781969	13.482
*10	Tag_47642	scaffold16	777130	13.482
*10	Tag_47641	scaffold16	776494	13.482
*10	Tag_47640	scaffold16	775987	13.482
*10	Tag_47639	scaffold16	775480	13.482
*10	Tag_47638	scaffold16	774975	13.482
*10	Tag_47637	scaffold16	774468	13.482
*10	Tag_47636	scaffold16	773963	13.482
*10	Tag_47635	scaffold16	773454	13.482
*10	Tag_47634	scaffold16	772926	13.482
*10	Tag_47633	scaffold16	772379	13.482
*10	Tag_47632	scaffold16	771852	13.482
*10	Tag_47631	scaffold16	771330	13.482
*10	Tag_47630	scaffold16	770814	13.482
*10	Tag_47629	scaffold16	770301	13.482
*10	Tag_47628	scaffold16	769689	13.482
*10	Tag_47627	scaffold16	769185	13.482
*10	Tag_47626	scaffold16	768672	13.482
*10	Tag_47625	scaffold16	768167	13.482
*10	Tag_47624	scaffold16	767622	13.482
*10	Tag_47623	scaffold16	766730	13.482
*10	Tag_47622	scaffold16	766206	13.482
*10	Tag_47621	scaffold16	765683	13.482
*10	Tag_47620	scaffold16	765177	13.482
*10	Tag_47619	scaffold16	764283	13.482
*10	Tag_47618	scaffold16	763731	13.482
*10	Tag_47617	scaffold16	763226	13.482
*10	Tag_47616	scaffold16	762723	13.482
*10	Tag_47615	scaffold16	762218	13.482
*10	Tag_47614	scaffold16	761685	13.482
*10	Tag_47613	scaffold16	761168	13.482
*10	Tag_47611	scaffold16	739336	13.482
*10	Tag_47610	scaffold16	738783	13.482
*10	Tag_47609	scaffold16	738244	13.482
*10	Tag_47608	scaffold16	737743	13.482
*10	Tag_47607	scaffold16	737234	13.482
*10	Tag_47606	scaffold16	736710	13.482
*10	Tag_47605	scaffold16	736209	13.482
*10	Tag_47604	scaffold16	735611	13.482
*10	Tag_47603	scaffold16	735077	13.482
*10	Tag_47602	scaffold16	734565	13.482
*10	Tag_47601	scaffold16	733929	13.482
*10	Tag_47600	scaffold16	733209	13.482
*10	Tag_47599	scaffold16	732603	13.482
*10	Tag_47598	scaffold16	732084	13.482
*10	Tag_47597	scaffold16	731564	13.482
*10	Tag_47596	scaffold16	731054	13.482
*10	Tag_47595	scaffold16	730520	13.482
*10	Tag_47594	scaffold16	730011	13.482
*10	Tag_47593	scaffold16	729507	13.482
*10	Tag_47592	scaffold16	728978	13.482
*10	Tag_47591	scaffold16	728476	13.482
*10	Tag_47589	scaffold16	727442	13.482
*10	Tag_47588	scaffold16	726909	13.482
*10	Tag_47587	scaffold16	726402	13.482
*10	Tag_47586	scaffold16	725837	13.482
*10	Tag_47585	scaffold16	725334	13.482
*10	Tag_47584	scaffold16	724808	13.482
*10	Tag_47583	scaffold16	724264	13.482
*10	Tag_47582	scaffold16	723599	13.482
*10	Tag_47581	scaffold16	723097	13.482
*10	Tag_47580	scaffold16	722558	13.482
*10	Tag_47579	scaffold16	722043	13.482
*10	Tag_47578	scaffold16	721250	13.482
*10	Tag_47576	scaffold16	720142	13.482
*10	Tag_47567	scaffold16	712555	13.482
*10	Tag_47566	scaffold16	712038	13.482
*10	Tag_47565	scaffold16	711502	13.482
*10	Tag_47564	scaffold16	710999	13.482
*10	Tag_47563	scaffold16	710475	13.482
*10	Tag_47562	scaffold16	709973	13.482
*10	Tag_47561	scaffold16	709402	13.482
*10	Tag_47560	scaffold16	708802	13.482
*10	Tag_47559	scaffold16	708298	13.482
*10	Tag_47558	scaffold16	707753	13.482
*10	Tag_47557	scaffold16	707239	13.482
*10	Tag_47556	scaffold16	706737	13.482
*10	Tag_47555	scaffold16	706210	13.482
*10	Tag_47554	scaffold16	705690	13.482
*10	Tag_47553	scaffold16	705174	13.482
*10	Tag_47552	scaffold16	704618	13.482
*10	Tag_47551	scaffold16	704099	13.482
*10	Tag_47550	scaffold16	703597	13.482
*10	Tag_47549	scaffold16	703079	13.482
*10	Tag_47548	scaffold16	702578	13.482
*10	Tag_47547	scaffold16	701925	13.482
*10	Tag_47546	scaffold16	701395	13.482
*10	Tag_47545	scaffold16	700802	13.482
*10	Tag_47544	scaffold16	700272	13.482
*10	Tag_47543	scaffold16	699762	13.482
*10	Tag_47542	scaffold16	699257	13.482
*10	Tag_47541	scaffold16	698754	13.482
*10	Tag_47540	scaffold16	698231	13.482
*10	Tag_47539	scaffold16	697678	13.482
*10	Tag_47537	scaffold16	696108	13.482
*10	Tag_47536	scaffold16	695586	13.482
*10	Tag_47535	scaffold16	695059	13.482
*10	Tag_47534	scaffold16	694558	13.482
*10	Tag_47533	scaffold16	693986	13.482
*10	Tag_47532	scaffold16	693475	13.482
*10	Tag_47531	scaffold16	692901	13.482
*10	Tag_47530	scaffold16	692395	13.482
*10	Tag_47529	scaffold16	691824	13.482
*10	Tag_47528	scaffold16	691235	13.482
*10	Tag_47527	scaffold16	689818	13.482
*10	Tag_47526	scaffold16	689291	13.482
*10	Tag_47525	scaffold16	688782	13.482
*10	Tag_47524	scaffold16	688269	13.482
*10	Tag_47523	scaffold16	687730	13.482
*10	Tag_47522	scaffold16	687222	13.482
*10	Tag_47521	scaffold16	686707	13.482
*10	Tag_47520	scaffold16	686203	13.482
*10	Tag_47519	scaffold16	685698	13.482
*10	Tag_47518	scaffold16	685196	13.482
*10	Tag_47517	scaffold16	684661	13.482
*10	Tag_47516	scaffold16	684156	13.482
*10	Tag_47515	scaffold16	683652	13.482
*10	Tag_47514	scaffold16	683076	13.482
*10	Tag_47513	scaffold16	682499	13.482
*10	Tag_47512	scaffold16	681804	13.482
*10	Tag_47511	scaffold16	681303	13.482
*10	Tag_47510	scaffold16	680798	13.482
*10	Tag_47509	scaffold16	680243	13.482
10	Tag_47508	scaffold16	679694	13.482
*11	Tag_47724	scaffold16	837319	14.4
*11	Tag_47590	scaffold16	727943	14.4
*11	Tag_47575	scaffold16	718935	14.4
*11	Tag_47507	scaffold16	679177	14.4
*11	Tag_47506	scaffold16	678669	14.4
*11	Tag_47505	scaffold16	678147	14.4
*11	Tag_47504	scaffold16	677577	14.4
*11	Tag_47503	scaffold16	677065	14.4
*11	Tag_47502	scaffold16	676558	14.4
*11	Tag_47501	scaffold16	676054	14.4
*11	Tag_47500	scaffold16	675524	14.4
*11	Tag_47499	scaffold16	674983	14.4
*11	Tag_47498	scaffold16	674419	14.4
*11	Tag_47496	scaffold16	672403	14.4
*11	Tag_47495	scaffold16	671901	14.4
*11	Tag_47494	scaffold16	671395	14.4
*11	Tag_47493	scaffold16	670878	14.4
*11	Tag_47492	scaffold16	670355	14.4
*11	Tag_47491	scaffold16	669840	14.4
*11	Tag_47490	scaffold16	669290	14.4
*11	Tag_47489	scaffold16	668751	14.4
*11	Tag_47488	scaffold16	668244	14.4
*11	Tag_47487	scaffold16	667718	14.4
*11	Tag_47482	scaffold16	664688	14.4
*11	Tag_47481	scaffold16	664162	14.4
*11	Tag_47480	scaffold16	663650	14.4
*11	Tag_47478	scaffold16	662582	14.4
*11	Tag_47477	scaffold16	661946	14.4
*11	Tag_47476	scaffold16	661440	14.4
*11	Tag_47475	scaffold16	660938	14.4
*11	Tag_47474	scaffold16	660432	14.4
*11	Tag_47473	scaffold16	659931	14.4
*11	Tag_47472	scaffold16	659418	14.4
*11	Tag_47471	scaffold16	658915	14.4
*11	Tag_47470	scaffold16	658386	14.4
*11	Tag_47468	scaffold16	657251	14.4
*11	Tag_47467	scaffold16	656750	14.4
*11	Tag_47466	scaffold16	656233	14.4
*11	Tag_47465	scaffold16	655723	14.4
*11	Tag_47464	scaffold16	655218	14.4
*11	Tag_47463	scaffold16	654389	14.4
*11	Tag_47462	scaffold16	653872	14.4
*11	Tag_47461	scaffold16	653368	14.4
*11	Tag_47460	scaffold16	652840	14.4
*11	Tag_47459	scaffold16	652259	14.4
*11	Tag_47458	scaffold16	651756	14.4
*11	Tag_47457	scaffold16	651191	14.4
11	Tag_47456	scaffold16	650681	14.4
*11	Tag_47455	scaffold16	650167	14.4
*11	Tag_47454	scaffold16	649661	14.4
*11	Tag_47451	scaffold16	648117	14.4
*11	Tag_47450	scaffold16	647601	14.4
*11	Tag_47449	scaffold16	647080	14.4
*11	Tag_47448	scaffold16	646577	14.4
*12	Tag_47574	scaffold16	718432	15.191
*12	Tag_47479	scaffold16	663118	15.191
*12	Tag_47469	scaffold16	657875	15.191
*12	Tag_47453	scaffold16	649138	15.191
*12	Tag_47452	scaffold16	648620	15.191
*12	Tag_47447	scaffold16	646008	15.191
*12	Tag_47446	scaffold16	645505	15.191
*12	Tag_47445	scaffold16	644974	15.191
*12	Tag_47444	scaffold16	644447	15.191
*12	Tag_47442	scaffold16	643399	15.191
12	Tag_47441	scaffold16	642791	15.191
*12	Tag_47440	scaffold16	642256	15.191
*13	Tag_47497	scaffold16	673491	15.989
*13	Tag_47439	scaffold16	641751	15.989
13	Tag_47438	scaffold16	641238	15.989
*14	Tag_47437	scaffold16	640699	16.771
*14	Tag_47436	scaffold16	639587	16.771
*14	Tag_47435	scaffold16	633895	16.771
*14	Tag_47434	scaffold16	631250	16.771
*14	Tag_47433	scaffold16	630719	16.771
*14	Tag_47421	scaffold16	593484	16.771
*14	Tag_47420	scaffold16	592902	16.771
*14	Tag_47419	scaffold16	592277	16.771
*14	Tag_47418	scaffold16	591763	16.771
*14	Tag_47414	scaffold16	589736	16.771
*14	Tag_47413	scaffold16	589171	16.771
*14	Tag_47412	scaffold16	588646	16.771
*14	Tag_47411	scaffold16	588130	16.771
*14	Tag_47410	scaffold16	587623	16.771
*14	Tag_47409	scaffold16	587115	16.771
*14	Tag_47408	scaffold16	586601	16.771
*14	Tag_47407	scaffold16	586018	16.771
*14	Tag_47406	scaffold16	585435	16.771
*14	Tag_47405	scaffold16	584930	16.771
*14	Tag_47404	scaffold16	584364	16.771
*14	Tag_47403	scaffold16	583858	16.771
*14	Tag_47402	scaffold16	583345	16.771
*14	Tag_47401	scaffold16	582834	16.771
*14	Tag_47400	scaffold16	582329	16.771
14	Tag_47399	scaffold16	581699	16.771
*15	Tag_47334	scaffold16	532044	17.434
*15	Tag_47332	scaffold16	530339	17.434
*15	Tag_47331	scaffold16	529521	17.434
15	Tag_47330	scaffold16	528967	17.434
*15	Tag_47329	scaffold16	528328	17.434
*15	Tag_47328	scaffold16	526557	17.434
*16	Tag_47397	scaffold16	580627	17.759
*16	Tag_47396	scaffold16	580072	17.759
*16	Tag_47395	scaffold16	579571	17.759
*16	Tag_47393	scaffold16	578506	17.759
*16	Tag_47392	scaffold16	577960	17.759
*16	Tag_47391	scaffold16	577443	17.759
*16	Tag_47390	scaffold16	576589	17.759
*16	Tag_47389	scaffold16	575959	17.759
*16	Tag_47388	scaffold16	575433	17.759
*16	Tag_47385	scaffold16	573506	17.759
*16	Tag_47384	scaffold16	572743	17.759
*16	Tag_47383	scaffold16	571977	17.759
*16	Tag_47380	scaffold16	570350	17.759
*16	Tag_47379	scaffold16	569843	17.759
*16	Tag_47378	scaffold16	569339	17.759
*16	Tag_47377	scaffold16	568827	17.759
*16	Tag_47376	scaffold16	568318	17.759
*16	Tag_47375	scaffold16	567803	17.759
*16	Tag_47374	scaffold16	567296	17.759
*16	Tag_47373	scaffold16	566788	17.759
*16	Tag_47372	scaffold16	566287	17.759
*16	Tag_47371	scaffold16	565775	17.759
*16	Tag_47370	scaffold16	565240	17.759
*16	Tag_47369	scaffold16	564739	17.759
*16	Tag_47368	scaffold16	564229	17.759
*16	Tag_47367	scaffold16	563673	17.759
*16	Tag_47366	scaffold16	563134	17.759
*16	Tag_47365	scaffold16	562598	17.759
*16	Tag_47364	scaffold16	562095	17.759
*16	Tag_47363	scaffold16	561574	17.759
*16	Tag_47362	scaffold16	561073	17.759
*16	Tag_47361	scaffold16	560451	17.759
*16	Tag_47360	scaffold16	559940	17.759
*16	Tag_47359	scaffold16	559403	17.759
*16	Tag_47358	scaffold16	558902	17.759
*16	Tag_47357	scaffold16	558395	17.759
*16	Tag_47356	scaffold16	557875	17.759
*16	Tag_47355	scaffold16	556611	17.759
*16	Tag_47353	scaffold16	555588	17.759
*16	Tag_47352	scaffold16	555079	17.759
*16	Tag_47351	scaffold16	554554	17.759
*16	Tag_47350	scaffold16	553991	17.759
*16	Tag_47349	scaffold16	553474	17.759
*16	Tag_47348	scaffold16	552960	17.759
*16	Tag_47346	scaffold16	551870	17.759
*16	Tag_47345	scaffold16	551094	17.759
*16	Tag_47344	scaffold16	550457	17.759
*16	Tag_47343	scaffold16	549943	17.759
*16	Tag_47342	scaffold16	549419	17.759
*16	Tag_47341	scaffold16	548788	17.759
*16	Tag_47340	scaffold16	539175	17.759
*16	Tag_47339	scaffold16	538656	17.759
*16	Tag_47338	scaffold16	538144	17.759
*16	Tag_47337	scaffold16	535982	17.759
*16	Tag_47336	scaffold16	534716	17.759
*16	Tag_47335	scaffold16	533398	17.759
*16	Tag_47327	scaffold16	526022	17.759
*16	Tag_47326	scaffold16	524400	17.759
*16	Tag_47325	scaffold16	522486	17.759
*16	Tag_47324	scaffold16	521848	17.759
*16	Tag_47323	scaffold16	520332	17.759
*16	Tag_47322	scaffold16	518416	17.759
*16	Tag_47320	scaffold16	516073	17.759
*16	Tag_47319	scaffold16	515571	17.759
*16	Tag_47318	scaffold16	515014	17.759
*16	Tag_47317	scaffold16	514501	17.759
16	Tag_47316	scaffold16	513994	17.759
*16	Tag_47315	scaffold16	513487	17.759
*16	Tag_47314	scaffold16	512906	17.759
*17	Tag_47354	scaffold16	556097	18.425
*17	Tag_47313	scaffold16	512397	18.425
*17	Tag_47311	scaffold16	511250	18.425
*17	Tag_47310	scaffold16	510746	18.425
*17	Tag_47309	scaffold16	510241	18.425
*17	Tag_47308	scaffold16	509740	18.425
*17	Tag_47307	scaffold16	509237	18.425
*17	Tag_47306	scaffold16	508732	18.425
*17	Tag_47305	scaffold16	508208	18.425
*17	Tag_47304	scaffold16	507685	18.425
*17	Tag_47303	scaffold16	507171	18.425
*17	Tag_47302	scaffold16	506663	18.425
*17	Tag_47301	scaffold16	506062	18.425
*17	Tag_47300	scaffold16	505533	18.425
*17	Tag_47299	scaffold16	505031	18.425
*17	Tag_47298	scaffold16	504440	18.425
*17	Tag_47297	scaffold16	503927	18.425
*17	Tag_47296	scaffold16	503366	18.425
*17	Tag_47294	scaffold16	502297	18.425
*17	Tag_47293	scaffold16	501744	18.425
*17	Tag_47292	scaffold16	501240	18.425
*17	Tag_47291	scaffold16	500734	18.425
*17	Tag_47290	scaffold16	500193	18.425
*17	Tag_47288	scaffold16	496607	18.425
*17	Tag_47287	scaffold16	496035	18.425
*17	Tag_47286	scaffold16	495510	18.425
*17	Tag_47285	scaffold16	494988	18.425
*17	Tag_47284	scaffold16	494484	18.425
*17	Tag_47283	scaffold16	493970	18.425
*17	Tag_47282	scaffold16	493462	18.425
*17	Tag_47281	scaffold16	492943	18.425
*17	Tag_47280	scaffold16	492431	18.425
*17	Tag_47279	scaffold16	491846	18.425
*17	Tag_47278	scaffold16	491341	18.425
*17	Tag_47277	scaffold16	490831	18.425
*17	Tag_47276	scaffold16	490306	18.425
*17	Tag_47275	scaffold16	489788	18.425
*17	Tag_47274	scaffold16	489079	18.425
*17	Tag_47273	scaffold16	488375	18.425
*17	Tag_47272	scaffold16	487866	18.425
*17	Tag_47271	scaffold16	487344	18.425
*17	Tag_47270	scaffold16	486813	18.425
*17	Tag_47269	scaffold16	486304	18.425
*17	Tag_47268	scaffold16	485801	18.425
*17	Tag_47267	scaffold16	485175	18.425
*17	Tag_47266	scaffold16	484436	18.425
*17	Tag_47265	scaffold16	483935	18.425
*17	Tag_47264	scaffold16	483410	18.425
*17	Tag_47263	scaffold16	482895	18.425
*17	Tag_47262	scaffold16	482393	18.425
*17	Tag_47261	scaffold16	481889	18.425
*17	Tag_47260	scaffold16	481387	18.425
*17	Tag_47259	scaffold16	480881	18.425
*17	Tag_47258	scaffold16	480361	18.425
*17	Tag_47257	scaffold16	479860	18.425
*17	Tag_47256	scaffold16	479352	18.425
*17	Tag_47255	scaffold16	478809	18.425
*17	Tag_47254	scaffold16	478292	18.425
*17	Tag_47252	scaffold16	477066	18.425
*17	Tag_47251	scaffold16	476544	18.425
*17	Tag_47250	scaffold16	475970	18.425
*17	Tag_47249	scaffold16	475440	18.425
*17	Tag_47248	scaffold16	474934	18.425
*17	Tag_47247	scaffold16	474401	18.425
*17	Tag_47246	scaffold16	473899	18.425
*17	Tag_47245	scaffold16	473356	18.425
*17	Tag_47244	scaffold16	472805	18.425
*17	Tag_47243	scaffold16	472299	18.425
*17	Tag_47237	scaffold16	469237	18.425
*17	Tag_47235	scaffold16	468144	18.425
*17	Tag_47234	scaffold16	467600	18.425
*17	Tag_47233	scaffold16	467079	18.425
*17	Tag_47232	scaffold16	466527	18.425
*17	Tag_47231	scaffold16	466025	18.425
*17	Tag_47230	scaffold16	465518	18.425
*17	Tag_47229	scaffold16	465015	18.425
17	Tag_47227	scaffold16	464000	18.425
*17	Tag_47225	scaffold16	461283	18.425
*18	Tag_47381	scaffold16	570914	19.336
*18	Tag_47312	scaffold16	511788	19.336
*18	Tag_47295	scaffold16	502807	19.336
*18	Tag_47289	scaffold16	499688	19.336
*18	Tag_47253	scaffold16	477581	19.336
*18	Tag_47236	scaffold16	468735	19.336
*18	Tag_47228	scaffold16	464501	19.336
*18	Tag_47224	scaffold16	460771	19.336
*18	Tag_47223	scaffold16	460218	19.336
*18	Tag_47222	scaffold16	459701	19.336
*18	Tag_47221	scaffold16	459109	19.336
*18	Tag_47220	scaffold16	458601	19.336
*18	Tag_47218	scaffold16	457549	19.336
*18	Tag_47217	scaffold16	457045	19.336
*18	Tag_47216	scaffold16	456542	19.336
*18	Tag_47215	scaffold16	456038	19.336
*18	Tag_47214	scaffold16	455534	19.336
*18	Tag_47213	scaffold16	455020	19.336
*18	Tag_47212	scaffold16	454518	19.336
*18	Tag_47211	scaffold16	454002	19.336
*18	Tag_47210	scaffold16	453479	19.336
18	Tag_47209	scaffold16	452881	19.336
*18	Tag_47208	scaffold16	452311	19.336
*18	Tag_47207	scaffold16	451808	19.336
*19	Tag_47382	scaffold16	571416	20.077
*19	Tag_47219	scaffold16	458084	20.077
*19	Tag_47206	scaffold16	451305	20.077
19	Tag_47205	scaffold16	450745	20.077
*20	Tag_47347	scaffold16	552398	20.965
*20	Tag_47204	scaffold16	450200	20.965
*20	Tag_47203	scaffold16	395042	20.965
*20	Tag_47202	scaffold16	394409	20.965
*20	Tag_47201	scaffold16	393881	20.965
*20	Tag_47200	scaffold16	393369	20.965
*20	Tag_47199	scaffold16	392820	20.965
*20	Tag_47198	scaffold16	392102	20.965
*20	Tag_47197	scaffold16	391586	20.965
*20	Tag_47196	scaffold16	390921	20.965
*20	Tag_47193	scaffold16	388798	20.965
*20	Tag_47192	scaffold16	388293	20.965
*20	Tag_47191	scaffold16	387781	20.965
*20	Tag_47190	scaffold16	387279	20.965
*20	Tag_47189	scaffold16	386778	20.965
*20	Tag_47188	scaffold16	386223	20.965
*20	Tag_47187	scaffold16	385692	20.965
*20	Tag_47186	scaffold16	385143	20.965
*20	Tag_47185	scaffold16	383867	20.965
*20	Tag_47184	scaffold16	383286	20.965
*20	Tag_47183	scaffold16	382783	20.965
*20	Tag_47182	scaffold16	382281	20.965
*20	Tag_47181	scaffold16	381765	20.965
*20	Tag_47180	scaffold16	381209	20.965
*20	Tag_47179	scaffold16	380703	20.965
*20	Tag_47178	scaffold16	380160	20.965
*20	Tag_47177	scaffold16	379656	20.965
*20	Tag_47176	scaffold16	379142	20.965
*20	Tag_47175	scaffold16	377782	20.965
*20	Tag_47174	scaffold16	377264	20.965
*20	Tag_47173	scaffold16	376756	20.965
*20	Tag_47172	scaffold16	366639	20.965
*20	Tag_47171	scaffold16	366022	20.965
*20	Tag_47170	scaffold16	365483	20.965
*20	Tag_47169	scaffold16	364950	20.965
*20	Tag_47168	scaffold16	363949	20.965
*20	Tag_47167	scaffold16	363212	20.965
*20	Tag_47164	scaffold16	361401	20.965
*20	Tag_47163	scaffold16	360873	20.965
*20	Tag_47162	scaffold16	360364	20.965
*20	Tag_47161	scaffold16	359856	20.965
*20	Tag_47160	scaffold16	359350	20.965
*20	Tag_47159	scaffold16	358847	20.965
*20	Tag_47158	scaffold16	358344	20.965
*20	Tag_47157	scaffold16	357789	20.965
*20	Tag_47156	scaffold16	348589	20.965
*20	Tag_47155	scaffold16	348066	20.965
*20	Tag_47154	scaffold16	347547	20.965
*20	Tag_47153	scaffold16	347021	20.965
*20	Tag_47152	scaffold16	346473	20.965
*20	Tag_47151	scaffold16	345931	20.965
*20	Tag_47150	scaffold16	345420	20.965
*20	Tag_47149	scaffold16	344904	20.965
*20	Tag_47148	scaffold16	344315	20.965
*20	Tag_47147	scaffold16	340727	20.965
*20	Tag_47146	scaffold16	340149	20.965
*20	Tag_47145	scaffold16	339546	20.965
*20	Tag_47144	scaffold16	338938	20.965
*20	Tag_47143	scaffold16	338435	20.965
*20	Tag_47142	scaffold16	337934	20.965
*20	Tag_47141	scaffold16	337425	20.965
20	Tag_47140	scaffold16	336890	20.965
*21	Tag_47139	scaffold16	336384	21.631
*21	Tag_47138	scaffold16	335802	21.631
*21	Tag_47137	scaffold16	335294	21.631
*21	Tag_47136	scaffold16	334736	21.631
*21	Tag_47135	scaffold16	334160	21.631
*21	Tag_47134	scaffold16	333656	21.631
*21	Tag_47133	scaffold16	333123	21.631
*21	Tag_47132	scaffold16	332604	21.631
*21	Tag_47131	scaffold16	331912	21.631
*21	Tag_47130	scaffold16	331358	21.631
*21	Tag_47129	scaffold16	330813	21.631
*21	Tag_47128	scaffold16	330312	21.631
*21	Tag_47127	scaffold16	329786	21.631
*21	Tag_47126	scaffold16	329162	21.631
*21	Tag_47125	scaffold16	328635	21.631
*21	Tag_47124	scaffold16	327980	21.631
*21	Tag_47123	scaffold16	327477	21.631
*21	Tag_47122	scaffold16	326958	21.631
*21	Tag_47121	scaffold16	326406	21.631
*21	Tag_47120	scaffold16	325884	21.631
*21	Tag_47119	scaffold16	325331	21.631
*21	Tag_47118	scaffold16	324813	21.631
*21	Tag_47117	scaffold16	324310	21.631
*21	Tag_47116	scaffold16	323766	21.631
*21	Tag_47115	scaffold16	323219	21.631
*21	Tag_47114	scaffold16	322718	21.631
*21	Tag_47113	scaffold16	322195	21.631
*21	Tag_47107	scaffold16	318985	21.631
*21	Tag_47106	scaffold16	318072	21.631
*21	Tag_47105	scaffold16	317570	21.631
*21	Tag_47104	scaffold16	317046	21.631
*21	Tag_47103	scaffold16	316517	21.631
*21	Tag_47102	scaffold16	315998	21.631
*21	Tag_47101	scaffold16	315339	21.631
*21	Tag_47100	scaffold16	314833	21.631
*21	Tag_47099	scaffold16	314297	21.631
*21	Tag_47098	scaffold16	313749	21.631
*21	Tag_47097	scaffold16	313219	21.631
*21	Tag_47096	scaffold16	312612	21.631
*21	Tag_47095	scaffold16	312084	21.631
*21	Tag_47094	scaffold16	311457	21.631
*21	Tag_47093	scaffold16	310919	21.631
*21	Tag_47092	scaffold16	310382	21.631
*21	Tag_47091	scaffold16	309873	21.631
*21	Tag_47090	scaffold16	309337	21.631
*21	Tag_47089	scaffold16	308827	21.631
*21	Tag_47088	scaffold16	308313	21.631
21	Tag_47087	scaffold16	307707	21.631
*21	Tag_47086	scaffold16	307199	21.631
*21	Tag_47085	scaffold16	306650	21.631
*21	Tag_47084	scaffold16	306147	21.631
22	Tag_47083	scaffold16	305643	21.894
*23	Tag_47573	scaffold16	717448	22.599
*23	Tag_47571	scaffold16	715870	22.599
*23	Tag_47570	scaffold16	715311	22.599
*23	Tag_47082	scaffold16	305086	22.599
*23	Tag_47081	scaffold16	304578	22.599
*23	Tag_47076	scaffold16	301947	22.599
*23	Tag_47075	scaffold16	301446	22.599
*23	Tag_47074	scaffold16	300945	22.599
*23	Tag_47073	scaffold16	300444	22.599
*23	Tag_47072	scaffold16	299932	22.599
*23	Tag_47071	scaffold16	299430	22.599
*23	Tag_47070	scaffold16	298925	22.599
*23	Tag_47069	scaffold16	298423	22.599
*23	Tag_47067	scaffold16	297385	22.599
*23	Tag_47066	scaffold16	296842	22.599
*23	Tag_47065	scaffold16	296276	22.599
*23	Tag_47064	scaffold16	295752	22.599
*23	Tag_47062	scaffold16	294684	22.599
*23	Tag_47061	scaffold16	294181	22.599
*23	Tag_47060	scaffold16	293596	22.599
23	Tag_47059	scaffold16	293062	22.599
*23	Tag_47057	scaffold16	291073	22.599
*23	Tag_47056	scaffold16	290564	22.599
*24	Tag_47068	scaffold16	297917	23.43
*24	Tag_47055	scaffold16	290059	23.43
*24	Tag_47054	scaffold16	289555	23.43
*24	Tag_47052	scaffold16	288432	23.43
*24	Tag_47051	scaffold16	287791	23.43
*24	Tag_47050	scaffold16	287290	23.43
*24	Tag_47049	scaffold16	286785	23.43
*24	Tag_47048	scaffold16	286279	23.43
24	Tag_47047	scaffold16	285767	23.43
*25	Tag_47046	scaffold16	285263	24.16
*25	Tag_47045	scaffold16	284747	24.16
*25	Tag_47044	scaffold16	284180	24.16
*25	Tag_47043	scaffold16	283083	24.16
*25	Tag_47039	scaffold16	276742	24.16
*25	Tag_47038	scaffold16	276241	24.16
*25	Tag_47037	scaffold16	274992	24.16
*25	Tag_47036	scaffold16	274491	24.16
*25	Tag_47035	scaffold16	273970	24.16
*25	Tag_47023	scaffold16	231115	24.16
*25	Tag_47022	scaffold16	230603	24.16
*25	Tag_47021	scaffold16	229809	24.16
*25	Tag_47020	scaffold16	229244	24.16
*25	Tag_47019	scaffold16	227645	24.16
25	Tag_47018	scaffold16	227079	24.16
*26	Tag_47042	scaffold16	282572	24.988
*26	Tag_47041	scaffold16	280216	24.988
*26	Tag_47034	scaffold16	272070	24.988
*26	Tag_47033	scaffold16	271568	24.988
*26	Tag_47032	scaffold16	271053	24.988
*26	Tag_47031	scaffold16	250939	24.988
*26	Tag_47017	scaffold16	226562	24.988
*26	Tag_47016	scaffold16	225306	24.988
*26	Tag_47015	scaffold16	224573	24.988
*26	Tag_47014	scaffold16	224005	24.988
*26	Tag_47013	scaffold16	223500	24.988
*26	Tag_47012	scaffold16	222874	24.988
*26	Tag_47011	scaffold16	222281	24.988
*26	Tag_47010	scaffold16	221725	24.988
*26	Tag_47009	scaffold16	221103	24.988
*26	Tag_47008	scaffold16	220580	24.988
*26	Tag_47007	scaffold16	219915	24.988
*26	Tag_47006	scaffold16	219103	24.988
*26	Tag_47005	scaffold16	218595	24.988
*26	Tag_47004	scaffold16	218070	24.988
*26	Tag_47003	scaffold16	217488	24.988
*26	Tag_47002	scaffold16	216958	24.988
*26	Tag_47001	scaffold16	216129	24.988
*26	Tag_47000	scaffold16	215525	24.988
*26	Tag_46999	scaffold16	213186	24.988
*26	Tag_46998	scaffold16	212329	24.988
*26	Tag_46997	scaffold16	211649	24.988
*26	Tag_46996	scaffold16	211098	24.988
*26	Tag_46995	scaffold16	210568	24.988
*26	Tag_46994	scaffold16	210048	24.988
*26	Tag_46993	scaffold16	209509	24.988
*26	Tag_46992	scaffold16	209002	24.988
*26	Tag_46991	scaffold16	208489	24.988
*26	Tag_46990	scaffold16	207949	24.988
*26	Tag_46989	scaffold16	207407	24.988
*26	Tag_46988	scaffold16	206888	24.988
*26	Tag_46987	scaffold16	206385	24.988
*26	Tag_46986	scaffold16	205873	24.988
*26	Tag_46985	scaffold16	205366	24.988
*26	Tag_46984	scaffold16	204862	24.988
*26	Tag_46983	scaffold16	204357	24.988
*26	Tag_46982	scaffold16	203856	24.988
*26	Tag_46981	scaffold16	203329	24.988
*26	Tag_46980	scaffold16	202795	24.988
*26	Tag_46979	scaffold16	201575	24.988
*26	Tag_46978	scaffold16	201068	24.988
*26	Tag_46977	scaffold16	200564	24.988
*26	Tag_46976	scaffold16	200048	24.988
*26	Tag_46974	scaffold16	198890	24.988
*26	Tag_46973	scaffold16	198380	24.988
*26	Tag_46957	scaffold16	181630	24.988
*26	Tag_46956	scaffold16	181002	24.988
*26	Tag_46955	scaffold16	180481	24.988
*26	Tag_46954	scaffold16	179975	24.988
*26	Tag_46953	scaffold16	179149	24.988
*26	Tag_46950	scaffold16	177592	24.988
*26	Tag_46949	scaffold16	177089	24.988
*26	Tag_46948	scaffold16	176586	24.988
*26	Tag_46947	scaffold16	176069	24.988
*26	Tag_46946	scaffold16	175566	24.988
*26	Tag_46945	scaffold16	175009	24.988
*26	Tag_46944	scaffold16	174506	24.988
*26	Tag_46943	scaffold16	173974	24.988
*26	Tag_46942	scaffold16	173122	24.988
*26	Tag_46941	scaffold16	172551	24.988
*26	Tag_46940	scaffold16	172034	24.988
*26	Tag_46939	scaffold16	171426	24.988
*26	Tag_46938	scaffold16	170882	24.988
*26	Tag_46937	scaffold16	170317	24.988
*26	Tag_46936	scaffold16	169812	24.988
*26	Tag_46935	scaffold16	169293	24.988
*26	Tag_46934	scaffold16	168792	24.988
*26	Tag_46933	scaffold16	168288	24.988
*26	Tag_46932	scaffold16	167785	24.988
*26	Tag_46931	scaffold16	155300	24.988
*26	Tag_46930	scaffold16	154775	24.988
*26	Tag_46929	scaffold16	154235	24.988
*26	Tag_46927	scaffold16	153037	24.988
*26	Tag_46926	scaffold16	152519	24.988
*26	Tag_46925	scaffold16	152012	24.988
26	Tag_46924	scaffold16	151501	24.988
*26	Tag_46923	scaffold16	150999	24.988
*26	Tag_46922	scaffold16	150124	24.988
*27	Tag_47028	scaffold16	234306	25.808
*27	Tag_47027	scaffold16	233728	25.808
*27	Tag_47026	scaffold16	233141	25.808
*27	Tag_47025	scaffold16	232126	25.808
*27	Tag_47024	scaffold16	231617	25.808
*27	Tag_46975	scaffold16	199442	25.808
*27	Tag_46952	scaffold16	178610	25.808
*27	Tag_46928	scaffold16	153557	25.808
*27	Tag_46921	scaffold16	149508	25.808
*27	Tag_46920	scaffold16	148974	25.808
*27	Tag_46919	scaffold16	148439	25.808
*27	Tag_46918	scaffold16	147927	25.808
*27	Tag_46917	scaffold16	147320	25.808
*27	Tag_46916	scaffold16	146272	25.808
*27	Tag_46915	scaffold16	145763	25.808
*27	Tag_46914	scaffold16	145122	25.808
*27	Tag_46913	scaffold16	144599	25.808
*27	Tag_46912	scaffold16	144081	25.808
*27	Tag_46909	scaffold16	142525	25.808
*27	Tag_46908	scaffold16	141952	25.808
*27	Tag_46907	scaffold16	141370	25.808
*27	Tag_46906	scaffold16	140866	25.808
*27	Tag_46905	scaffold16	140057	25.808
*27	Tag_46904	scaffold16	139509	25.808
*27	Tag_46903	scaffold16	138986	25.808
*27	Tag_46902	scaffold16	138397	25.808
*27	Tag_46901	scaffold16	137887	25.808
*27	Tag_46900	scaffold16	137341	25.808
*27	Tag_46899	scaffold16	136766	25.808
*27	Tag_46898	scaffold16	136260	25.808
*27	Tag_46897	scaffold16	135681	25.808
*27	Tag_46896	scaffold16	134884	25.808
*27	Tag_46893	scaffold16	124777	25.808
*27	Tag_46892	scaffold16	124260	25.808
*27	Tag_46891	scaffold16	123739	25.808
*27	Tag_46890	scaffold16	122882	25.808
*27	Tag_46889	scaffold16	122367	25.808
*27	Tag_46888	scaffold16	121845	25.808
*27	Tag_46882	scaffold16	96065	25.808
*27	Tag_46881	scaffold16	95562	25.808
*27	Tag_46880	scaffold16	95018	25.808
*27	Tag_46879	scaffold16	94507	25.808
*27	Tag_46875	scaffold16	89770	25.808
*27	Tag_46874	scaffold16	89268	25.808
*27	Tag_46873	scaffold16	86734	25.808
*27	Tag_46872	scaffold16	86173	25.808
*27	Tag_46870	scaffold16	84853	25.808
*27	Tag_46861	scaffold16	63238	25.808
*27	Tag_46860	scaffold16	62734	25.808
*27	Tag_46859	scaffold16	62230	25.808
27	Tag_46858	scaffold16	61722	25.808
*27	Tag_46857	scaffold16	61220	25.808
*27	Tag_46856	scaffold16	60650	25.808
*27	Tag_46855	scaffold16	60081	25.808
*27	Tag_46854	scaffold16	59254	25.808
28	Tag_50360	scaffold22	87235	26.661
*28	Tag_50361	scaffold22	90809	26.661
*28	Tag_50362	scaffold22	91329	26.661
*28	Tag_50363	scaffold22	91832	26.661
*28	Tag_50364	scaffold22	92433	26.661
*28	Tag_50365	scaffold22	92940	26.661
*28	Tag_50368	scaffold22	95503	26.661
29	Tag_50366	scaffold22	93457	27.119
*30	Tag_50369	scaffold22	96006	28.057
30	Tag_50370	scaffold22	96507	28.057
*31	Tag_50371	scaffold22	97060	28.84
31	Tag_50372	scaffold22	97600	28.84
*31	Tag_50373	scaffold22	98148	28.84
*31	Tag_50374	scaffold22	98670	28.84
*31	Tag_50375	scaffold22	99196	28.84
*31	Tag_50376	scaffold22	99718	28.84
*31	Tag_50377	scaffold22	100219	28.84
*31	Tag_50378	scaffold22	100736	28.84
*31	Tag_50379	scaffold22	101242	28.84
*31	Tag_50380	scaffold22	101760	28.84
*31	Tag_50381	scaffold22	102262	28.84
*31	Tag_50382	scaffold22	102780	28.84
*31	Tag_50383	scaffold22	103285	28.84
*31	Tag_50384	scaffold22	103811	28.84
*31	Tag_50385	scaffold22	104450	28.84
*31	Tag_50386	scaffold22	105116	28.84
*31	Tag_50387	scaffold22	105665	28.84
*31	Tag_50388	scaffold22	106169	28.84
*31	Tag_50389	scaffold22	106688	28.84
*31	Tag_50390	scaffold22	107212	28.84
*31	Tag_50391	scaffold22	107735	28.84
*31	Tag_50392	scaffold22	108264	28.84
*31	Tag_50393	scaffold22	108772	28.84
*31	Tag_50394	scaffold22	110115	28.84
*31	Tag_50395	scaffold22	110655	28.84
*31	Tag_50396	scaffold22	111157	28.84
*31	Tag_50397	scaffold22	111737	28.84
*31	Tag_50398	scaffold22	112260	28.84
*31	Tag_50399	scaffold22	112765	28.84
*31	Tag_50400	scaffold22	164146	28.84
*31	Tag_50401	scaffold22	165036	28.84
*31	Tag_50402	scaffold22	165545	28.84
*31	Tag_50403	scaffold22	166053	28.84
*31	Tag_50404	scaffold22	166563	28.84
*31	Tag_50405	scaffold22	167116	28.84
*31	Tag_50406	scaffold22	168287	28.84
*31	Tag_50407	scaffold22	168843	28.84
*31	Tag_50408	scaffold22	169361	28.84
*31	Tag_50409	scaffold22	169865	28.84
*31	Tag_50410	scaffold22	170366	28.84
*31	Tag_50411	scaffold22	170889	28.84
*31	Tag_50412	scaffold22	171392	28.84
*31	Tag_50413	scaffold22	171904	28.84
*31	Tag_50414	scaffold22	172472	28.84
*31	Tag_50415	scaffold22	172975	28.84
*31	Tag_50416	scaffold22	173496	28.84
*31	Tag_50417	scaffold22	174143	28.84
*31	Tag_50418	scaffold22	174663	28.84
*31	Tag_50419	scaffold22	175180	28.84
*31	Tag_50420	scaffold22	175742	28.84
*31	Tag_50421	scaffold22	176245	28.84
*31	Tag_50422	scaffold22	176762	28.84
*31	Tag_50423	scaffold22	177271	28.84
32	Tag_50424	scaffold22	177811	29.759
*33	Tag_19075	scaffold3	1161326	30.245
*33	Tag_19074	scaffold3	1160741	30.245
*33	Tag_19073	scaffold3	1160227	30.245
*33	Tag_19072	scaffold3	1159719	30.245
*33	Tag_19071	scaffold3	1159195	30.245
*33	Tag_19070	scaffold3	1158692	30.245
*33	Tag_19069	scaffold3	1158154	30.245
*33	Tag_19068	scaffold3	1157624	30.245
*33	Tag_19067	scaffold3	1156905	30.245
*33	Tag_19066	scaffold3	1156395	30.245
*33	Tag_19065	scaffold3	1155892	30.245
*33	Tag_19064	scaffold3	1155380	30.245
*33	Tag_19063	scaffold3	1154878	30.245
*33	Tag_19062	scaffold3	1154376	30.245
*33	Tag_19061	scaffold3	1153862	30.245
*33	Tag_19060	scaffold3	1153330	30.245
*33	Tag_19058	scaffold3	1152183	30.245
*33	Tag_19057	scaffold3	1151621	30.245
*33	Tag_19056	scaffold3	1151078	30.245
*33	Tag_19055	scaffold3	1150548	30.245
*33	Tag_19054	scaffold3	1149977	30.245
*33	Tag_19053	scaffold3	1149380	30.245
*33	Tag_19052	scaffold3	1148787	30.245
*33	Tag_19051	scaffold3	1148211	30.245
*33	Tag_19050	scaffold3	1147699	30.245
*33	Tag_19049	scaffold3	1147040	30.245
*33	Tag_19048	scaffold3	1146385	30.245
*33	Tag_19047	scaffold3	1145753	30.245
*33	Tag_19046	scaffold3	1145237	30.245
*33	Tag_19045	scaffold3	1144439	30.245
*33	Tag_19044	scaffold3	1143894	30.245
*33	Tag_19043	scaffold3	1143393	30.245
*33	Tag_19042	scaffold3	1142891	30.245
*33	Tag_19041	scaffold3	1142384	30.245
*33	Tag_19040	scaffold3	1141808	30.245
*33	Tag_19039	scaffold3	1140981	30.245
*33	Tag_19038	scaffold3	1139559	30.245
*33	Tag_19037	scaffold3	1139049	30.245
*33	Tag_19036	scaffold3	1138512	30.245
*33	Tag_19035	scaffold3	1137990	30.245
*33	Tag_19034	scaffold3	1137473	30.245
*33	Tag_19033	scaffold3	1136969	30.245
*33	Tag_19032	scaffold3	1136185	30.245
*33	Tag_19031	scaffold3	1135648	30.245
*33	Tag_19030	scaffold3	1134722	30.245
*33	Tag_19029	scaffold3	1134137	30.245
*33	Tag_19028	scaffold3	1133609	30.245
*33	Tag_19027	scaffold3	1133048	30.245
*33	Tag_19026	scaffold3	1132545	30.245
*33	Tag_19025	scaffold3	1132041	30.245
*33	Tag_19024	scaffold3	1131540	30.245
*33	Tag_19023	scaffold3	1130948	30.245
*33	Tag_19022	scaffold3	1130325	30.245
*33	Tag_19021	scaffold3	1129629	30.245
*33	Tag_19020	scaffold3	1129124	30.245
*33	Tag_19019	scaffold3	1128608	30.245
*33	Tag_19018	scaffold3	1128096	30.245
*33	Tag_19017	scaffold3	1127507	30.245
*33	Tag_19016	scaffold3	1126991	30.245
*33	Tag_19015	scaffold3	1126484	30.245
*33	Tag_19014	scaffold3	1125967	30.245
*33	Tag_19013	scaffold3	1125451	30.245
*33	Tag_19012	scaffold3	1124887	30.245
*33	Tag_19011	scaffold3	1124328	30.245
*33	Tag_19010	scaffold3	1123665	30.245
*33	Tag_19009	scaffold3	1123155	30.245
*33	Tag_19008	scaffold3	1122588	30.245
*33	Tag_19007	scaffold3	1122051	30.245
*33	Tag_19006	scaffold3	1121336	30.245
*33	Tag_19005	scaffold3	1120559	30.245
*33	Tag_19004	scaffold3	1119707	30.245
*33	Tag_19003	scaffold3	1119174	30.245
*33	Tag_19002	scaffold3	1118646	30.245
*33	Tag_19001	scaffold3	1118118	30.245
*33	Tag_19000	scaffold3	1117592	30.245
*33	Tag_18999	scaffold3	1116960	30.245
*33	Tag_18998	scaffold3	1115953	30.245
*33	Tag_18997	scaffold3	1115393	30.245
*33	Tag_18996	scaffold3	1114864	30.245
*33	Tag_18995	scaffold3	1114250	30.245
*33	Tag_18994	scaffold3	1113622	30.245
*33	Tag_18993	scaffold3	1113094	30.245
*33	Tag_18992	scaffold3	1112570	30.245
*33	Tag_18991	scaffold3	1112042	30.245
*33	Tag_18990	scaffold3	1111530	30.245
*33	Tag_18989	scaffold3	1111018	30.245
*33	Tag_18988	scaffold3	1110188	30.245
*33	Tag_18987	scaffold3	1109682	30.245
*33	Tag_18979	scaffold3	1093849	30.245
*33	Tag_18978	scaffold3	1093347	30.245
*33	Tag_18977	scaffold3	1092751	30.245
*33	Tag_18976	scaffold3	1092234	30.245
*33	Tag_18975	scaffold3	1091730	30.245
*33	Tag_18974	scaffold3	1091183	30.245
*33	Tag_18973	scaffold3	1090597	30.245
*33	Tag_18972	scaffold3	1090093	30.245
*33	Tag_18970	scaffold3	1088547	30.245
*33	Tag_18969	scaffold3	1088021	30.245
*33	Tag_18968	scaffold3	1087085	30.245
*33	Tag_18966	scaffold3	1085500	30.245
*33	Tag_18965	scaffold3	1084999	30.245
*33	Tag_18964	scaffold3	1084497	30.245
*33	Tag_18963	scaffold3	1083952	30.245
*33	Tag_18962	scaffold3	1083451	30.245
*33	Tag_18961	scaffold3	1082928	30.245
*33	Tag_18960	scaffold3	1082302	30.245
*33	Tag_18959	scaffold3	1081760	30.245
*33	Tag_18958	scaffold3	1081139	30.245
*33	Tag_18957	scaffold3	1080608	30.245
*33	Tag_18956	scaffold3	1080011	30.245
*33	Tag_18955	scaffold3	1079510	30.245
*33	Tag_18954	scaffold3	1078960	30.245
*33	Tag_18953	scaffold3	1078449	30.245
*33	Tag_18952	scaffold3	1077947	30.245
*33	Tag_18951	scaffold3	1077149	30.245
*33	Tag_18950	scaffold3	1076638	30.245
*33	Tag_18949	scaffold3	1076136	30.245
*33	Tag_18948	scaffold3	1075618	30.245
*33	Tag_18946	scaffold3	1074525	30.245
*33	Tag_18945	scaffold3	1073985	30.245
*33	Tag_18944	scaffold3	1073457	30.245
*33	Tag_18943	scaffold3	1072955	30.245
*33	Tag_18942	scaffold3	1072411	30.245
*33	Tag_18941	scaffold3	1071904	30.245
*33	Tag_18940	scaffold3	1071284	30.245
*33	Tag_18939	scaffold3	1070747	30.245
*33	Tag_18938	scaffold3	1070026	30.245
*33	Tag_18937	scaffold3	1069525	30.245
*33	Tag_18936	scaffold3	1068883	30.245
*33	Tag_18935	scaffold3	1067971	30.245
*33	Tag_18934	scaffold3	1067268	30.245
*33	Tag_18933	scaffold3	1066754	30.245
*33	Tag_18932	scaffold3	1066243	30.245
*33	Tag_18929	scaffold3	1064063	30.245
*33	Tag_18928	scaffold3	1063505	30.245
*33	Tag_18927	scaffold3	1063000	30.245
*33	Tag_18926	scaffold3	1062480	30.245
*33	Tag_18925	scaffold3	1061975	30.245
*33	Tag_18924	scaffold3	1061464	30.245
*33	Tag_18923	scaffold3	1060957	30.245
*33	Tag_18922	scaffold3	1060455	30.245
*33	Tag_18920	scaffold3	1059375	30.245
*33	Tag_18918	scaffold3	1058363	30.245
*33	Tag_18916	scaffold3	1057053	30.245
*33	Tag_18915	scaffold3	1056550	30.245
*33	Tag_18914	scaffold3	1055881	30.245
*33	Tag_18913	scaffold3	1055029	30.245
*33	Tag_18909	scaffold3	1052979	30.245
*33	Tag_18908	scaffold3	1052464	30.245
*33	Tag_18907	scaffold3	1050291	30.245
*33	Tag_18906	scaffold3	1044621	30.245
*33	Tag_18902	scaffold3	1042476	30.245
*33	Tag_18901	scaffold3	1041964	30.245
*33	Tag_18900	scaffold3	1041456	30.245
*33	Tag_18899	scaffold3	1040907	30.245
*33	Tag_18898	scaffold3	1040397	30.245
*33	Tag_18896	scaffold3	1039304	30.245
*33	Tag_18895	scaffold3	1038776	30.245
*33	Tag_18893	scaffold3	1036941	30.245
*33	Tag_18892	scaffold3	1036436	30.245
*33	Tag_18891	scaffold3	1035935	30.245
*33	Tag_18890	scaffold3	1035401	30.245
*33	Tag_18889	scaffold3	1034823	30.245
*33	Tag_18888	scaffold3	1034297	30.245
*33	Tag_18887	scaffold3	1033764	30.245
*33	Tag_18886	scaffold3	1033244	30.245
*33	Tag_18885	scaffold3	1032741	30.245
*33	Tag_18884	scaffold3	1032068	30.245
*33	Tag_18883	scaffold3	1031565	30.245
*33	Tag_18882	scaffold3	1031062	30.245
*33	Tag_18881	scaffold3	1030554	30.245
*33	Tag_18864	scaffold3	1016469	30.245
*33	Tag_18863	scaffold3	1015966	30.245
*33	Tag_18862	scaffold3	1015462	30.245
*33	Tag_18861	scaffold3	1014948	30.245
33	Tag_18860	scaffold3	1014418	30.245
*33	Tag_18859	scaffold3	1013913	30.245
*33	Tag_18858	scaffold3	1013401	30.245
*33	Tag_18857	scaffold3	1012897	30.245
34	Tag_18971	scaffold3	1089049	30.665
35	Tag_18856	scaffold3	1012328	31.911
*36	Tag_18855	scaffold3	1011812	32.973
*36	Tag_18854	scaffold3	1011303	32.973
*36	Tag_18853	scaffold3	1010781	32.973
*36	Tag_18852	scaffold3	1010263	32.973
*36	Tag_18851	scaffold3	1009741	32.973
*36	Tag_18850	scaffold3	1009185	32.973
*36	Tag_18849	scaffold3	1008683	32.973
*36	Tag_18848	scaffold3	1008178	32.973
*36	Tag_18847	scaffold3	1007665	32.973
*36	Tag_18846	scaffold3	1007161	32.973
*36	Tag_18845	scaffold3	1006471	32.973
*36	Tag_18844	scaffold3	1005924	32.973
*36	Tag_18843	scaffold3	1005383	32.973
36	Tag_18842	scaffold3	1004762	32.973
*36	Tag_18841	scaffold3	1004243	32.973
*36	Tag_18839	scaffold3	1002990	32.973
37	Tag_18838	scaffold3	1002477	33.263
*38	Tag_18837	scaffold3	1001970	34.159
*38	Tag_18836	scaffold3	1001463	34.159
38	Tag_18835	scaffold3	1000936	34.159
*39	Tag_18834	scaffold3	1000314	35.44
39	Tag_18833	scaffold3	999781	35.44
*40	Tag_18832	scaffold3	999272	36.269
*40	Tag_18831	scaffold3	998730	36.269
40	Tag_18830	scaffold3	998222	36.269
*40	Tag_18829	scaffold3	997662	36.269
*41	Tag_18828	scaffold3	997127	37.612
41	Tag_18827	scaffold3	996626	37.612
*42	Tag_18986	scaffold3	1104608	38.726
*42	Tag_18826	scaffold3	995893	38.726
*42	Tag_18825	scaffold3	995321	38.726
*42	Tag_18824	scaffold3	994815	38.726
*42	Tag_18823	scaffold3	994306	38.726
*42	Tag_18822	scaffold3	993731	38.726
*42	Tag_18821	scaffold3	993228	38.726
*42	Tag_18820	scaffold3	992697	38.726
*42	Tag_18819	scaffold3	992092	38.726
*42	Tag_18818	scaffold3	991589	38.726
*42	Tag_18817	scaffold3	991084	38.726
*42	Tag_18816	scaffold3	983492	38.726
*42	Tag_18815	scaffold3	982989	38.726
*42	Tag_18814	scaffold3	982475	38.726
*42	Tag_18813	scaffold3	981961	38.726
*42	Tag_18812	scaffold3	981450	38.726
*42	Tag_18811	scaffold3	980918	38.726
*42	Tag_18810	scaffold3	980414	38.726
*42	Tag_18809	scaffold3	979905	38.726
*42	Tag_18808	scaffold3	979402	38.726
*42	Tag_18807	scaffold3	978839	38.726
*42	Tag_18806	scaffold3	978334	38.726
*42	Tag_18805	scaffold3	977832	38.726
*42	Tag_18804	scaffold3	977303	38.726
*42	Tag_18803	scaffold3	976799	38.726
*42	Tag_18802	scaffold3	976252	38.726
*42	Tag_18801	scaffold3	975746	38.726
*42	Tag_18800	scaffold3	975218	38.726
*42	Tag_18799	scaffold3	974685	38.726
*42	Tag_18798	scaffold3	974182	38.726
*42	Tag_18797	scaffold3	973663	38.726
*42	Tag_18796	scaffold3	973120	38.726
*42	Tag_18795	scaffold3	972612	38.726
*42	Tag_18794	scaffold3	972093	38.726
*42	Tag_18793	scaffold3	971562	38.726
*42	Tag_18792	scaffold3	971061	38.726
*42	Tag_18791	scaffold3	970485	38.726
*42	Tag_18790	scaffold3	969984	38.726
*42	Tag_18789	scaffold3	969479	38.726
*42	Tag_18788	scaffold3	968925	38.726
*42	Tag_18787	scaffold3	968423	38.726
*42	Tag_18786	scaffold3	967882	38.726
*42	Tag_18785	scaffold3	967363	38.726
*42	Tag_18784	scaffold3	966474	38.726
*42	Tag_18783	scaffold3	965530	38.726
*42	Tag_18782	scaffold3	964387	38.726
*42	Tag_18781	scaffold3	963841	38.726
*42	Tag_18780	scaffold3	962210	38.726
*42	Tag_18779	scaffold3	961599	38.726
*42	Tag_18778	scaffold3	959613	38.726
*42	Tag_18777	scaffold3	958465	38.726
*42	Tag_18776	scaffold3	957825	38.726
*42	Tag_18775	scaffold3	956646	38.726
*42	Tag_18774	scaffold3	955710	38.726
*42	Tag_18773	scaffold3	954631	38.726
*42	Tag_18772	scaffold3	954106	38.726
*42	Tag_18771	scaffold3	953519	38.726
*42	Tag_18770	scaffold3	952935	38.726
*42	Tag_18769	scaffold3	952333	38.726
*42	Tag_18768	scaffold3	951778	38.726
*42	Tag_18767	scaffold3	951178	38.726
*42	Tag_18766	scaffold3	950658	38.726
*42	Tag_18765	scaffold3	950062	38.726
*42	Tag_18764	scaffold3	949555	38.726
*42	Tag_18763	scaffold3	948970	38.726
*42	Tag_18762	scaffold3	948464	38.726
*42	Tag_18761	scaffold3	947958	38.726
*42	Tag_18760	scaffold3	947434	38.726
*42	Tag_18759	scaffold3	946933	38.726
*42	Tag_18758	scaffold3	946410	38.726
*42	Tag_18757	scaffold3	945899	38.726
*42	Tag_18756	scaffold3	945394	38.726
*42	Tag_18755	scaffold3	944871	38.726
*42	Tag_18754	scaffold3	944134	38.726
*42	Tag_18753	scaffold3	943586	38.726
*42	Tag_18752	scaffold3	943072	38.726
*42	Tag_18751	scaffold3	942524	38.726
*42	Tag_18750	scaffold3	941938	38.726
*42	Tag_18749	scaffold3	941339	38.726
*42	Tag_18748	scaffold3	940810	38.726
*42	Tag_18747	scaffold3	940301	38.726
42	Tag_18744	scaffold3	905799	38.726
*42	Tag_18743	scaffold3	905297	38.726
*43	Tag_18742	scaffold3	904748	39.557
*43	Tag_18741	scaffold3	904136	39.557
*43	Tag_18740	scaffold3	903534	39.557
*43	Tag_18739	scaffold3	903003	39.557
*43	Tag_18738	scaffold3	902490	39.557
*43	Tag_18737	scaffold3	901927	39.557
*43	Tag_18736	scaffold3	901345	39.557
*43	Tag_18735	scaffold3	900833	39.557
*43	Tag_18734	scaffold3	900266	39.557
*43	Tag_18733	scaffold3	899754	39.557
*43	Tag_18732	scaffold3	898943	39.557
*43	Tag_18731	scaffold3	898438	39.557
*43	Tag_18730	scaffold3	897925	39.557
*43	Tag_18729	scaffold3	897423	39.557
*43	Tag_18728	scaffold3	896897	39.557
*43	Tag_18727	scaffold3	896346	39.557
*43	Tag_18726	scaffold3	895825	39.557
*43	Tag_18725	scaffold3	895262	39.557
*43	Tag_18724	scaffold3	894730	39.557
*43	Tag_18723	scaffold3	894229	39.557
*43	Tag_18722	scaffold3	893690	39.557
*43	Tag_18721	scaffold3	893187	39.557
*43	Tag_18720	scaffold3	892642	39.557
*43	Tag_18719	scaffold3	892120	39.557
*43	Tag_18718	scaffold3	891569	39.557
*43	Tag_18717	scaffold3	891066	39.557
*43	Tag_18716	scaffold3	890534	39.557
*43	Tag_18715	scaffold3	890014	39.557
*43	Tag_18714	scaffold3	889501	39.557
*43	Tag_18713	scaffold3	888979	39.557
*43	Tag_18712	scaffold3	888459	39.557
*43	Tag_18711	scaffold3	887927	39.557
*43	Tag_18710	scaffold3	887415	39.557
*43	Tag_18709	scaffold3	886896	39.557
*43	Tag_18708	scaffold3	886393	39.557
*43	Tag_18707	scaffold3	885880	39.557
*43	Tag_18706	scaffold3	885340	39.557
*43	Tag_18705	scaffold3	884835	39.557
*43	Tag_18704	scaffold3	884247	39.557
*43	Tag_18703	scaffold3	883729	39.557
*43	Tag_18702	scaffold3	882522	39.557
*43	Tag_18701	scaffold3	881972	39.557
*43	Tag_18700	scaffold3	881103	39.557
*43	Tag_18699	scaffold3	880489	39.557
*43	Tag_18698	scaffold3	879987	39.557
*43	Tag_18697	scaffold3	879473	39.557
*43	Tag_18696	scaffold3	876563	39.557
*43	Tag_18695	scaffold3	876056	39.557
*43	Tag_18694	scaffold3	875552	39.557
*43	Tag_18693	scaffold3	875044	39.557
*43	Tag_18692	scaffold3	874524	39.557
*43	Tag_18691	scaffold3	873988	39.557
*43	Tag_18690	scaffold3	864261	39.557
*43	Tag_18689	scaffold3	863758	39.557
*43	Tag_18688	scaffold3	863237	39.557
*43	Tag_18687	scaffold3	862731	39.557
*43	Tag_18686	scaffold3	862211	39.557
*43	Tag_18685	scaffold3	861702	39.557
*43	Tag_18684	scaffold3	861120	39.557
*43	Tag_18683	scaffold3	860600	39.557
*43	Tag_18682	scaffold3	860088	39.557
*43	Tag_18681	scaffold3	859579	39.557
*43	Tag_18678	scaffold3	858009	39.557
*43	Tag_18677	scaffold3	857490	39.557
*43	Tag_18676	scaffold3	856982	39.557
*43	Tag_18675	scaffold3	856426	39.557
*43	Tag_18674	scaffold3	855920	39.557
*43	Tag_18673	scaffold3	855317	39.557
*43	Tag_18672	scaffold3	854814	39.557
*43	Tag_18671	scaffold3	854311	39.557
*43	Tag_18670	scaffold3	853806	39.557
*43	Tag_18669	scaffold3	853265	39.557
*43	Tag_18668	scaffold3	852753	39.557
*43	Tag_18667	scaffold3	852239	39.557
*43	Tag_18666	scaffold3	851729	39.557
*43	Tag_18665	scaffold3	851225	39.557
*43	Tag_18664	scaffold3	850718	39.557
*43	Tag_18663	scaffold3	850136	39.557
*43	Tag_18662	scaffold3	849634	39.557
*43	Tag_18661	scaffold3	849116	39.557
*43	Tag_18660	scaffold3	848604	39.557
*43	Tag_18659	scaffold3	848101	39.557
*43	Tag_18658	scaffold3	847589	39.557
*43	Tag_18657	scaffold3	847066	39.557
*43	Tag_18656	scaffold3	846556	39.557
*43	Tag_18655	scaffold3	846041	39.557
*43	Tag_18654	scaffold3	845531	39.557
*43	Tag_18653	scaffold3	845019	39.557
*43	Tag_18652	scaffold3	844516	39.557
*43	Tag_18651	scaffold3	843987	39.557
*43	Tag_18650	scaffold3	843471	39.557
*43	Tag_18649	scaffold3	842934	39.557
*43	Tag_18648	scaffold3	842416	39.557
*43	Tag_18647	scaffold3	841832	39.557
*43	Tag_18646	scaffold3	841231	39.557
*43	Tag_18645	scaffold3	840691	39.557
*43	Tag_18644	scaffold3	840121	39.557
*43	Tag_18643	scaffold3	838270	39.557
*43	Tag_18642	scaffold3	837745	39.557
*43	Tag_18641	scaffold3	836871	39.557
*43	Tag_18635	scaffold3	825196	39.557
*43	Tag_18634	scaffold3	823850	39.557
*43	Tag_18633	scaffold3	823333	39.557
*43	Tag_18632	scaffold3	822825	39.557
*43	Tag_18631	scaffold3	822235	39.557
*43	Tag_18630	scaffold3	821438	39.557
*43	Tag_18629	scaffold3	820922	39.557
*43	Tag_18628	scaffold3	820409	39.557
*43	Tag_18627	scaffold3	819858	39.557
*43	Tag_18626	scaffold3	819342	39.557
*43	Tag_18625	scaffold3	818782	39.557
*43	Tag_18624	scaffold3	818281	39.557
*43	Tag_18623	scaffold3	817726	39.557
*43	Tag_18622	scaffold3	817201	39.557
*43	Tag_18621	scaffold3	816698	39.557
*43	Tag_18620	scaffold3	815958	39.557
*43	Tag_18619	scaffold3	815436	39.557
*43	Tag_18618	scaffold3	814900	39.557
43	Tag_18617	scaffold3	814334	39.557
*44	Tag_18616	scaffold3	813711	40.382
*44	Tag_18615	scaffold3	813169	40.382
*44	Tag_18614	scaffold3	812520	40.382
*44	Tag_18613	scaffold3	811962	40.382
*44	Tag_18612	scaffold3	811419	40.382
*44	Tag_18611	scaffold3	810895	40.382
*44	Tag_18610	scaffold3	810372	40.382
*44	Tag_18609	scaffold3	809667	40.382
*44	Tag_18608	scaffold3	809152	40.382
*44	Tag_18607	scaffold3	808647	40.382
*44	Tag_18606	scaffold3	808134	40.382
*44	Tag_18605	scaffold3	807622	40.382
*44	Tag_18604	scaffold3	807010	40.382
*44	Tag_18603	scaffold3	806505	40.382
*44	Tag_18602	scaffold3	805970	40.382
*44	Tag_18601	scaffold3	805351	40.382
*44	Tag_18600	scaffold3	804590	40.382
*44	Tag_18599	scaffold3	804082	40.382
*44	Tag_18598	scaffold3	803508	40.382
*44	Tag_18597	scaffold3	802999	40.382
*44	Tag_18595	scaffold3	800814	40.382
*44	Tag_18593	scaffold3	799812	40.382
44	Tag_18592	scaffold3	799299	40.382
*44	Tag_18591	scaffold3	798693	40.382
*44	Tag_18590	scaffold3	798126	40.382
*44	Tag_18589	scaffold3	797621	40.382
*44	Tag_18588	scaffold3	797117	40.382
*45	Tag_18596	scaffold3	801695	41.196
*45	Tag_18587	scaffold3	796575	41.196
*45	Tag_18586	scaffold3	795945	41.196
*45	Tag_18585	scaffold3	795432	41.196
*45	Tag_18584	scaffold3	794919	41.196
*45	Tag_18583	scaffold3	794369	41.196
*45	Tag_18582	scaffold3	793830	41.196
*45	Tag_18581	scaffold3	793136	41.196
*45	Tag_18577	scaffold3	785256	41.196
*45	Tag_18576	scaffold3	784735	41.196
*45	Tag_18575	scaffold3	784212	41.196
*45	Tag_18574	scaffold3	783216	41.196
*45	Tag_18573	scaffold3	782652	41.196
*45	Tag_18572	scaffold3	782100	41.196
*45	Tag_18571	scaffold3	781279	41.196
*45	Tag_18570	scaffold3	780777	41.196
*45	Tag_18569	scaffold3	780264	41.196
*45	Tag_18568	scaffold3	779745	41.196
*45	Tag_18567	scaffold3	779190	41.196
*45	Tag_18566	scaffold3	778617	41.196
*45	Tag_18565	scaffold3	778116	41.196
45	Tag_18564	scaffold3	777600	41.196
*45	Tag_18563	scaffold3	777099	41.196
*45	Tag_18562	scaffold3	776446	41.196
*45	Tag_18561	scaffold3	775945	41.196
*45	Tag_18560	scaffold3	775442	41.196
*46	Tag_18559	scaffold3	774877	42.088
46	Tag_18558	scaffold3	774372	42.088
*47	Tag_18557	scaffold3	773452	42.731
*47	Tag_18556	scaffold3	772927	42.731
*47	Tag_18555	scaffold3	772394	42.731
*47	Tag_18554	scaffold3	771888	42.731
*47	Tag_18553	scaffold3	771325	42.731
*47	Tag_18552	scaffold3	770808	42.731
*47	Tag_18551	scaffold3	770274	42.731
*47	Tag_18548	scaffold3	768671	42.731
*47	Tag_18547	scaffold3	768144	42.731
*47	Tag_18546	scaffold3	767643	42.731
*47	Tag_18545	scaffold3	767135	42.731
*47	Tag_18544	scaffold3	766630	42.731
*47	Tag_18543	scaffold3	766126	42.731
*47	Tag_18542	scaffold3	765620	42.731
*47	Tag_18541	scaffold3	765114	42.731
*47	Tag_18540	scaffold3	764552	42.731
*47	Tag_18539	scaffold3	764014	42.731
*47	Tag_18538	scaffold3	763508	42.731
47	Tag_18537	scaffold3	762939	42.731
48	Tag_18536	scaffold3	762320	43.326
*49	Tag_18580	scaffold3	792608	43.647
*49	Tag_18535	scaffold3	761814	43.647
*49	Tag_18534	scaffold3	761298	43.647
*49	Tag_18533	scaffold3	760432	43.647
*49	Tag_18532	scaffold3	759929	43.647
*49	Tag_18531	scaffold3	759428	43.647
*49	Tag_18530	scaffold3	758910	43.647
*49	Tag_18529	scaffold3	758166	43.647
*49	Tag_18528	scaffold3	757614	43.647
*49	Tag_18527	scaffold3	757111	43.647
49	Tag_18526	scaffold3	756578	43.647
*49	Tag_18525	scaffold3	756062	43.647
*49	Tag_18524	scaffold3	755551	43.647
*49	Tag_18521	scaffold3	753817	43.647
*50	Tag_18523	scaffold3	754986	44.418
*50	Tag_18522	scaffold3	754470	44.418
*50	Tag_18520	scaffold3	753265	44.418
50	Tag_18519	scaffold3	752727	44.418
*51	Tag_18518	scaffold3	752173	45.186
*51	Tag_18517	scaffold3	751611	45.186
*51	Tag_18516	scaffold3	751105	45.186
*51	Tag_18515	scaffold3	750601	45.186
*51	Tag_18514	scaffold3	750100	45.186
*51	Tag_18513	scaffold3	746191	45.186
*51	Tag_18512	scaffold3	745682	45.186
*51	Tag_18511	scaffold3	745147	45.186
*51	Tag_18509	scaffold3	744024	45.186
*51	Tag_18507	scaffold3	742898	45.186
*51	Tag_18506	scaffold3	742369	45.186
*51	Tag_18505	scaffold3	741861	45.186
*51	Tag_18504	scaffold3	741348	45.186
*51	Tag_18502	scaffold3	740297	45.186
*51	Tag_18501	scaffold3	739783	45.186
*51	Tag_18500	scaffold3	739255	45.186
*51	Tag_18499	scaffold3	738713	45.186
*51	Tag_18498	scaffold3	738169	45.186
*51	Tag_18497	scaffold3	737667	45.186
*51	Tag_18496	scaffold3	737117	45.186
*51	Tag_18495	scaffold3	736593	45.186
*51	Tag_18494	scaffold3	736089	45.186
*51	Tag_18493	scaffold3	732847	45.186
*51	Tag_18492	scaffold3	732331	45.186
*51	Tag_18491	scaffold3	731731	45.186
*51	Tag_18490	scaffold3	731153	45.186
*51	Tag_18489	scaffold3	730644	45.186
*51	Tag_18488	scaffold3	730128	45.186
*51	Tag_18487	scaffold3	729625	45.186
*51	Tag_18486	scaffold3	729120	45.186
*51	Tag_18485	scaffold3	728611	45.186
*51	Tag_18484	scaffold3	728079	45.186
*51	Tag_18483	scaffold3	727456	45.186
*51	Tag_18482	scaffold3	726917	45.186
*51	Tag_18481	scaffold3	726415	45.186
*51	Tag_18480	scaffold3	725893	45.186
*51	Tag_18479	scaffold3	725086	45.186
*51	Tag_18478	scaffold3	724360	45.186
*51	Tag_18477	scaffold3	711861	45.186
*51	Tag_18476	scaffold3	711077	45.186
*51	Tag_18475	scaffold3	710571	45.186
*51	Tag_18474	scaffold3	710058	45.186
51	Tag_18473	scaffold3	709508	45.186
*51	Tag_18472	scaffold3	708999	45.186
*51	Tag_18471	scaffold3	708485	45.186
*51	Tag_18470	scaffold3	707840	45.186
*51	Tag_18469	scaffold3	707339	45.186
*52	Tag_18468	scaffold3	706731	46.009
*52	Tag_18467	scaffold3	705897	46.009
52	Tag_18466	scaffold3	705345	46.009
*52	Tag_18465	scaffold3	704844	46.009
*52	Tag_18464	scaffold3	704334	46.009
*53	Tag_18463	scaffold3	703816	47.756
*53	Tag_18462	scaffold3	703313	47.756
*53	Tag_18461	scaffold3	702795	47.756
*53	Tag_18460	scaffold3	702258	47.756
*53	Tag_18459	scaffold3	701749	47.756
*53	Tag_18458	scaffold3	701208	47.756
53	Tag_18457	scaffold3	700704	47.756
*53	Tag_18456	scaffold3	700198	47.756
*54	Tag_18455	scaffold3	699670	48.448
*54	Tag_18454	scaffold3	699158	48.448
*54	Tag_18453	scaffold3	698596	48.448
*54	Tag_18452	scaffold3	697955	48.448
*54	Tag_18451	scaffold3	697402	48.448
*54	Tag_18450	scaffold3	696194	48.448
*54	Tag_18449	scaffold3	695648	48.448
*54	Tag_18448	scaffold3	695136	48.448
*54	Tag_18447	scaffold3	694609	48.448
*54	Tag_18446	scaffold3	694097	48.448
*54	Tag_18445	scaffold3	693533	48.448
*54	Tag_18444	scaffold3	693024	48.448
*54	Tag_18443	scaffold3	692519	48.448
*54	Tag_18442	scaffold3	692010	48.448
*54	Tag_18441	scaffold3	691468	48.448
*54	Tag_18440	scaffold3	690961	48.448
*54	Tag_18439	scaffold3	690455	48.448
*54	Tag_18438	scaffold3	689953	48.448
*54	Tag_18437	scaffold3	689444	48.448
*54	Tag_18436	scaffold3	684203	48.448
*54	Tag_18435	scaffold3	683676	48.448
*54	Tag_18434	scaffold3	683135	48.448
*54	Tag_18433	scaffold3	682581	48.448
*54	Tag_18432	scaffold3	682079	48.448
*54	Tag_18431	scaffold3	681570	48.448
*54	Tag_18430	scaffold3	681051	48.448
*54	Tag_18429	scaffold3	680549	48.448
*54	Tag_18428	scaffold3	680048	48.448
*54	Tag_18427	scaffold3	679529	48.448
*54	Tag_18426	scaffold3	679024	48.448
*54	Tag_18425	scaffold3	678498	48.448
*54	Tag_18424	scaffold3	677967	48.448
*54	Tag_18423	scaffold3	677392	48.448
*54	Tag_18422	scaffold3	676863	48.448
*54	Tag_18421	scaffold3	676321	48.448
*54	Tag_18420	scaffold3	675796	48.448
*54	Tag_18419	scaffold3	675233	48.448
*54	Tag_18418	scaffold3	674714	48.448
*54	Tag_18417	scaffold3	674183	48.448
*54	Tag_18416	scaffold3	673630	48.448
*54	Tag_18415	scaffold3	673118	48.448
*54	Tag_18414	scaffold3	672601	48.448
*54	Tag_18413	scaffold3	671958	48.448
*54	Tag_18412	scaffold3	671450	48.448
*54	Tag_18411	scaffold3	670941	48.448
*54	Tag_18410	scaffold3	670385	48.448
*54	Tag_18409	scaffold3	669884	48.448
*54	Tag_18408	scaffold3	669380	48.448
*54	Tag_18407	scaffold3	668865	48.448
*54	Tag_18406	scaffold3	668341	48.448
*54	Tag_18405	scaffold3	667805	48.448
*54	Tag_18404	scaffold3	667254	48.448
*54	Tag_18403	scaffold3	664351	48.448
*54	Tag_18402	scaffold3	663834	48.448
*54	Tag_18401	scaffold3	663329	48.448
*54	Tag_18400	scaffold3	662810	48.448
*54	Tag_18399	scaffold3	662304	48.448
*54	Tag_18398	scaffold3	661764	48.448
*54	Tag_18397	scaffold3	661261	48.448
*54	Tag_18396	scaffold3	660721	48.448
*54	Tag_18395	scaffold3	660213	48.448
*54	Tag_18394	scaffold3	659707	48.448
*54	Tag_18393	scaffold3	659203	48.448
*54	Tag_18392	scaffold3	658698	48.448
*54	Tag_18386	scaffold3	637333	48.448
*54	Tag_18385	scaffold3	636744	48.448
*54	Tag_18384	scaffold3	636220	48.448
*54	Tag_18383	scaffold3	635717	48.448
*54	Tag_18382	scaffold3	634636	48.448
*54	Tag_18381	scaffold3	633984	48.448
*54	Tag_18380	scaffold3	633476	48.448
*54	Tag_18376	scaffold3	611410	48.448
*54	Tag_18370	scaffold3	604595	48.448
*54	Tag_18369	scaffold3	604039	48.448
*54	Tag_18368	scaffold3	603505	48.448
*54	Tag_18365	scaffold3	601892	48.448
*54	Tag_18364	scaffold3	601385	48.448
*54	Tag_18363	scaffold3	600844	48.448
*54	Tag_18362	scaffold3	600320	48.448
*54	Tag_18361	scaffold3	599762	48.448
*54	Tag_18360	scaffold3	599254	48.448
*54	Tag_18359	scaffold3	598645	48.448
*54	Tag_18358	scaffold3	598053	48.448
*54	Tag_18357	scaffold3	597517	48.448
*54	Tag_18356	scaffold3	596949	48.448
*54	Tag_18355	scaffold3	596425	48.448
*54	Tag_18354	scaffold3	595902	48.448
*54	Tag_18353	scaffold3	595400	48.448
*54	Tag_18352	scaffold3	594874	48.448
*54	Tag_18351	scaffold3	594261	48.448
*54	Tag_18350	scaffold3	593712	48.448
*54	Tag_18349	scaffold3	593198	48.448
*54	Tag_18348	scaffold3	592694	48.448
*54	Tag_18347	scaffold3	591800	48.448
*54	Tag_18346	scaffold3	591296	48.448
*54	Tag_18345	scaffold3	589983	48.448
*54	Tag_18344	scaffold3	589474	48.448
*54	Tag_18343	scaffold3	588916	48.448
*54	Tag_18342	scaffold3	588402	48.448
*54	Tag_18341	scaffold3	587888	48.448
*54	Tag_18340	scaffold3	587384	48.448
*54	Tag_18339	scaffold3	586868	48.448
*54	Tag_18338	scaffold3	586358	48.448
*54	Tag_18337	scaffold3	585840	48.448
*54	Tag_18336	scaffold3	585324	48.448
*54	Tag_18335	scaffold3	584812	48.448
*54	Tag_18334	scaffold3	584301	48.448
*54	Tag_18333	scaffold3	583798	48.448
*54	Tag_18332	scaffold3	583246	48.448
*54	Tag_18331	scaffold3	582702	48.448
*54	Tag_18329	scaffold3	581660	48.448
*54	Tag_18328	scaffold3	581118	48.448
*54	Tag_18327	scaffold3	580528	48.448
*54	Tag_18326	scaffold3	580014	48.448
*54	Tag_18325	scaffold3	579481	48.448
*54	Tag_18324	scaffold3	578956	48.448
*54	Tag_18323	scaffold3	578453	48.448
*54	Tag_18322	scaffold3	577949	48.448
*54	Tag_18321	scaffold3	577191	48.448
*54	Tag_18320	scaffold3	576595	48.448
*54	Tag_18319	scaffold3	576057	48.448
*54	Tag_18318	scaffold3	575543	48.448
*54	Tag_18317	scaffold3	575033	48.448
*54	Tag_18316	scaffold3	574292	48.448
*54	Tag_18315	scaffold3	573317	48.448
*54	Tag_18314	scaffold3	572800	48.448
*54	Tag_18313	scaffold3	572276	48.448
*54	Tag_18312	scaffold3	571770	48.448
*54	Tag_18311	scaffold3	571076	48.448
*54	Tag_18310	scaffold3	570573	48.448
*54	Tag_18276	scaffold3	550094	48.448
*54	Tag_18275	scaffold3	548548	48.448
*54	Tag_18274	scaffold3	548045	48.448
*54	Tag_18273	scaffold3	547544	48.448
*54	Tag_18272	scaffold3	547028	48.448
*54	Tag_18271	scaffold3	545828	48.448
*54	Tag_18270	scaffold3	545323	48.448
*54	Tag_18268	scaffold3	544269	48.448
*54	Tag_18265	scaffold3	542370	48.448
*54	Tag_18263	scaffold3	541299	48.448
*54	Tag_18262	scaffold3	540794	48.448
*54	Tag_18261	scaffold3	540291	48.448
*54	Tag_18260	scaffold3	539469	48.448
*54	Tag_18259	scaffold3	538840	48.448
*54	Tag_18258	scaffold3	537732	48.448
*54	Tag_18257	scaffold3	537228	48.448
*54	Tag_18256	scaffold3	536343	48.448
*54	Tag_18255	scaffold3	535824	48.448
*54	Tag_18254	scaffold3	535223	48.448
*54	Tag_18253	scaffold3	534692	48.448
*54	Tag_18252	scaffold3	534191	48.448
*54	Tag_18251	scaffold3	533676	48.448
*54	Tag_18250	scaffold3	533169	48.448
*54	Tag_18249	scaffold3	532626	48.448
*54	Tag_18248	scaffold3	532112	48.448
*54	Tag_18247	scaffold3	531554	48.448
*54	Tag_18246	scaffold3	530993	48.448
*54	Tag_18245	scaffold3	530337	48.448
*54	Tag_18244	scaffold3	529802	48.448
*54	Tag_18243	scaffold3	529193	48.448
*54	Tag_18242	scaffold3	528674	48.448
*54	Tag_18241	scaffold3	528173	48.448
*54	Tag_18240	scaffold3	527416	48.448
*54	Tag_18239	scaffold3	526912	48.448
*54	Tag_18238	scaffold3	526224	48.448
*54	Tag_18237	scaffold3	525723	48.448
*54	Tag_18236	scaffold3	525193	48.448
*54	Tag_18235	scaffold3	524691	48.448
*54	Tag_18234	scaffold3	524186	48.448
*54	Tag_18233	scaffold3	523146	48.448
*54	Tag_18232	scaffold3	522639	48.448
*54	Tag_18231	scaffold3	520853	48.448
*54	Tag_18230	scaffold3	519689	48.448
*54	Tag_18229	scaffold3	519152	48.448
*54	Tag_18228	scaffold3	518417	48.448
*54	Tag_18227	scaffold3	517891	48.448
*54	Tag_18226	scaffold3	517380	48.448
*54	Tag_18225	scaffold3	516824	48.448
*54	Tag_18224	scaffold3	516254	48.448
*54	Tag_18223	scaffold3	515722	48.448
*54	Tag_18222	scaffold3	514845	48.448
*54	Tag_18221	scaffold3	514343	48.448
*54	Tag_18206	scaffold3	502682	48.448
*54	Tag_18205	scaffold3	502164	48.448
*54	Tag_18204	scaffold3	501604	48.448
*54	Tag_18203	scaffold3	501101	48.448
*54	Tag_18198	scaffold3	487917	48.448
*54	Tag_18197	scaffold3	487409	48.448
*54	Tag_18196	scaffold3	486903	48.448
*54	Tag_18195	scaffold3	486280	48.448
*54	Tag_18194	scaffold3	485709	48.448
*54	Tag_18193	scaffold3	485156	48.448
*54	Tag_18192	scaffold3	484561	48.448
*54	Tag_18191	scaffold3	484011	48.448
*54	Tag_18190	scaffold3	483384	48.448
*54	Tag_18189	scaffold3	481794	48.448
*54	Tag_18188	scaffold3	480518	48.448
*54	Tag_18187	scaffold3	479945	48.448
*54	Tag_18186	scaffold3	479438	48.448
*54	Tag_18185	scaffold3	478925	48.448
*54	Tag_18184	scaffold3	478423	48.448
54	Tag_18183	scaffold3	477889	48.448
*54	Tag_18182	scaffold3	477337	48.448
*54	Tag_18155	scaffold3	462346	48.448
*55	Tag_18181	scaffold3	476743	48.966
*55	Tag_18180	scaffold3	476213	48.966
*55	Tag_18179	scaffold3	475666	48.966
*55	Tag_18178	scaffold3	475016	48.966
*55	Tag_18177	scaffold3	474439	48.966
*55	Tag_18176	scaffold3	473919	48.966
*55	Tag_18175	scaffold3	473244	48.966
*55	Tag_18174	scaffold3	472736	48.966
*55	Tag_18173	scaffold3	472234	48.966
*55	Tag_18172	scaffold3	471718	48.966
*55	Tag_18171	scaffold3	471181	48.966
*55	Tag_18170	scaffold3	470544	48.966
*55	Tag_18169	scaffold3	469915	48.966
*55	Tag_18168	scaffold3	469370	48.966
*55	Tag_18167	scaffold3	468826	48.966
*55	Tag_18166	scaffold3	468291	48.966
*55	Tag_18165	scaffold3	467610	48.966
*55	Tag_18164	scaffold3	467108	48.966
*55	Tag_18163	scaffold3	466585	48.966
*55	Tag_18162	scaffold3	466084	48.966
*55	Tag_18161	scaffold3	465583	48.966
*55	Tag_18160	scaffold3	465076	48.966
*55	Tag_18159	scaffold3	464567	48.966
*55	Tag_18158	scaffold3	463981	48.966
*55	Tag_18157	scaffold3	463372	48.966
*55	Tag_18156	scaffold3	462871	48.966
*55	Tag_18154	scaffold3	461481	48.966
*55	Tag_18153	scaffold3	460947	48.966
*55	Tag_18152	scaffold3	460286	48.966
*55	Tag_18151	scaffold3	459705	48.966
*55	Tag_18150	scaffold3	458979	48.966
*55	Tag_18149	scaffold3	453855	48.966
*55	Tag_18148	scaffold3	453342	48.966
*55	Tag_18147	scaffold3	451205	48.966
*55	Tag_18146	scaffold3	450645	48.966
*55	Tag_18145	scaffold3	450135	48.966
*55	Tag_18144	scaffold3	448595	48.966
*55	Tag_18143	scaffold3	448089	48.966
*55	Tag_18142	scaffold3	447445	48.966
*55	Tag_18141	scaffold3	446943	48.966
*55	Tag_18140	scaffold3	446425	48.966
*55	Tag_18139	scaffold3	444125	48.966
*55	Tag_18138	scaffold3	443467	48.966
*55	Tag_18137	scaffold3	442950	48.966
*55	Tag_18136	scaffold3	442424	48.966
*55	Tag_18135	scaffold3	441919	48.966
*55	Tag_18134	scaffold3	441406	48.966
55	Tag_18133	scaffold3	440833	48.966
*55	Tag_18132	scaffold3	440262	48.966
*56	Tag_18131	scaffold3	439665	49.406
*56	Tag_18128	scaffold3	436465	49.406
*56	Tag_18127	scaffold3	435606	49.406
*56	Tag_18126	scaffold3	435005	49.406
*56	Tag_18125	scaffold3	434175	49.406
56	Tag_18124	scaffold3	433566	49.406
57	Tag_18100	scaffold3	417804	49.978
*58	Tag_18123	scaffold3	432814	50.793
*58	Tag_18122	scaffold3	432313	50.793
*58	Tag_18121	scaffold3	431739	50.793
*58	Tag_18120	scaffold3	431236	50.793
*58	Tag_18119	scaffold3	430113	50.793
*58	Tag_18118	scaffold3	429259	50.793
*58	Tag_18117	scaffold3	428723	50.793
*58	Tag_18116	scaffold3	428203	50.793
*58	Tag_18115	scaffold3	427625	50.793
*58	Tag_18114	scaffold3	427102	50.793
*58	Tag_18113	scaffold3	426586	50.793
*58	Tag_18112	scaffold3	426079	50.793
*58	Tag_18111	scaffold3	425576	50.793
*58	Tag_18110	scaffold3	425073	50.793
*58	Tag_18109	scaffold3	424566	50.793
*58	Tag_18108	scaffold3	423983	50.793
*58	Tag_18107	scaffold3	423460	50.793
*58	Tag_18106	scaffold3	422931	50.793
*58	Tag_18105	scaffold3	422416	50.793
*58	Tag_18103	scaffold3	419410	50.793
*58	Tag_18102	scaffold3	418874	50.793
*58	Tag_18101	scaffold3	418305	50.793
*58	Tag_18099	scaffold3	417297	50.793
*58	Tag_18098	scaffold3	416715	50.793
*58	Tag_18097	scaffold3	416061	50.793
*58	Tag_18096	scaffold3	415546	50.793
*58	Tag_18095	scaffold3	415037	50.793
*58	Tag_18094	scaffold3	414499	50.793
*58	Tag_18093	scaffold3	413989	50.793
*58	Tag_18092	scaffold3	413469	50.793
*58	Tag_18091	scaffold3	412967	50.793
*58	Tag_18090	scaffold3	412435	50.793
*58	Tag_18089	scaffold3	411923	50.793
*58	Tag_18088	scaffold3	411418	50.793
*58	Tag_18087	scaffold3	410716	50.793
*58	Tag_18086	scaffold3	410127	50.793
*58	Tag_18085	scaffold3	409623	50.793
*58	Tag_18084	scaffold3	409119	50.793
*58	Tag_18083	scaffold3	408551	50.793
*58	Tag_18082	scaffold3	408047	50.793
*58	Tag_18081	scaffold3	407486	50.793
*58	Tag_18080	scaffold3	406980	50.793
*58	Tag_18079	scaffold3	406466	50.793
*58	Tag_18078	scaffold3	405931	50.793
*58	Tag_18077	scaffold3	405424	50.793
58	Tag_18076	scaffold3	404922	50.793
*58	Tag_18075	scaffold3	404415	50.793
59	Tag_18049	scaffold3	387500	50.861
60	Tag_17984	scaffold3	289670	51.399
*61	Tag_18074	scaffold3	403910	51.794
*61	Tag_18073	scaffold3	403406	51.794
*61	Tag_18072	scaffold3	402546	51.794
*61	Tag_18071	scaffold3	402018	51.794
*61	Tag_18070	scaffold3	401514	51.794
*61	Tag_18069	scaffold3	400974	51.794
*61	Tag_18068	scaffold3	400143	51.794
*61	Tag_18067	scaffold3	399622	51.794
*61	Tag_18066	scaffold3	399088	51.794
*61	Tag_18065	scaffold3	398583	51.794
*61	Tag_18064	scaffold3	398080	51.794
*61	Tag_18063	scaffold3	397571	51.794
*61	Tag_18062	scaffold3	397065	51.794
*61	Tag_18061	scaffold3	396556	51.794
*61	Tag_18059	scaffold3	393406	51.794
*61	Tag_18053	scaffold3	390069	51.794
*61	Tag_18052	scaffold3	389056	51.794
*61	Tag_18051	scaffold3	388552	51.794
*61	Tag_18050	scaffold3	388042	51.794
*61	Tag_18048	scaffold3	385104	51.794
*61	Tag_18047	scaffold3	384586	51.794
*61	Tag_18046	scaffold3	384075	51.794
*61	Tag_18045	scaffold3	383347	51.794
*61	Tag_18043	scaffold3	380398	51.794
*61	Tag_18042	scaffold3	379304	51.794
*61	Tag_18041	scaffold3	378763	51.794
*61	Tag_18037	scaffold3	376657	51.794
*61	Tag_18036	scaffold3	376123	51.794
*61	Tag_18035	scaffold3	375618	51.794
*61	Tag_18034	scaffold3	375116	51.794
*61	Tag_18033	scaffold3	374609	51.794
*61	Tag_18029	scaffold3	334566	51.794
*61	Tag_18028	scaffold3	334059	51.794
*61	Tag_18027	scaffold3	333477	51.794
*61	Tag_18026	scaffold3	331779	51.794
*61	Tag_18025	scaffold3	331271	51.794
*61	Tag_18024	scaffold3	330767	51.794
*61	Tag_18023	scaffold3	330260	51.794
*61	Tag_18022	scaffold3	329656	51.794
*61	Tag_18021	scaffold3	327742	51.794
*61	Tag_18020	scaffold3	327206	51.794
*61	Tag_18019	scaffold3	326698	51.794
*61	Tag_18015	scaffold3	315338	51.794
*61	Tag_18014	scaffold3	312902	51.794
*61	Tag_18013	scaffold3	312343	51.794
*61	Tag_18012	scaffold3	311836	51.794
*61	Tag_18011	scaffold3	311335	51.794
*61	Tag_18010	scaffold3	310829	51.794
*61	Tag_18009	scaffold3	310321	51.794
*61	Tag_18008	scaffold3	309820	51.794
*61	Tag_18007	scaffold3	309318	51.794
*61	Tag_18006	scaffold3	308805	51.794
*61	Tag_18005	scaffold3	308301	51.794
*61	Tag_18004	scaffold3	307768	51.794
*61	Tag_18003	scaffold3	307256	51.794
*61	Tag_18002	scaffold3	306751	51.794
*61	Tag_18001	scaffold3	306245	51.794
*61	Tag_18000	scaffold3	297945	51.794
*61	Tag_17999	scaffold3	297432	51.794
*61	Tag_17998	scaffold3	296920	51.794
*61	Tag_17997	scaffold3	296415	51.794
*61	Tag_17996	scaffold3	295899	51.794
*61	Tag_17995	scaffold3	295364	51.794
*61	Tag_17994	scaffold3	294858	51.794
*61	Tag_17993	scaffold3	294353	51.794
*61	Tag_17992	scaffold3	293847	51.794
*61	Tag_17991	scaffold3	293340	51.794
*61	Tag_17990	scaffold3	292767	51.794
*61	Tag_17989	scaffold3	292234	51.794
*61	Tag_17988	scaffold3	291730	51.794
*61	Tag_17987	scaffold3	291228	51.794
*61	Tag_17986	scaffold3	290727	51.794
*61	Tag_17985	scaffold3	290220	51.794
*61	Tag_17983	scaffold3	288868	51.794
*61	Tag_17982	scaffold3	288346	51.794
*61	Tag_17981	scaffold3	287814	51.794
*61	Tag_17980	scaffold3	287295	51.794
*61	Tag_17979	scaffold3	286776	51.794
*61	Tag_17978	scaffold3	286274	51.794
*61	Tag_17977	scaffold3	285760	51.794
*61	Tag_17976	scaffold3	285256	51.794
*61	Tag_17975	scaffold3	284722	51.794
*61	Tag_17974	scaffold3	284191	51.794
*61	Tag_17973	scaffold3	283654	51.794
*61	Tag_17972	scaffold3	283153	51.794
*61	Tag_17971	scaffold3	282608	51.794
*61	Tag_17970	scaffold3	282107	51.794
*61	Tag_17969	scaffold3	281600	51.794
*61	Tag_17968	scaffold3	281053	51.794
*61	Tag_17967	scaffold3	280551	51.794
*61	Tag_17966	scaffold3	280033	51.794
*61	Tag_17965	scaffold3	279531	51.794
*61	Tag_17964	scaffold3	279001	51.794
*61	Tag_17963	scaffold3	278425	51.794
*61	Tag_17962	scaffold3	277872	51.794
*61	Tag_17961	scaffold3	277365	51.794
*61	Tag_17960	scaffold3	276761	51.794
*61	Tag_17959	scaffold3	276245	51.794
*61	Tag_17958	scaffold3	275690	51.794
*61	Tag_17957	scaffold3	275176	51.794
*61	Tag_17956	scaffold3	274675	51.794
*61	Tag_17955	scaffold3	274051	51.794
*61	Tag_17954	scaffold3	273518	51.794
*61	Tag_17953	scaffold3	272818	51.794
*61	Tag_17952	scaffold3	272185	51.794
*61	Tag_17951	scaffold3	271037	51.794
*61	Tag_17950	scaffold3	270526	51.794
*61	Tag_17949	scaffold3	270025	51.794
61	Tag_17948	scaffold3	269524	51.794
*61	Tag_17947	scaffold3	268883	51.794
*61	Tag_17946	scaffold3	268310	51.794
*61	Tag_17945	scaffold3	267803	51.794
*61	Tag_17944	scaffold3	266428	51.794
*61	Tag_17943	scaffold3	265900	51.794
*61	Tag_17941	scaffold3	264553	51.794
*61	Tag_17940	scaffold3	264008	51.794
*61	Tag_17939	scaffold3	245553	51.794
*61	Tag_17937	scaffold3	235228	51.794
*61	Tag_17935	scaffold3	228631	51.794
*61	Tag_17934	scaffold3	220825	51.794
*61	Tag_17932	scaffold3	215033	51.794
*61	Tag_17931	scaffold3	214286	51.794
*61	Tag_17930	scaffold3	213635	51.794
*61	Tag_17929	scaffold3	212789	51.794
*61	Tag_17928	scaffold3	212286	51.794
*61	Tag_17927	scaffold3	211761	51.794
*62	Tag_18057	scaffold3	392398	51.919
*62	Tag_17938	scaffold3	235771	51.919
62	Tag_17933	scaffold3	216550	51.919
*63	Tag_17926	scaffold3	210742	52.592
*63	Tag_17925	scaffold3	210237	52.592
*63	Tag_17924	scaffold3	209643	52.592
*63	Tag_17923	scaffold3	209121	52.592
*63	Tag_17922	scaffold3	208608	52.592
*63	Tag_17921	scaffold3	208044	52.592
*63	Tag_17920	scaffold3	207540	52.592
*63	Tag_17919	scaffold3	207033	52.592
*63	Tag_17918	scaffold3	206528	52.592
*63	Tag_17917	scaffold3	206019	52.592
*63	Tag_17916	scaffold3	205508	52.592
*63	Tag_17915	scaffold3	204906	52.592
*63	Tag_17914	scaffold3	204398	52.592
*63	Tag_17913	scaffold3	203893	52.592
*63	Tag_17912	scaffold3	203387	52.592
*63	Tag_17911	scaffold3	202813	52.592
*63	Tag_17910	scaffold3	202283	52.592
*63	Tag_17909	scaffold3	201761	52.592
*63	Tag_17908	scaffold3	201181	52.592
*63	Tag_17907	scaffold3	200613	52.592
*63	Tag_17906	scaffold3	200105	52.592
[truncated: 259 more rows]

## Sheet: lg6
Order	SNP_name	Scaffold	Physical position (bp)	Genetic Position (cM)
1	Tag_27085	scaffold5	2137368	0
*2	Tag_27088	scaffold5	2140724	0.109
*2	Tag_27087	scaffold5	2140100	0.109
*2	Tag_27086	scaffold5	2138024	0.109
*2	Tag_27084	scaffold5	2136466	0.109
2	Tag_27083	scaffold5	2135897	0.109
*3	Tag_27082	scaffold5	2135351	0.894
*3	Tag_27081	scaffold5	2134794	0.894
*3	Tag_27080	scaffold5	2134279	0.894
*3	Tag_27079	scaffold5	2133778	0.894
*3	Tag_27078	scaffold5	2133245	0.894
*3	Tag_27077	scaffold5	2132641	0.894
*3	Tag_27076	scaffold5	2132129	0.894
*3	Tag_27075	scaffold5	2131627	0.894
*3	Tag_27074	scaffold5	2131087	0.894
*3	Tag_27073	scaffold5	2130586	0.894
3	Tag_27072	scaffold5	2129991	0.894
*3	Tag_27071	scaffold5	2129458	0.894
*3	Tag_27070	scaffold5	2128903	0.894
*4	Tag_27069	scaffold5	2128402	1.69
*4	Tag_27068	scaffold5	2127788	1.69
*4	Tag_27067	scaffold5	2127243	1.69
4	Tag_27066	scaffold5	2126652	1.69
*5	Tag_27065	scaffold5	2126052	2.509
5	Tag_27064	scaffold5	2125547	2.509
*5	Tag_27063	scaffold5	2124998	2.509
*6	Tag_27062	scaffold5	2124455	4.148
*6	Tag_27061	scaffold5	2123918	4.148
*6	Tag_27060	scaffold5	2123387	4.148
*6	Tag_27059	scaffold5	2122750	4.148
6	Tag_27058	scaffold5	2122242	4.148
*7	Tag_27057	scaffold5	2121738	4.969
*7	Tag_27056	scaffold5	2121220	4.969
*7	Tag_27055	scaffold5	2120712	4.969
*7	Tag_27054	scaffold5	2120199	4.969
*7	Tag_27053	scaffold5	2119648	4.969
*7	Tag_27052	scaffold5	2119123	4.969
*7	Tag_27051	scaffold5	2118547	4.969
*7	Tag_27050	scaffold5	2118045	4.969
*7	Tag_27048	scaffold5	2114431	4.969
*7	Tag_27047	scaffold5	2113924	4.969
*7	Tag_27046	scaffold5	2113423	4.969
*7	Tag_27045	scaffold5	2112904	4.969
*7	Tag_27044	scaffold5	2112390	4.969
*7	Tag_27043	scaffold5	2111882	4.969
7	Tag_27042	scaffold5	2111369	4.969
*8	Tag_27041	scaffold5	2110792	5.791
*8	Tag_27039	scaffold5	2109578	5.791
*8	Tag_27038	scaffold5	2109051	5.791
*8	Tag_27037	scaffold5	2108545	5.791
*8	Tag_27036	scaffold5	2108033	5.791
*8	Tag_27035	scaffold5	2107532	5.791
*8	Tag_27034	scaffold5	2106987	5.791
*8	Tag_27033	scaffold5	2106361	5.791
*8	Tag_27032	scaffold5	2105849	5.791
*8	Tag_27031	scaffold5	2105260	5.791
*8	Tag_27030	scaffold5	2104745	5.791
*8	Tag_27029	scaffold5	2104243	5.791
*8	Tag_27028	scaffold5	2103711	5.791
*8	Tag_27027	scaffold5	2103210	5.791
*8	Tag_27026	scaffold5	2102706	5.791
*8	Tag_27025	scaffold5	2102190	5.791
*8	Tag_27024	scaffold5	2101626	5.791
*8	Tag_27023	scaffold5	2100872	5.791
*8	Tag_27022	scaffold5	2099882	5.791
8	Tag_27021	scaffold5	2099366	5.791
*8	Tag_27020	scaffold5	2098795	5.791
*8	Tag_27019	scaffold5	2098233	5.791
*8	Tag_27018	scaffold5	2097716	5.791
*8	Tag_27017	scaffold5	2097203	5.791
9	Tag_27016	scaffold5	2096469	6.616
*9	Tag_27015	scaffold5	2095885	6.616
*10	Tag_27014	scaffold5	2095235	8.265
*10	Tag_27013	scaffold5	2094528	8.265
*10	Tag_27012	scaffold5	2093978	8.265
*10	Tag_27010	scaffold5	2092953	8.265
*10	Tag_27009	scaffold5	2092430	8.265
*10	Tag_27008	scaffold5	2091928	8.265
*10	Tag_27007	scaffold5	2091375	8.265
*10	Tag_27006	scaffold5	2090835	8.265
*10	Tag_27005	scaffold5	2090313	8.265
*10	Tag_27004	scaffold5	2089788	8.265
*10	Tag_27003	scaffold5	2089284	8.265
*10	Tag_27002	scaffold5	2088096	8.265
*10	Tag_27001	scaffold5	2087593	8.265
*10	Tag_27000	scaffold5	2087086	8.265
*10	Tag_26999	scaffold5	2086576	8.265
*10	Tag_26998	scaffold5	2086069	8.265
*10	Tag_26997	scaffold5	2085565	8.265
*10	Tag_26996	scaffold5	2085045	8.265
*10	Tag_26995	scaffold5	2084523	8.265
*10	Tag_26994	scaffold5	2083994	8.265
*10	Tag_26993	scaffold5	2083433	8.265
*10	Tag_26992	scaffold5	2082898	8.265
*10	Tag_26991	scaffold5	2082322	8.265
*10	Tag_26990	scaffold5	2081817	8.265
*10	Tag_26989	scaffold5	2081196	8.265
*10	Tag_26988	scaffold5	2080673	8.265
*10	Tag_26987	scaffold5	2079875	8.265
*10	Tag_26986	scaffold5	2079367	8.265
*10	Tag_26985	scaffold5	2076060	8.265
*10	Tag_26984	scaffold5	2075559	8.265
*10	Tag_26983	scaffold5	2075052	8.265
*10	Tag_26982	scaffold5	2074500	8.265
*10	Tag_26981	scaffold5	2073956	8.265
*10	Tag_26980	scaffold5	2073436	8.265
10	Tag_26979	scaffold5	2072933	8.265
*10	Tag_26978	scaffold5	2072424	8.265
*10	Tag_26977	scaffold5	2071920	8.265
*10	Tag_26976	scaffold5	2071396	8.265
*10	Tag_26975	scaffold5	2070866	8.265
*10	Tag_26974	scaffold5	2070365	8.265
*10	Tag_26973	scaffold5	2069856	8.265
*10	Tag_26972	scaffold5	2069315	8.265
*10	Tag_26971	scaffold5	2068746	8.265
*11	Tag_27011	scaffold5	2093467	9.096
*11	Tag_26970	scaffold5	2068100	9.096
*11	Tag_26969	scaffold5	2067513	9.096
*11	Tag_26968	scaffold5	2067010	9.096
*11	Tag_26967	scaffold5	2066410	9.096
*11	Tag_26966	scaffold5	2065902	9.096
*11	Tag_26965	scaffold5	2065389	9.096
*11	Tag_26964	scaffold5	2064887	9.096
*11	Tag_26963	scaffold5	2064353	9.096
*11	Tag_26962	scaffold5	2063468	9.096
*11	Tag_26961	scaffold5	2062949	9.096
*11	Tag_26960	scaffold5	2062417	9.096
11	Tag_26959	scaffold5	2061912	9.096
12	Tag_26912	scaffold5	2036330	9.769
*13	Tag_26958	scaffold5	2061401	10.001
*13	Tag_26957	scaffold5	2060839	10.001
*13	Tag_26956	scaffold5	2060337	10.001
*13	Tag_26955	scaffold5	2059832	10.001
*13	Tag_26954	scaffold5	2059330	10.001
*13	Tag_26953	scaffold5	2058809	10.001
*13	Tag_26952	scaffold5	2058301	10.001
*13	Tag_26951	scaffold5	2057796	10.001
*13	Tag_26950	scaffold5	2057112	10.001
*13	Tag_26949	scaffold5	2056607	10.001
*13	Tag_26948	scaffold5	2056105	10.001
*13	Tag_26947	scaffold5	2055595	10.001
*13	Tag_26946	scaffold5	2055089	10.001
*13	Tag_26945	scaffold5	2054580	10.001
*13	Tag_26944	scaffold5	2054079	10.001
*13	Tag_26943	scaffold5	2053563	10.001
*13	Tag_26942	scaffold5	2053032	10.001
*13	Tag_26941	scaffold5	2052529	10.001
*13	Tag_26940	scaffold5	2051995	10.001
*13	Tag_26939	scaffold5	2051485	10.001
*13	Tag_26938	scaffold5	2050981	10.001
*13	Tag_26937	scaffold5	2050442	10.001
*13	Tag_26936	scaffold5	2049834	10.001
*13	Tag_26935	scaffold5	2049284	10.001
*13	Tag_26934	scaffold5	2048751	10.001
*13	Tag_26933	scaffold5	2048244	10.001
*13	Tag_26932	scaffold5	2047700	10.001
*13	Tag_26931	scaffold5	2047098	10.001
*13	Tag_26930	scaffold5	2046555	10.001
*13	Tag_26929	scaffold5	2046048	10.001
*13	Tag_26928	scaffold5	2045450	10.001
*13	Tag_26927	scaffold5	2044936	10.001
*13	Tag_26926	scaffold5	2044325	10.001
*13	Tag_26925	scaffold5	2043804	10.001
*13	Tag_26924	scaffold5	2043291	10.001
*13	Tag_26923	scaffold5	2042770	10.001
*13	Tag_26922	scaffold5	2042241	10.001
*13	Tag_26921	scaffold5	2041191	10.001
*13	Tag_26920	scaffold5	2040664	10.001
*13	Tag_26919	scaffold5	2040113	10.001
*13	Tag_26918	scaffold5	2039601	10.001
*13	Tag_26917	scaffold5	2039093	10.001
*13	Tag_26916	scaffold5	2038519	10.001
*13	Tag_26915	scaffold5	2038014	10.001
*13	Tag_26914	scaffold5	2037485	10.001
*13	Tag_26913	scaffold5	2036860	10.001
*13	Tag_26911	scaffold5	2035798	10.001
*13	Tag_26910	scaffold5	2035294	10.001
*13	Tag_26909	scaffold5	2034773	10.001
*13	Tag_26908	scaffold5	2034271	10.001
*13	Tag_26907	scaffold5	2033768	10.001
*13	Tag_26906	scaffold5	2033212	10.001
*13	Tag_26905	scaffold5	2032614	10.001
*13	Tag_26904	scaffold5	2032113	10.001
*13	Tag_26903	scaffold5	2031606	10.001
*13	Tag_26902	scaffold5	2031105	10.001
*13	Tag_26901	scaffold5	2030553	10.001
*13	Tag_26900	scaffold5	2030041	10.001
*13	Tag_26899	scaffold5	2029538	10.001
*13	Tag_26898	scaffold5	2029010	10.001
*13	Tag_26897	scaffold5	2028475	10.001
13	Tag_26896	scaffold5	2027958	10.001
*14	Tag_26895	scaffold5	2027433	10.835
14	Tag_26894	scaffold5	2026932	10.835
*15	Tag_26893	scaffold5	2026430	11.677
*15	Tag_26892	scaffold5	2025913	11.677
15	Tag_26891	scaffold5	2025407	11.677
*15	Tag_26890	scaffold5	2024882	11.677
*16	Tag_26889	scaffold5	2024302	13.377
*16	Tag_26888	scaffold5	2023745	13.377
*16	Tag_26887	scaffold5	2023241	13.377
16	Tag_26886	scaffold5	2022739	13.377
*17	Tag_26885	scaffold5	2022233	13.985
*17	Tag_26884	scaffold5	2021706	13.985
17	Tag_26883	scaffold5	2020913	13.985
*17	Tag_26882	scaffold5	2020320	13.985
18	Tag_26881	scaffold5	2019805	14.832
*19	Tag_26880	scaffold5	2019290	15.644
*19	Tag_26879	scaffold5	2018788	15.644
*19	Tag_26878	scaffold5	2018260	15.644
*19	Tag_26877	scaffold5	2017692	15.644
*19	Tag_26876	scaffold5	2017148	15.644
*19	Tag_26875	scaffold5	2016639	15.644
*19	Tag_26874	scaffold5	2016108	15.644
*19	Tag_26873	scaffold5	2015571	15.644
*19	Tag_26872	scaffold5	2014941	15.644
*19	Tag_26870	scaffold5	2013699	15.644
*19	Tag_26869	scaffold5	2013040	15.644
*19	Tag_26868	scaffold5	2012443	15.644
*19	Tag_26867	scaffold5	2011925	15.644
*19	Tag_26866	scaffold5	2011406	15.644
*19	Tag_26865	scaffold5	2010905	15.644
*19	Tag_26864	scaffold5	2010366	15.644
*19	Tag_26863	scaffold5	2009852	15.644
*19	Tag_26862	scaffold5	2009339	15.644
*19	Tag_26861	scaffold5	2008826	15.644
*19	Tag_26860	scaffold5	2008304	15.644
*19	Tag_26859	scaffold5	2007776	15.644
*19	Tag_26858	scaffold5	2007225	15.644
*19	Tag_26857	scaffold5	2006706	15.644
*19	Tag_26856	scaffold5	2006185	15.644
*19	Tag_26855	scaffold5	2005636	15.644
*19	Tag_26854	scaffold5	2005099	15.644
*19	Tag_26853	scaffold5	2004596	15.644
*19	Tag_26852	scaffold5	2004056	15.644
*19	Tag_26851	scaffold5	2003547	15.644
*19	Tag_26850	scaffold5	2003031	15.644
*19	Tag_26849	scaffold5	2002527	15.644
*19	Tag_26848	scaffold5	2001915	15.644
*19	Tag_26847	scaffold5	2001383	15.644
*19	Tag_26846	scaffold5	2000868	15.644
*19	Tag_26845	scaffold5	2000363	15.644
*19	Tag_26844	scaffold5	1999854	15.644
*19	Tag_26843	scaffold5	1998912	15.644
*19	Tag_26842	scaffold5	1998406	15.644
*19	Tag_26841	scaffold5	1997901	15.644
*19	Tag_26840	scaffold5	1997368	15.644
*19	Tag_26839	scaffold5	1996864	15.644
*19	Tag_26838	scaffold5	1996363	15.644
*19	Tag_26837	scaffold5	1995789	15.644
*19	Tag_26836	scaffold5	1995281	15.644
*19	Tag_26835	scaffold5	1994740	15.644
19	Tag_26834	scaffold5	1994152	15.644
*19	Tag_26833	scaffold5	1993539	15.644
*19	Tag_26832	scaffold5	1993024	15.644
*19	Tag_26831	scaffold5	1992513	15.644
*19	Tag_26830	scaffold5	1991949	15.644
*19	Tag_26829	scaffold5	1991423	15.644
*19	Tag_26828	scaffold5	1990910	15.644
*19	Tag_26827	scaffold5	1990353	15.644
*19	Tag_26826	scaffold5	1989836	15.644
*19	Tag_26825	scaffold5	1989331	15.644
*19	Tag_26824	scaffold5	1988830	15.644
*19	Tag_26823	scaffold5	1988327	15.644
*19	Tag_26822	scaffold5	1987800	15.644
*19	Tag_26820	scaffold5	1986003	15.644
*19	Tag_26819	scaffold5	1985442	15.644
*19	Tag_26818	scaffold5	1984928	15.644
*19	Tag_26817	scaffold5	1984331	15.644
*19	Tag_26816	scaffold5	1983742	15.644
*19	Tag_26815	scaffold5	1983179	15.644
*19	Tag_26814	scaffold5	1981885	15.644
*19	Tag_26813	scaffold5	1981344	15.644
*19	Tag_26812	scaffold5	1980751	15.644
*19	Tag_26811	scaffold5	1980223	15.644
*19	Tag_26810	scaffold5	1979717	15.644
*19	Tag_26809	scaffold5	1979198	15.644
*19	Tag_26808	scaffold5	1978474	15.644
*19	Tag_26807	scaffold5	1977968	15.644
*19	Tag_26806	scaffold5	1977444	15.644
20	Tag_26871	scaffold5	2014201	16.009
*21	Tag_26821	scaffold5	1987275	16.621
*21	Tag_26805	scaffold5	1976941	16.621
*21	Tag_26804	scaffold5	1976437	16.621
*21	Tag_26803	scaffold5	1975912	16.621
*21	Tag_26802	scaffold5	1975406	16.621
*21	Tag_26801	scaffold5	1974694	16.621
*21	Tag_26800	scaffold5	1974181	16.621
*21	Tag_26799	scaffold5	1973626	16.621
*21	Tag_26798	scaffold5	1973117	16.621
*21	Tag_26797	scaffold5	1972604	16.621
*21	Tag_26796	scaffold5	1972069	16.621
*21	Tag_26795	scaffold5	1971563	16.621
21	Tag_26794	scaffold5	1971044	16.621
*21	Tag_26793	scaffold5	1970489	16.621
*21	Tag_26792	scaffold5	1969898	16.621
*21	Tag_26791	scaffold5	1969361	16.621
*21	Tag_26790	scaffold5	1968860	16.621
*21	Tag_26789	scaffold5	1968122	16.621
*21	Tag_26788	scaffold5	1967600	16.621
*21	Tag_26787	scaffold5	1967089	16.621
*21	Tag_26786	scaffold5	1966573	16.621
*21	Tag_26785	scaffold5	1966065	16.621
*21	Tag_26784	scaffold5	1963864	16.621
*21	Tag_26783	scaffold5	1963360	16.621
*21	Tag_26782	scaffold5	1962825	16.621
*21	Tag_26781	scaffold5	1962302	16.621
*21	Tag_26780	scaffold5	1961798	16.621
*21	Tag_26766	scaffold5	1954219	16.621
*21	Tag_26757	scaffold5	1949284	16.621
*22	Tag_26779	scaffold5	1961198	17.448
*22	Tag_26778	scaffold5	1960689	17.448
*22	Tag_26776	scaffold5	1959527	17.448
*22	Tag_26775	scaffold5	1958972	17.448
*22	Tag_26774	scaffold5	1958421	17.448
*22	Tag_26773	scaffold5	1957859	17.448
*22	Tag_26772	scaffold5	1957342	17.448
*22	Tag_26771	scaffold5	1956824	17.448
*22	Tag_26770	scaffold5	1956307	17.448
*22	Tag_26769	scaffold5	1955800	17.448
*22	Tag_26768	scaffold5	1955294	17.448
22	Tag_26767	scaffold5	1954769	17.448
*23	Tag_26762	scaffold5	1951941	18.266
*23	Tag_26760	scaffold5	1950930	18.266
*23	Tag_26759	scaffold5	1950428	18.266
*23	Tag_26758	scaffold5	1949812	18.266
*23	Tag_26756	scaffold5	1948768	18.266
*23	Tag_26755	scaffold5	1948256	18.266
*23	Tag_26753	scaffold5	1946924	18.266
*23	Tag_26752	scaffold5	1946273	18.266
*23	Tag_26751	scaffold5	1945760	18.266
*23	Tag_26750	scaffold5	1945247	18.266
*23	Tag_26749	scaffold5	1944734	18.266
*23	Tag_26748	scaffold5	1944178	18.266
*23	Tag_26747	scaffold5	1943657	18.266
*23	Tag_26746	scaffold5	1943132	18.266
*23	Tag_26745	scaffold5	1942631	18.266
*23	Tag_26744	scaffold5	1942079	18.266
*23	Tag_26743	scaffold5	1941491	18.266
*23	Tag_26742	scaffold5	1940970	18.266
*23	Tag_26741	scaffold5	1940434	18.266
*23	Tag_26740	scaffold5	1939906	18.266
*23	Tag_26739	scaffold5	1939405	18.266
*23	Tag_26738	scaffold5	1938899	18.266
*23	Tag_26737	scaffold5	1938383	18.266
*23	Tag_26736	scaffold5	1937874	18.266
*23	Tag_26735	scaffold5	1937373	18.266
*23	Tag_26734	scaffold5	1936858	18.266
*23	Tag_26733	scaffold5	1936328	18.266
*23	Tag_26732	scaffold5	1935827	18.266
*23	Tag_26731	scaffold5	1935297	18.266
*23	Tag_26730	scaffold5	1934783	18.266
*23	Tag_26729	scaffold5	1934260	18.266
*23	Tag_26728	scaffold5	1933746	18.266
*23	Tag_26727	scaffold5	1933225	18.266
*23	Tag_26726	scaffold5	1932644	18.266
*23	Tag_26725	scaffold5	1932085	18.266
*23	Tag_26724	scaffold5	1931567	18.266
*23	Tag_26723	scaffold5	1930794	18.266
*23	Tag_26722	scaffold5	1930255	18.266
*23	Tag_26721	scaffold5	1929711	18.266
*23	Tag_26720	scaffold5	1929156	18.266
*23	Tag_26719	scaffold5	1926967	18.266
*23	Tag_26718	scaffold5	1926429	18.266
*23	Tag_26717	scaffold5	1925905	18.266
*23	Tag_26716	scaffold5	1925396	18.266
*23	Tag_26715	scaffold5	1924877	18.266
*23	Tag_26714	scaffold5	1924367	18.266
*23	Tag_26713	scaffold5	1923864	18.266
*23	Tag_26712	scaffold5	1923324	18.266
*23	Tag_26711	scaffold5	1922809	18.266
*23	Tag_26710	scaffold5	1922244	18.266
*23	Tag_26709	scaffold5	1921738	18.266
*23	Tag_26708	scaffold5	1921213	18.266
*23	Tag_26707	scaffold5	1920548	18.266
*23	Tag_26706	scaffold5	1920044	18.266
*23	Tag_26705	scaffold5	1919541	18.266
*23	Tag_26704	scaffold5	1919038	18.266
*23	Tag_26703	scaffold5	1918509	18.266
*23	Tag_26702	scaffold5	1917903	18.266
*23	Tag_26701	scaffold5	1917311	18.266
23	Tag_26700	scaffold5	1916719	18.266
*24	Tag_26761	scaffold5	1951436	19.112
*24	Tag_26699	scaffold5	1916183	19.112
*24	Tag_26698	scaffold5	1915666	19.112
*24	Tag_26697	scaffold5	1915163	19.112
24	Tag_26696	scaffold5	1914589	19.112
*24	Tag_26695	scaffold5	1914084	19.112
*24	Tag_26694	scaffold5	1913571	19.112
25	Tag_26693	scaffold5	1912944	19.895
*26	Tag_26692	scaffold5	1912407	20.639
*26	Tag_26691	scaffold5	1911887	20.639
*26	Tag_26690	scaffold5	1911377	20.639
*26	Tag_26689	scaffold5	1910862	20.639
*26	Tag_26688	scaffold5	1910348	20.639
*26	Tag_26687	scaffold5	1909815	20.639
*26	Tag_26686	scaffold5	1909294	20.639
*26	Tag_26685	scaffold5	1908715	20.639
*26	Tag_26684	scaffold5	1908160	20.639
*26	Tag_26683	scaffold5	1907441	20.639
*26	Tag_26682	scaffold5	1906904	20.639
*26	Tag_26681	scaffold5	1906369	20.639
*26	Tag_26680	scaffold5	1905857	20.639
*26	Tag_26679	scaffold5	1905301	20.639
*26	Tag_26678	scaffold5	1904786	20.639
*26	Tag_26677	scaffold5	1904182	20.639
*26	Tag_26676	scaffold5	1903663	20.639
*26	Tag_26675	scaffold5	1903159	20.639
*26	Tag_26674	scaffold5	1902645	20.639
*26	Tag_26673	scaffold5	1902134	20.639
26	Tag_26672	scaffold5	1901620	20.639
*26	Tag_26671	scaffold5	1901097	20.639
*26	Tag_26670	scaffold5	1900551	20.639
*26	Tag_26669	scaffold5	1899969	20.639
*26	Tag_26668	scaffold5	1899406	20.639
*26	Tag_26667	scaffold5	1898864	20.639
*26	Tag_26666	scaffold5	1898324	20.639
*26	Tag_26665	scaffold5	1897816	20.639
*26	Tag_26664	scaffold5	1897305	20.639
*26	Tag_26663	scaffold5	1896776	20.639
*26	Tag_26662	scaffold5	1896247	20.639
*26	Tag_26661	scaffold5	1895743	20.639
*26	Tag_26660	scaffold5	1895159	20.639
*26	Tag_26659	scaffold5	1894596	20.639
*27	Tag_26658	scaffold5	1894052	21.484
*27	Tag_26657	scaffold5	1893541	21.484
*27	Tag_26656	scaffold5	1893023	21.484
*27	Tag_26655	scaffold5	1892459	21.484
*27	Tag_26654	scaffold5	1891865	21.484
*27	Tag_26653	scaffold5	1891341	21.484
*27	Tag_26652	scaffold5	1890830	21.484
*27	Tag_26651	scaffold5	1890315	21.484
*27	Tag_26650	scaffold5	1889804	21.484
*27	Tag_26649	scaffold5	1889301	21.484
*27	Tag_26648	scaffold5	1888705	21.484
*27	Tag_26647	scaffold5	1888192	21.484
*27	Tag_26646	scaffold5	1887691	21.484
*27	Tag_26645	scaffold5	1887163	21.484
*27	Tag_26644	scaffold5	1885531	21.484
27	Tag_26643	scaffold5	1885016	21.484
*27	Tag_26642	scaffold5	1884429	21.484
*28	Tag_26641	scaffold5	1883926	22.29
*28	Tag_26640	scaffold5	1883425	22.29
*28	Tag_26639	scaffold5	1882893	22.29
*28	Tag_26638	scaffold5	1882347	22.29
*28	Tag_26637	scaffold5	1881840	22.29
*28	Tag_26636	scaffold5	1881339	22.29
*28	Tag_26635	scaffold5	1880838	22.29
*28	Tag_26634	scaffold5	1880328	22.29
*28	Tag_26633	scaffold5	1879816	22.29
28	Tag_26632	scaffold5	1879313	22.29
*28	Tag_26631	scaffold5	1878791	22.29
*29	Tag_26630	scaffold5	1878290	25.445
29	Tag_26629	scaffold5	1877782	25.445
*29	Tag_26628	scaffold5	1877251	25.445
*30	Tag_26627	scaffold5	1876702	27.872
*30	Tag_26626	scaffold5	1876154	27.872
*30	Tag_26625	scaffold5	1875624	27.872
30	Tag_26624	scaffold5	1875106	27.872
*30	Tag_26623	scaffold5	1874578	27.872
31	Tag_26592	scaffold5	1857093	28.229
32	Tag_26583	scaffold5	1852075	28.629
*33	Tag_26622	scaffold5	1874021	28.81
*33	Tag_26621	scaffold5	1873484	28.81
*33	Tag_26620	scaffold5	1872964	28.81
*33	Tag_26619	scaffold5	1872460	28.81
*33	Tag_26618	scaffold5	1871958	28.81
*33	Tag_26617	scaffold5	1871251	28.81
*33	Tag_26616	scaffold5	1870750	28.81
*33	Tag_26615	scaffold5	1870239	28.81
*33	Tag_26614	scaffold5	1869727	28.81
*33	Tag_26613	scaffold5	1869219	28.81
*33	Tag_26612	scaffold5	1868716	28.81
*33	Tag_26611	scaffold5	1868181	28.81
*33	Tag_26610	scaffold5	1867495	28.81
*33	Tag_26609	scaffold5	1866979	28.81
*33	Tag_26608	scaffold5	1866455	28.81
*33	Tag_26607	scaffold5	1865919	28.81
*33	Tag_26606	scaffold5	1865376	28.81
*33	Tag_26605	scaffold5	1864866	28.81
*33	Tag_26604	scaffold5	1864363	28.81
*33	Tag_26603	scaffold5	1863845	28.81
*33	Tag_26602	scaffold5	1863286	28.81
*33	Tag_26601	scaffold5	1862785	28.81
*33	Tag_26600	scaffold5	1862239	28.81
*33	Tag_26599	scaffold5	1861735	28.81
*33	Tag_26596	scaffold5	1860122	28.81
*33	Tag_26595	scaffold5	1859615	28.81
*33	Tag_26593	scaffold5	1858594	28.81
*33	Tag_26591	scaffold5	1856426	28.81
*33	Tag_26590	scaffold5	1855893	28.81
*33	Tag_26589	scaffold5	1855337	28.81
*33	Tag_26588	scaffold5	1854821	28.81
*33	Tag_26587	scaffold5	1854251	28.81
*33	Tag_26586	scaffold5	1853736	28.81
*33	Tag_26585	scaffold5	1853229	28.81
33	Tag_26584	scaffold5	1852576	28.81
*33	Tag_26582	scaffold5	1850617	28.81
*33	Tag_26581	scaffold5	1850101	28.81
*33	Tag_26580	scaffold5	1849458	28.81
*34	Tag_26597	scaffold5	1860660	29.648
*34	Tag_26579	scaffold5	1848895	29.648
34	Tag_26578	scaffold5	1848354	29.648
*34	Tag_26577	scaffold5	1847840	29.648
*34	Tag_26576	scaffold5	1847332	29.648
*35	Tag_26575	scaffold5	1846737	31.308
*35	Tag_26574	scaffold5	1846220	31.308
*35	Tag_26573	scaffold5	1845705	31.308
*35	Tag_26572	scaffold5	1844908	31.308
*35	Tag_26571	scaffold5	1844404	31.308
*35	Tag_26570	scaffold5	1843877	31.308
*35	Tag_26569	scaffold5	1843373	31.308
*35	Tag_26568	scaffold5	1842786	31.308
*35	Tag_26567	scaffold5	1842276	31.308
*35	Tag_26566	scaffold5	1841732	31.308
*35	Tag_26565	scaffold5	1841215	31.308
*35	Tag_26564	scaffold5	1840706	31.308
*35	Tag_26563	scaffold5	1840143	31.308
*35	Tag_26562	scaffold5	1839632	31.308
*35	Tag_26561	scaffold5	1839096	31.308
*35	Tag_26560	scaffold5	1838450	31.308
35	Tag_26559	scaffold5	1837899	31.308
*35	Tag_26558	scaffold5	1837354	31.308
*36	Tag_26557	scaffold5	1836849	32.163
*36	Tag_26556	scaffold5	1836070	32.163
*36	Tag_26555	scaffold5	1835543	32.163
*36	Tag_26554	scaffold5	1835030	32.163
*36	Tag_26553	scaffold5	1834508	32.163
*36	Tag_26552	scaffold5	1833995	32.163
*36	Tag_26551	scaffold5	1833324	32.163
*36	Tag_26550	scaffold5	1832813	32.163
*36	Tag_26549	scaffold5	1832290	32.163
*36	Tag_26548	scaffold5	1831745	32.163
*36	Tag_26547	scaffold5	1831242	32.163
*36	Tag_26546	scaffold5	1830714	32.163
*36	Tag_26545	scaffold5	1830139	32.163
*36	Tag_26544	scaffold5	1829553	32.163
*36	Tag_26543	scaffold5	1828726	32.163
*36	Tag_26542	scaffold5	1828113	32.163
*36	Tag_26541	scaffold5	1827610	32.163
*36	Tag_26540	scaffold5	1827095	32.163
*36	Tag_26539	scaffold5	1826573	32.163
*36	Tag_26538	scaffold5	1826062	32.163
*36	Tag_26537	scaffold5	1825557	32.163
*36	Tag_26536	scaffold5	1825019	32.163
*36	Tag_26535	scaffold5	1824504	32.163
*36	Tag_26534	scaffold5	1823995	32.163
36	Tag_26533	scaffold5	1823485	32.163
*36	Tag_26532	scaffold5	1822967	32.163
*37	Tag_26531	scaffold5	1822447	33.017
*37	Tag_26529	scaffold5	1820607	33.017
*37	Tag_26528	scaffold5	1820091	33.017
*37	Tag_26527	scaffold5	1819585	33.017
*37	Tag_26526	scaffold5	1819032	33.017
*37	Tag_26525	scaffold5	1818514	33.017
*37	Tag_26524	scaffold5	1817962	33.017
*37	Tag_26523	scaffold5	1817413	33.017
*37	Tag_26522	scaffold5	1816888	33.017
*37	Tag_26521	scaffold5	1816369	33.017
*37	Tag_26520	scaffold5	1815868	33.017
*37	Tag_26519	scaffold5	1815335	33.017
*37	Tag_26518	scaffold5	1814816	33.017
*37	Tag_26517	scaffold5	1814158	33.017
*37	Tag_26516	scaffold5	1813630	33.017
*37	Tag_26515	scaffold5	1813095	33.017
*37	Tag_26514	scaffold5	1812581	33.017
*37	Tag_26513	scaffold5	1812037	33.017
*37	Tag_26512	scaffold5	1811498	33.017
*37	Tag_26511	scaffold5	1810950	33.017
*37	Tag_26510	scaffold5	1810442	33.017
*37	Tag_26509	scaffold5	1809932	33.017
*37	Tag_26508	scaffold5	1809427	33.017
*37	Tag_26507	scaffold5	1808838	33.017
*37	Tag_26506	scaffold5	1808328	33.017
*37	Tag_26505	scaffold5	1807758	33.017
*37	Tag_26504	scaffold5	1807253	33.017
*37	Tag_26503	scaffold5	1806741	33.017
*37	Tag_26502	scaffold5	1806240	33.017
*37	Tag_26500	scaffold5	1805204	33.017
*37	Tag_26499	scaffold5	1804692	33.017
*37	Tag_26498	scaffold5	1804191	33.017
*37	Tag_26497	scaffold5	1803676	33.017
*37	Tag_26496	scaffold5	1803170	33.017
*37	Tag_26495	scaffold5	1802633	33.017
*37	Tag_26494	scaffold5	1802105	33.017
*37	Tag_26493	scaffold5	1801589	33.017
37	Tag_26492	scaffold5	1801080	33.017
*38	Tag_26491	scaffold5	1800435	33.852
*38	Tag_26490	scaffold5	1799870	33.852
*38	Tag_26489	scaffold5	1799280	33.852
*38	Tag_26488	scaffold5	1798695	33.852
*38	Tag_26487	scaffold5	1798168	33.852
*38	Tag_26486	scaffold5	1797655	33.852
*38	Tag_26485	scaffold5	1797153	33.852
*38	Tag_26484	scaffold5	1796649	33.852
*38	Tag_26483	scaffold5	1796071	33.852
*38	Tag_26482	scaffold5	1795557	33.852
*38	Tag_26481	scaffold5	1795035	33.852
*38	Tag_26480	scaffold5	1794519	33.852
*38	Tag_26479	scaffold5	1794005	33.852
*38	Tag_26478	scaffold5	1793489	33.852
*38	Tag_26477	scaffold5	1792941	33.852
*38	Tag_26476	scaffold5	1792437	33.852
*38	Tag_26475	scaffold5	1791839	33.852
*38	Tag_26474	scaffold5	1790912	33.852
*38	Tag_26473	scaffold5	1790299	33.852
*38	Tag_26472	scaffold5	1789698	33.852
*38	Tag_26471	scaffold5	1789180	33.852
*38	Tag_26470	scaffold5	1788472	33.852
*38	Tag_26469	scaffold5	1787884	33.852
38	Tag_26468	scaffold5	1787376	33.852
*38	Tag_26467	scaffold5	1786502	33.852
*38	Tag_26466	scaffold5	1785973	33.852
*39	Tag_26465	scaffold5	1785463	34.681
*39	Tag_26464	scaffold5	1784926	34.681
*39	Tag_26463	scaffold5	1784424	34.681
*39	Tag_26462	scaffold5	1783848	34.681
*39	Tag_26461	scaffold5	1783320	34.681
*39	Tag_26460	scaffold5	1782790	34.681
*39	Tag_26459	scaffold5	1782286	34.681
*39	Tag_26458	scaffold5	1781780	34.681
*39	Tag_26457	scaffold5	1781234	34.681
*39	Tag_26456	scaffold5	1780716	34.681
*39	Tag_26455	scaffold5	1780198	34.681
*39	Tag_26454	scaffold5	1779607	34.681
*39	Tag_26453	scaffold5	1779053	34.681
*39	Tag_26452	scaffold5	1778550	34.681
*39	Tag_26451	scaffold5	1778047	34.681
*39	Tag_26450	scaffold5	1777543	34.681
*39	Tag_26449	scaffold5	1777035	34.681
*39	Tag_26448	scaffold5	1776447	34.681
*39	Tag_26447	scaffold5	1775849	34.681
*39	Tag_26446	scaffold5	1775143	34.681
*39	Tag_26445	scaffold5	1774609	34.681
*39	Tag_26444	scaffold5	1774102	34.681
*39	Tag_26443	scaffold5	1773601	34.681
*39	Tag_26442	scaffold5	1773090	34.681
*39	Tag_26441	scaffold5	1772524	34.681
*39	Tag_26440	scaffold5	1772012	34.681
*39	Tag_26439	scaffold5	1771483	34.681
*39	Tag_26438	scaffold5	1770976	34.681
*39	Tag_26437	scaffold5	1770423	34.681
*39	Tag_26436	scaffold5	1769912	34.681
*39	Tag_26435	scaffold5	1769408	34.681
*39	Tag_26434	scaffold5	1768890	34.681
*39	Tag_26433	scaffold5	1768384	34.681
*39	Tag_26432	scaffold5	1767815	34.681
*39	Tag_26431	scaffold5	1767304	34.681
*39	Tag_26430	scaffold5	1766803	34.681
*39	Tag_26429	scaffold5	1766227	34.681
*39	Tag_26428	scaffold5	1765711	34.681
*39	Tag_26427	scaffold5	1765193	34.681
*39	Tag_26426	scaffold5	1764677	34.681
*39	Tag_26425	scaffold5	1764171	34.681
*39	Tag_26424	scaffold5	1763633	34.681
*39	Tag_26423	scaffold5	1763122	34.681
*39	Tag_26422	scaffold5	1762591	34.681
*39	Tag_26421	scaffold5	1762070	34.681
*39	Tag_26420	scaffold5	1761520	34.681
*39	Tag_26419	scaffold5	1760907	34.681
*39	Tag_26418	scaffold5	1760391	34.681
*39	Tag_26417	scaffold5	1759817	34.681
*39	Tag_26416	scaffold5	1759304	34.681
*39	Tag_26415	scaffold5	1758791	34.681
*39	Tag_26414	scaffold5	1758281	34.681
*39	Tag_26413	scaffold5	1757714	34.681
*39	Tag_26412	scaffold5	1757213	34.681
*39	Tag_26411	scaffold5	1756704	34.681
*39	Tag_26410	scaffold5	1756199	34.681
*39	Tag_26409	scaffold5	1755332	34.681
*39	Tag_26408	scaffold5	1754657	34.681
*39	Tag_26407	scaffold5	1754113	34.681
*39	Tag_26406	scaffold5	1753604	34.681
*39	Tag_26405	scaffold5	1753033	34.681
*39	Tag_26404	scaffold5	1752508	34.681
*39	Tag_26403	scaffold5	1751665	34.681
*39	Tag_26402	scaffold5	1751131	34.681
*39	Tag_26401	scaffold5	1750624	34.681
*39	Tag_26400	scaffold5	1750095	34.681
*39	Tag_26397	scaffold5	1748365	34.681
*39	Tag_26396	scaffold5	1747821	34.681
*39	Tag_26395	scaffold5	1747302	34.681
*39	Tag_26394	scaffold5	1746763	34.681
*39	Tag_26393	scaffold5	1746229	34.681
*39	Tag_26392	scaffold5	1745574	34.681
39	Tag_26391	scaffold5	1744952	34.681
*39	Tag_26390	scaffold5	1744447	34.681
*39	Tag_26389	scaffold5	1743943	34.681
*39	Tag_26388	scaffold5	1743415	34.681
*39	Tag_26387	scaffold5	1742906	34.681
*39	Tag_26386	scaffold5	1742091	34.681
*39	Tag_26385	scaffold5	1741505	34.681
*39	Tag_26384	scaffold5	1740956	34.681
*39	Tag_26383	scaffold5	1740452	34.681
*39	Tag_26382	scaffold5	1739946	34.681
*39	Tag_26381	scaffold5	1739388	34.681
*39	Tag_26380	scaffold5	1738861	34.681
*39	Tag_26379	scaffold5	1738359	34.681
*39	Tag_26378	scaffold5	1737707	34.681
*39	Tag_26377	scaffold5	1737194	34.681
*39	Tag_26376	scaffold5	1735567	34.681
*39	Tag_26358	scaffold5	1726098	34.681
*39	Tag_26357	scaffold5	1725535	34.681
*39	Tag_26356	scaffold5	1725027	34.681
*39	Tag_26355	scaffold5	1724482	34.681
*39	Tag_26354	scaffold5	1723972	34.681
*39	Tag_26352	scaffold5	1722940	34.681
*39	Tag_26351	scaffold5	1722422	34.681
*39	Tag_26350	scaffold5	1721883	34.681
*39	Tag_26349	scaffold5	1721354	34.681
*39	Tag_26348	scaffold5	1720710	34.681
*39	Tag_26347	scaffold5	1720187	34.681
*39	Tag_26346	scaffold5	1719585	34.681
*39	Tag_26345	scaffold5	1719063	34.681
*39	Tag_26344	scaffold5	1718535	34.681
*39	Tag_26343	scaffold5	1718034	34.681
*39	Tag_26342	scaffold5	1717528	34.681
*39	Tag_26341	scaffold5	1716992	34.681
*39	Tag_26340	scaffold5	1716480	34.681
*39	Tag_26339	scaffold5	1715924	34.681
*39	Tag_26338	scaffold5	1715420	34.681
*39	Tag_26337	scaffold5	1714913	34.681
*39	Tag_26336	scaffold5	1714411	34.681
*39	Tag_26335	scaffold5	1713754	34.681
*39	Tag_26334	scaffold5	1713247	34.681
*39	Tag_26333	scaffold5	1712702	34.681
*39	Tag_26332	scaffold5	1712141	34.681
*39	Tag_26331	scaffold5	1711613	34.681
*39	Tag_26330	scaffold5	1711094	34.681
*39	Tag_26329	scaffold5	1710560	34.681
*39	Tag_26328	scaffold5	1710002	34.681
*39	Tag_26327	scaffold5	1709223	34.681
40	Tag_26321	scaffold5	1705950	35.274
*41	Tag_26326	scaffold5	1708711	35.487
*41	Tag_26325	scaffold5	1708190	35.487
*41	Tag_26324	scaffold5	1707688	35.487
*41	Tag_26323	scaffold5	1707052	35.487
41	Tag_26322	scaffold5	1706472	35.487
*42	Tag_26320	scaffold5	1705379	36.32
*42	Tag_26319	scaffold5	1704856	36.32
*42	Tag_26318	scaffold5	1704286	36.32
*42	Tag_26317	scaffold5	1703704	36.32
*42	Tag_26316	scaffold5	1703142	36.32
*42	Tag_26315	scaffold5	1702301	36.32
42	Tag_26314	scaffold5	1701690	36.32
*42	Tag_26313	scaffold5	1701180	36.32
43	Tag_26312	scaffold5	1700405	37.142
*44	Tag_26311	scaffold5	1699688	37.667
*44	Tag_26310	scaffold5	1698951	37.667
*44	Tag_26309	scaffold5	1698348	37.667
*44	Tag_26308	scaffold5	1697843	37.667
*44	Tag_26307	scaffold5	1697267	37.667
*44	Tag_26306	scaffold5	1696650	37.667
*44	Tag_26305	scaffold5	1696142	37.667
*44	Tag_26304	scaffold5	1695615	37.667
*44	Tag_26303	scaffold5	1695059	37.667
*44	Tag_26302	scaffold5	1694478	37.667
*44	Tag_26301	scaffold5	1693757	37.667
44	Tag_26300	scaffold5	1693234	37.667
*44	Tag_26299	scaffold5	1692729	37.667
*44	Tag_26298	scaffold5	1692048	37.667
*44	Tag_26297	scaffold5	1691495	37.667
*44	Tag_26296	scaffold5	1690984	37.667
*44	Tag_26295	scaffold5	1690447	37.667
*44	Tag_26294	scaffold5	1689919	37.667
*44	Tag_26293	scaffold5	1689377	37.667
*44	Tag_26292	scaffold5	1688872	37.667
*44	Tag_26291	scaffold5	1688329	37.667
*44	Tag_26290	scaffold5	1687681	37.667
*44	Tag_26289	scaffold5	1687090	37.667
*44	Tag_26288	scaffold5	1686530	37.667
*45	Tag_26286	scaffold5	1685509	38.427
*45	Tag_26285	scaffold5	1685008	38.427
*45	Tag_26284	scaffold5	1684494	38.427
*45	Tag_26283	scaffold5	1683898	38.427
*45	Tag_26282	scaffold5	1683267	38.427
*45	Tag_26281	scaffold5	1682732	38.427
*45	Tag_26280	scaffold5	1682229	38.427
*45	Tag_26279	scaffold5	1681626	38.427
*45	Tag_26278	scaffold5	1681079	38.427
*45	Tag_26277	scaffold5	1680574	38.427
*45	Tag_26276	scaffold5	1679916	38.427
*45	Tag_26275	scaffold5	1679387	38.427
*45	Tag_26274	scaffold5	1678866	38.427
*45	Tag_26273	scaffold5	1678336	38.427
*45	Tag_26272	scaffold5	1677826	38.427
*45	Tag_26271	scaffold5	1675412	38.427
*45	Tag_26270	scaffold5	1674904	38.427
*45	Tag_26269	scaffold5	1674393	38.427
*45	Tag_26268	scaffold5	1673888	38.427
*45	Tag_26267	scaffold5	1673372	38.427
*45	Tag_26266	scaffold5	1672860	38.427
*45	Tag_26265	scaffold5	1672282	38.427
*45	Tag_26264	scaffold5	1671777	38.427
*45	Tag_26263	scaffold5	1671214	38.427
*45	Tag_26262	scaffold5	1670626	38.427
*45	Tag_26261	scaffold5	1670072	38.427
*45	Tag_26260	scaffold5	1669551	38.427
*45	Tag_26259	scaffold5	1668988	38.427
*45	Tag_26256	scaffold5	1667088	38.427
*45	Tag_26255	scaffold5	1666230	38.427
*45	Tag_26254	scaffold5	1665728	38.427
*45	Tag_26253	scaffold5	1665224	38.427
*45	Tag_26252	scaffold5	1664697	38.427
*45	Tag_26251	scaffold5	1664151	38.427
*45	Tag_26250	scaffold5	1663562	38.427
*45	Tag_26249	scaffold5	1663037	38.427
*45	Tag_26248	scaffold5	1662536	38.427
*45	Tag_26247	scaffold5	1662017	38.427
*45	Tag_26246	scaffold5	1661472	38.427
*45	Tag_26245	scaffold5	1660959	38.427
*45	Tag_26244	scaffold5	1660417	38.427
*45	Tag_26243	scaffold5	1659900	38.427
*45	Tag_26242	scaffold5	1659399	38.427
*45	Tag_26241	scaffold5	1658883	38.427
*45	Tag_26240	scaffold5	1658382	38.427
*45	Tag_26239	scaffold5	1657585	38.427
*45	Tag_26238	scaffold5	1657079	38.427
*45	Tag_26237	scaffold5	1656342	38.427
*45	Tag_26236	scaffold5	1655834	38.427
*45	Tag_26235	scaffold5	1655280	38.427
*45	Tag_26234	scaffold5	1654691	38.427
*45	Tag_26233	scaffold5	1654167	38.427
*45	Tag_26232	scaffold5	1653664	38.427
*45	Tag_26231	scaffold5	1653141	38.427
*45	Tag_26230	scaffold5	1652439	38.427
*45	Tag_26229	scaffold5	1651885	38.427
*45	Tag_26228	scaffold5	1651316	38.427
*45	Tag_26227	scaffold5	1650812	38.427
*45	Tag_26226	scaffold5	1650283	38.427
*45	Tag_26225	scaffold5	1649777	38.427
*45	Tag_26224	scaffold5	1649268	38.427
*45	Tag_26223	scaffold5	1648726	38.427
*45	Tag_26222	scaffold5	1648198	38.427
*45	Tag_26221	scaffold5	1647660	38.427
*45	Tag_26220	scaffold5	1646190	38.427
*45	Tag_26219	scaffold5	1645660	38.427
*45	Tag_26218	scaffold5	1645151	38.427
*45	Tag_26217	scaffold5	1644634	38.427
*45	Tag_26216	scaffold5	1644123	38.427
*45	Tag_26215	scaffold5	1643562	38.427
*45	Tag_26214	scaffold5	1643008	38.427
*45	Tag_26213	scaffold5	1642498	38.427
*45	Tag_26212	scaffold5	1641992	38.427
*45	Tag_26211	scaffold5	1641461	38.427
*45	Tag_26210	scaffold5	1640927	38.427
*45	Tag_26209	scaffold5	1640420	38.427
*45	Tag_26208	scaffold5	1639878	38.427
*45	Tag_26207	scaffold5	1639377	38.427
*45	Tag_26206	scaffold5	1638874	38.427
*45	Tag_26205	scaffold5	1638360	38.427
*45	Tag_26204	scaffold5	1637851	38.427
*45	Tag_26203	scaffold5	1637342	38.427
*45	Tag_26202	scaffold5	1636803	38.427
*45	Tag_26201	scaffold5	1636214	38.427
*45	Tag_26200	scaffold5	1635662	38.427
*45	Tag_26199	scaffold5	1635158	38.427
*45	Tag_26198	scaffold5	1634654	38.427
*45	Tag_26197	scaffold5	1634137	38.427
*45	Tag_26196	scaffold5	1633582	38.427
*45	Tag_26195	scaffold5	1633051	38.427
*45	Tag_26194	scaffold5	1632547	38.427
*45	Tag_26193	scaffold5	1632043	38.427
*45	Tag_26192	scaffold5	1631485	38.427
*45	Tag_26191	scaffold5	1630964	38.427
*45	Tag_26190	scaffold5	1630458	38.427
*45	Tag_26189	scaffold5	1629898	38.427
*45	Tag_26188	scaffold5	1629379	38.427
*45	Tag_26187	scaffold5	1628867	38.427
*45	Tag_26186	scaffold5	1628349	38.427
*45	Tag_26185	scaffold5	1627839	38.427
*45	Tag_26184	scaffold5	1627302	38.427
*45	Tag_26183	scaffold5	1626777	38.427
*45	Tag_26182	scaffold5	1626266	38.427
*45	Tag_26181	scaffold5	1625725	38.427
*45	Tag_26180	scaffold5	1625217	38.427
*45	Tag_26179	scaffold5	1624713	38.427
*45	Tag_26178	scaffold5	1624202	38.427
*45	Tag_26177	scaffold5	1623681	38.427
*45	Tag_26176	scaffold5	1623049	38.427
*45	Tag_26175	scaffold5	1622488	38.427
*45	Tag_26174	scaffold5	1621757	38.427
*45	Tag_26173	scaffold5	1621215	38.427
*45	Tag_26172	scaffold5	1620683	38.427
*45	Tag_26171	scaffold5	1620123	38.427
*45	Tag_26170	scaffold5	1619536	38.427
*45	Tag_26169	scaffold5	1618975	38.427
*45	Tag_26168	scaffold5	1618427	38.427
*45	Tag_26167	scaffold5	1617896	38.427
*45	Tag_26166	scaffold5	1615830	38.427
*45	Tag_26165	scaffold5	1615313	38.427
*45	Tag_26164	scaffold5	1614789	38.427
*45	Tag_26163	scaffold5	1614284	38.427
*45	Tag_26162	scaffold5	1613756	38.427
*45	Tag_26161	scaffold5	1613241	38.427
*45	Tag_26160	scaffold5	1612706	38.427
*45	Tag_26159	scaffold5	1612181	38.427
*45	Tag_26158	scaffold5	1611674	38.427
*45	Tag_26157	scaffold5	1611161	38.427
*45	Tag_26156	scaffold5	1610652	38.427
*45	Tag_26155	scaffold5	1610128	38.427
*45	Tag_26154	scaffold5	1609375	38.427
*45	Tag_26153	scaffold5	1608806	38.427
*45	Tag_26152	scaffold5	1608289	38.427
*45	Tag_26151	scaffold5	1607781	38.427
*45	Tag_26150	scaffold5	1607249	38.427
*45	Tag_26149	scaffold5	1606692	38.427
*45	Tag_26148	scaffold5	1606158	38.427
*45	Tag_26147	scaffold5	1605624	38.427
*45	Tag_26146	scaffold5	1605123	38.427
*45	Tag_26145	scaffold5	1604562	38.427
*45	Tag_26144	scaffold5	1604059	38.427
*45	Tag_26143	scaffold5	1603489	38.427
*45	Tag_26142	scaffold5	1602984	38.427
*45	Tag_26141	scaffold5	1602470	38.427
*45	Tag_26140	scaffold5	1601968	38.427
*45	Tag_26139	scaffold5	1601448	38.427
*45	Tag_26138	scaffold5	1600944	38.427
45	Tag_26137	scaffold5	1600441	38.427
*45	Tag_26136	scaffold5	1599939	38.427
*46	Tag_26287	scaffold5	1686024	39.231
*46	Tag_26135	scaffold5	1599410	39.231
*46	Tag_26134	scaffold5	1598909	39.231
*46	Tag_26133	scaffold5	1598283	39.231
*46	Tag_26132	scaffold5	1597706	39.231
*46	Tag_26131	scaffold5	1596945	39.231
*46	Tag_26130	scaffold5	1596394	39.231
*46	Tag_26129	scaffold5	1595741	39.231
*46	Tag_26128	scaffold5	1595238	39.231
*46	Tag_26127	scaffold5	1594722	39.231
*46	Tag_26126	scaffold5	1594216	39.231
*46	Tag_26125	scaffold5	1593685	39.231
*46	Tag_26124	scaffold5	1593175	39.231
*46	Tag_26123	scaffold5	1592664	39.231
*46	Tag_26122	scaffold5	1592153	39.231
*46	Tag_26121	scaffold5	1591634	39.231
*46	Tag_26120	scaffold5	1591123	39.231
*46	Tag_26119	scaffold5	1590584	39.231
*46	Tag_26118	scaffold5	1590083	39.231
*46	Tag_26117	scaffold5	1589581	39.231
*46	Tag_26116	scaffold5	1589070	39.231
*46	Tag_26115	scaffold5	1588558	39.231
46	Tag_26114	scaffold5	1588039	39.231
*46	Tag_26113	scaffold5	1587464	39.231
*46	Tag_26112	scaffold5	1586746	39.231
*46	Tag_26111	scaffold5	1585969	39.231
*46	Tag_26110	scaffold5	1585198	39.231
*46	Tag_26109	scaffold5	1584113	39.231
*46	Tag_26108	scaffold5	1583489	39.231
*46	Tag_26107	scaffold5	1582864	39.231
*46	Tag_26106	scaffold5	1582133	39.231
*46	Tag_26105	scaffold5	1581464	39.231
*46	Tag_26104	scaffold5	1580816	39.231
*46	Tag_26103	scaffold5	1580313	39.231
*46	Tag_26102	scaffold5	1579713	39.231
*46	Tag_26101	scaffold5	1579201	39.231
*46	Tag_26100	scaffold5	1578624	39.231
*46	Tag_26099	scaffold5	1578122	39.231
*46	Tag_26098	scaffold5	1577606	39.231
47	Tag_26072	scaffold5	1563521	39.867
*47	Tag_26070	scaffold5	1561477	39.867
*48	Tag_26097	scaffold5	1577093	39.867
*48	Tag_26096	scaffold5	1576388	39.867
*48	Tag_26095	scaffold5	1575885	39.867
*48	Tag_26094	scaffold5	1575337	39.867
*48	Tag_26093	scaffold5	1574819	39.867
*48	Tag_26092	scaffold5	1574314	39.867
*48	Tag_26091	scaffold5	1573791	39.867
*48	Tag_26090	scaffold5	1573289	39.867
*48	Tag_26089	scaffold5	1572786	39.867
*48	Tag_26088	scaffold5	1572280	39.867
*48	Tag_26087	scaffold5	1571692	39.867
*48	Tag_26086	scaffold5	1571067	39.867
*48	Tag_26085	scaffold5	1570540	39.867
*48	Tag_26084	scaffold5	1569996	39.867
*48	Tag_26083	scaffold5	1569465	39.867
*48	Tag_26082	scaffold5	1568954	39.867
*48	Tag_26081	scaffold5	1568440	39.867
*48	Tag_26080	scaffold5	1567922	39.867
*48	Tag_26079	scaffold5	1567420	39.867
*48	Tag_26078	scaffold5	1566880	39.867
*48	Tag_26077	scaffold5	1566311	39.867
*48	Tag_26076	scaffold5	1565802	39.867
*48	Tag_26075	scaffold5	1565298	39.867
*48	Tag_26074	scaffold5	1564776	39.867
*48	Tag_26073	scaffold5	1564150	39.867
*48	Tag_26071	scaffold5	1562914	39.867
*48	Tag_26069	scaffold5	1560973	39.867
*48	Tag_26068	scaffold5	1560469	39.867
*48	Tag_26067	scaffold5	1559918	39.867
*48	Tag_26066	scaffold5	1559417	39.867
*48	Tag_26065	scaffold5	1558910	39.867
*48	Tag_26064	scaffold5	1558403	39.867
*48	Tag_26063	scaffold5	1557865	39.867
*48	Tag_26062	scaffold5	1557358	39.867
*48	Tag_26061	scaffold5	1556852	39.867
*48	Tag_26060	scaffold5	1556334	39.867
*48	Tag_26059	scaffold5	1555832	39.867
*48	Tag_26058	scaffold5	1555229	39.867
*48	Tag_26057	scaffold5	1554726	39.867
*48	Tag_26056	scaffold5	1554139	39.867
*48	Tag_26055	scaffold5	1553541	39.867
*48	Tag_26054	scaffold5	1552949	39.867
*48	Tag_26053	scaffold5	1552386	39.867
*48	Tag_26052	scaffold5	1551876	39.867
*48	Tag_26051	scaffold5	1551320	39.867
*48	Tag_26050	scaffold5	1550765	39.867
*48	Tag_26049	scaffold5	1550122	39.867
*48	Tag_26048	scaffold5	1549577	39.867
*48	Tag_26047	scaffold5	1548416	39.867
*48	Tag_26046	scaffold5	1547453	39.867
48	Tag_26045	scaffold5	1546909	39.867
*48	Tag_26044	scaffold5	1546329	39.867
*48	Tag_26043	scaffold5	1545703	39.867
*48	Tag_26042	scaffold5	1545183	39.867
*48	Tag_26041	scaffold5	1544679	39.867
*48	Tag_26040	scaffold5	1544149	39.867
*48	Tag_26039	scaffold5	1543363	39.867
*48	Tag_26038	scaffold5	1542858	39.867
*48	Tag_26037	scaffold5	1542344	39.867
*48	Tag_26036	scaffold5	1541817	39.867
*48	Tag_26035	scaffold5	1541266	39.867
*48	Tag_26034	scaffold5	1540764	39.867
*48	Tag_26011	scaffold5	1527724	39.867
*48	Tag_26010	scaffold5	1527206	39.867
*48	Tag_26007	scaffold5	1525450	39.867
*49	Tag_26033	scaffold5	1539577	40.644
*49	Tag_26032	scaffold5	1539064	40.644
*49	Tag_26031	scaffold5	1538561	40.644
*49	Tag_26030	scaffold5	1538049	40.644
*49	Tag_26029	scaffold5	1537414	40.644
*49	Tag_26028	scaffold5	1536904	40.644
*49	Tag_26027	scaffold5	1536365	40.644
*49	Tag_26026	scaffold5	1535859	40.644
*49	Tag_26025	scaffold5	1535353	40.644
*49	Tag_26024	scaffold5	1534831	40.644
*49	Tag_26023	scaffold5	1534313	40.644
*49	Tag_26022	scaffold5	1533795	40.644
*49	Tag_26021	scaffold5	1533258	40.644
*49	Tag_26020	scaffold5	1532603	40.644
*49	Tag_26019	scaffold5	1532052	40.644
*49	Tag_26018	scaffold5	1531551	40.644
*49	Tag_26017	scaffold5	1530983	40.644
*49	Tag_26016	scaffold5	1530471	40.644
*49	Tag_26015	scaffold5	1529970	40.644
*49	Tag_26014	scaffold5	1529413	40.644
49	Tag_26013	scaffold5	1528903	40.644
*49	Tag_26012	scaffold5	1528262	40.644
*49	Tag_26009	scaffold5	1526683	40.644
*49	Tag_26008	scaffold5	1526087	40.644
50	Tag_24911	scaffold5	772513	41.269
*51	Tag_25032	scaffold5	841019	41.354
*51	Tag_24986	scaffold5	814264	41.354
51	Tag_24521	scaffold5	524272	41.354
*52	Tag_26002	scaffold5	1521877	41.443
*52	Tag_25999	scaffold5	1520057	41.443
*52	Tag_25970	scaffold5	1504144	41.443
*52	Tag_25969	scaffold5	1502929	41.443
*52	Tag_25899	scaffold5	1462908	41.443
*52	Tag_25898	scaffold5	1461965	41.443
*52	Tag_25897	scaffold5	1461301	41.443
*52	Tag_25895	scaffold5	1459146	41.443
*52	Tag_25749	scaffold5	1298751	41.443
*52	Tag_25745	scaffold5	1294768	41.443
*52	Tag_25705	scaffold5	1261145	41.443
*52	Tag_25703	scaffold5	1258914	41.443
*52	Tag_25690	scaffold5	1249579	41.443
*52	Tag_25689	scaffold5	1249039	41.443
*52	Tag_25688	scaffold5	1248507	41.443
*52	Tag_25687	scaffold5	1248004	41.443
*52	Tag_25686	scaffold5	1247159	41.443
*52	Tag_25670	scaffold5	1237195	41.443
*52	Tag_25668	scaffold5	1236071	41.443
*52	Tag_25665	scaffold5	1234451	41.443
*52	Tag_25663	scaffold5	1233156	41.443
*52	Tag_25640	scaffold5	1218273	41.443
*52	Tag_25599	scaffold5	1194364	41.443
*52	Tag_25578	scaffold5	1182047	41.443
*52	Tag_25562	scaffold5	1165015	41.443
*52	Tag_25561	scaffold5	1164456	41.443
*52	Tag_25549	scaffold5	1157869	41.443
*52	Tag_25529	scaffold5	1145935	41.443
*52	Tag_25457	scaffold5	1105840	41.443
*52	Tag_25438	scaffold5	1095328	41.443
*52	Tag_25432	scaffold5	1092101	41.443
*52	Tag_25431	scaffold5	1091559	41.443
*52	Tag_25419	scaffold5	1084004	41.443
*52	Tag_25415	scaffold5	1081572	41.443
*52	Tag_25407	scaffold5	1075125	41.443
*52	Tag_25404	scaffold5	1071751	41.443
*52	Tag_25398	scaffold5	1066611	41.443
*52	Tag_25381	scaffold5	1056625	41.443
*52	Tag_25346	scaffold5	1037822	41.443
*52	Tag_25336	scaffold5	1031510	41.443
*52	Tag_25335	scaffold5	1030955	41.443
*52	Tag_25333	scaffold5	1029907	41.443
*52	Tag_25284	scaffold5	993103	41.443
*52	Tag_25243	scaffold5	969787	41.443
*52	Tag_25242	scaffold5	969252	41.443
*52	Tag_25240	scaffold5	967954	41.443
*52	Tag_25239	scaffold5	967379	41.443
*52	Tag_25234	scaffold5	964061	41.443
*52	Tag_25231	scaffold5	961975	41.443
*52	Tag_25230	scaffold5	961301	41.443
*52	Tag_25211	scaffold5	950509	41.443
*52	Tag_25166	scaffold5	923697	41.443
*52	Tag_25165	scaffold5	923121	41.443
*52	Tag_25163	scaffold5	921732	41.443
*52	Tag_25149	scaffold5	912063	41.443
*52	Tag_25148	scaffold5	911201	41.443
*52	Tag_25147	scaffold5	910665	41.443
*52	Tag_25105	scaffold5	885528	41.443
*52	Tag_25079	scaffold5	870050	41.443
*52	Tag_25071	scaffold5	865609	41.443
*52	Tag_25070	scaffold5	864876	41.443
*52	Tag_25056	scaffold5	855929	41.443
*52	Tag_25053	scaffold5	854061	41.443
[truncated: 3,469 more rows]

## Sheet: lg7
Order	SNP_name	Scaffold	Physical position (bp)	Genetic Position (cM)
[truncated: 2,419 more rows]

[truncated: 8 more sheets: lg8, lg9, lg10, lg11, lg12, lg13, lg14, lg15]
