# Supplementary material for: A Resequencing-Based Ultradense Genetic Map of Hericium erinaceus for Anchoring Genome Sequences and Identifying Genetic Loci Associated With Monokaryon Growth
Source: Front Microbiol. 2020 Jan 31;10:3129. doi: 10.3389/fmicb.2019.03129 (PMC7005679; doi:10.3389/fmicb.2019.03129)
Supplement: TABLE S5 — The distribution of recombination hot regions. [file Table_5.XLSX]

## Sheet: recombination hotspot regions
TableS5. The distribution of recombination hotspot regions
hotspotID	Linkage group	Scaffold	Location (10kb)*	Start (cM)	End (cM)	Recombination rate(cM/Mb)	GC content (%)
1	LG1	18	47	16.271	23.81	753.9	56.19
2	LG1	18	50	25.503	29.859	435.6	57.45
3	LG1	6	72	52.629	58.475	584.6	59.22
4	LG1	6	24	81.067	86.009	494.2	60.19
5	LG2	6	585	4.205	8.716	451.1	59.27
6	LG2	6	584	8.716	14.052	533.6	59.7
7	LG2	6	579	17.349	22.298	494.9	53.23
8	LG2	6	565	30.019	34.19	417.1	52.09
9	LG2	6	558	38.548	42.287	373.9	57.31
10	LG2	6	421	73.302	79.331	602.9	59.01
11	LG2	6	401	84.791	89.717	492.6	58.85
12	LG3	1	6	91.8	95.9	410	58.21
13	LG3	1	30	64.362	70.245	588.3	52.88
14	LG3	1	337	16.257	21.858	560.1	54.8
15	LG3	1	342	6.789	12.501	571.2	58.64
16	LG4	2	1	87.051	96.15	909.9	59.09
17	LG4	2	9	80.501	84.587	408.6	58.63
18	LG4	2	19	69.712	74.732	502	60.73
19	LG4	2	279	18.82	25.744	692.4	56.46
20	LG4	2	313	8.151	12.044	389.3	56.69
21	LG4	2	316	0.781	6.086	530.5	57.14
22	LG5	16	87	8.247	12.889	464.2	58.01
23	LG5	3	16	54.373	63.003	863	63.04
24	LG6	5	212	0.894	4.969	407.5	55.87
25	LG6	5	202	10.001	13.985	398.4	57.82
26	LG6	5	187	22.29	28.81	652	59.21
27	LG6	14	24	79.56	84.447	488.7	61.61
28	LG6	14	12	86.753	90.782	402.9	57.29
29	LG7	3	166	4.978	17.098	1212	56.22
30	LG7	3	167	17.098	23.647	654.9	53.94
31	LG7	19	30	53.649	57.783	413.4	55.48
32	LG7	19	4	77.375	83.013	563.8	54.71
33	LG8	4	3	1.663	21.389	1972.6	64.41
34	LG8	4	37	26.381	30.645	426.4	58.73
35	LG8	4	43	37.594	42.459	486.5	60.15
36	LG8	4	248	82.842	91.158	831.6	57.5
37	LG9	21	15	4.885	10.709	582.4	51.41
38	LG9	7	185	25.503	30.505	500.2	57.78
39	LG10	8	203	4.356	9.884	552.8	58.96
40	LG10	8	202	9.884	15.729	584.5	56.96
41	LG10	8	198	15.729	24.85	912.1	59.16
42	LG10	8	176	39.091	43.508	441.7	56.65
43	LG10	13	62	63.587	67.768	418.1	56.21
44	LG10	13	25	92.3	96.88	458	55.95
45	LG11	10	137	26.818	36.212	939.4	57.09
46	LG11	10	163	15.26	19.383	412.3	58.58
47	LG11	10	165	7.004	12.016	501.2	62.31
48	LG12	11	69	13.165	17.318	415.3	59.71
49	LG12	11	70	19.006	23.21	420.4	60.42
50	LG12	11	166	59.759	65.513	575.4	56.43
51	LG12	11	167	65.513	69.416	390.3	57.47
52	LG13	9	11	20.604	24.272	366.8	55.93
53	LG13	9	28	0	8	800	58.22
54	LG14	12	9	0.835	5.786	495.1	55.49
55	LG14	12	19	17.514	25.531	801.7	63.93
56	LG15	15	8	1.822	7.32	549.8	55.8
*: The physical location on scaffold. For instance, the physical location of hotspot1 was 470kb-480kb on scaffold18.
