# Supplementary material for: A Resequencing-Based Ultradense Genetic Map of Hericium erinaceus for Anchoring Genome Sequences and Identifying Genetic Loci Associated With Monokaryon Growth
Source: Front Microbiol. 2020 Jan 31;10:3129. doi: 10.3389/fmicb.2019.03129 (PMC7005679; doi:10.3389/fmicb.2019.03129)
Supplement: TABLE S6 — Genes in QTLs confidence intervals. [file Table_6.XLSX]

## Sheet: mgr
Table S6. Genes in QTLs confidence intervals
Locus	Linkage group	Position (cM)	Nearest Bin marker	LOD1_L	LOD1_R
mgr1	1	41.61	Tag_5097	37.9	46.3
#Gene id	Start Position	End Position	NR id	NR annotation	Swissprot id	Swissprot annotation	KEGG id	KO	KEGG gene name	KEGG description	Pathway	Pathway definition	KOG id	KOG defination	KOG code	KOG categories	KOG class	eggNOG abbreviation	eggNOG id	eggNOG description	GO annotation
430_t	1337945	1339080	gi|691795578|emb|CDO69705.1|	hypothetical protein BN946_scf184851.g93 [Trametes cinnabarina]	C8VE82.1	RecName: Full=Methyltransferase ausD; AltName: Full=Austinol synthesis protein D	--	--	--	--	--	--	--	--	--	--	--	S	ENOG411217J	NA	Biological Process: terpenoid biosynthetic process (GO:0016114);|Molecular Function: transferase activity (GO:0016740);|Biological Process: austinol biosynthetic process (GO:1900560);|Biological Process: dehydroaustinol biosynthetic process (GO:1900563);
431_t	1339563	1340698	gi|691795578|emb|CDO69705.1|	hypothetical protein BN946_scf184851.g93 [Trametes cinnabarina]	C8VE82.1	RecName: Full=Methyltransferase ausD; AltName: Full=Austinol synthesis protein D	--	--	--	--	--	--	--	--	--	--	--	S	ENOG411217J	NA	Biological Process: terpenoid biosynthetic process (GO:0016114);|Molecular Function: transferase activity (GO:0016740);|Biological Process: austinol biosynthetic process (GO:1900560);|Biological Process: dehydroaustinol biosynthetic process (GO:1900563);
432_t	1341040	1342696	gi|597902898|ref|XP_007298748.1|	allantoinase [Stereum hirsutum FP-91666 SS1]	P32375.2	RecName: Full=Allantoinase	shs:STEHIDRAFT_164574	K01466	allB	allantoinase	ko00230	Purine metabolism	KOG2584	Dihydroorotase and related enzymes	[F]	METABOLISM	Nucleotide transport and metabolism	F	COG0044	Dihydroorotase	Molecular Function: allantoinase activity (GO:0004038);|Cellular Component: cytoplasm (GO:0005737);|Cellular Component: endoplasmic reticulum (GO:0005783);|Biological Process: purine nucleobase catabolic process (GO:0006145);|Biological Process: cellular response to nitrogen starvation (GO:0006995);|Molecular Function: zinc ion binding (GO:0008270);|Biological Process: allantoin assimilation path…
433_t	1343317	1344718	gi|1012966982|gb|KYQ41729.1|	hypothetical protein Hypma_04279 [Hypsizygus marmoreus]	--	--	--	--	--	--	--	--	--	--	--	--	--	S	ENOG4111WG3	Conserved hypothetical, protein	--
434_t	1344940	1345671	gi|695532966|ref|XP_009541017.1|	hypothetical protein HETIRDRAFT_306565 [Heterobasidion irregulare TC 32-1]	P24032.2	RecName: Full=Myosin regulatory light chain 2, smooth muscle minor isoform; Short=MLC-2; AltName: Full=DTNB; AltName: Full=G1; AltName: Full=Isoform L20-B1	hir:HETIRDRAFT_306565	K12757	MYL12	myosin regulatory light chain 12	ko04510|ko04810|ko04530	Focal adhesion|Regulation of actin cytoskeleton|Tight junction	KOG0031	Myosin regulatory light chain, EF-Hand protein superfamily	[Z]	CELLULAR PROCESSES AND SIGNALING	Cytoskeleton	DTZ	COG5126	Calcium-binding protein	Molecular Function: calcium ion binding (GO:0005509);|Cellular Component: myosin complex (GO:0016459);
435_t	1346141	1348804	gi|695566832|ref|XP_009549933.1|	hypothetical protein HETIRDRAFT_107552 [Heterobasidion irregulare TC 32-1]	A0A0U1LQE2.1	RecName: Full=Short-chain dehydrogenase cctT; AltName: Full=Cyclochlorotine biosynthesis protein T; Flags: Precursor	--	--	--	--	--	--	KOG1209	1-Acyl dihydroxyacetone phosphate reductase and related dehydrogenases	[Q]	METABOLISM	Secondary metabolites biosynthesis, transport and catabolism	S	COG1028	Dehydrogenase reductase	Molecular Function: oxidoreductase activity (GO:0016491);
436_t	1349317	1353435	gi|695532962|ref|XP_009541016.1|	hypothetical protein HETIRDRAFT_406857 [Heterobasidion irregulare TC 32-1]	Q4WVZ0.1	RecName: Full=Uncharacterized protein AFUA_5G13800	--	--	--	--	--	--	--	--	--	--	--	S	ENOG410Y3PH	PI-PLC X domain-containing protein	Molecular Function: cofactor binding (GO:0048037);
437_t	1354342	1355535	gi|597902894|ref|XP_007298746.1|	u3 small nucleolar RNA-associated protein 11 [Stereum hirsutum FP-91666 SS1]	G0SF32.2	RecName: Full=U3 small nucleolar RNA-associated protein 11; Short=U3 snoRNA-associated protein 11	shs:STEHIDRAFT_164569	K14769	UTP11	U3 small nucleolar RNA-associated protein 11	--	--	KOG3237	Uncharacterized conserved protein	[S]	POORLY CHARACTERIZED	Function unknown	S	COG5223	U3 small nucleolar RNA-associated protein	Cellular Component: nucleolus (GO:0005730);|Biological Process: rRNA processing (GO:0006364);|Cellular Component: small-subunit processome (GO:0032040);
438_t	1355821	1357755	gi|597901442|ref|XP_007298020.1|	hypothetical protein STEHIDRAFT_46841 [Stereum hirsutum FP-91666 SS1]	P87308.1	RecName: Full=Protein lsb5	shs:STEHIDRAFT_46841	K20524	LSB5	LAS seventeen-binding protein 5	--	--	KOG1087	Cytosolic sorting protein GGA2/TOM1	[U]	CELLULAR PROCESSES AND SIGNALING	Intracellular trafficking, secretion, and vesicular transport	S	ENOG410Y26G	gamma adaptin ear containing, arf binding protein	Cellular Component: cell cortex (GO:0005938);|Biological Process: intracellular protein transport (GO:0006886);|Biological Process: endocytosis (GO:0006897);|Biological Process: actin filament organization (GO:0007015);|Cellular Component: actin cortical patch (GO:0030479);|Cellular Component: mitotic spindle pole body (GO:0044732);
439_t	1358340	1358926	gi|1023207916|gb|KZT05094.1|	small heat shock protein [Laetiporus sulphureus 93-53]	O14368.1	RecName: Full=Heat shock protein 16; AltName: Full=16 kDa heat shock protein	gtr:GLOTRDRAFT_66739	K13993	HSP20	HSP20 family protein	ko04141	Protein processing in endoplasmic reticulum	KOG0710	Molecular chaperone (small heat-shock protein Hsp26/Hsp42)	[O]	CELLULAR PROCESSES AND SIGNALING	Posttranslational modification, protein turnover, chaperones	O	COG0071	response to heat	Cellular Component: nucleus (GO:0005634);|Cellular Component: cytoplasm (GO:0005737);|Cellular Component: cytosol (GO:0005829);|Biological Process: cellular response to heat (GO:0034605);|Biological Process: cellular response to unfolded protein (GO:0034620);|Molecular Function: identical protein binding (GO:0042802);|Molecular Function: unfolded protein binding (GO:0051082);|Biological Process: …
440_t	1359144	1360742	gi|695532951|ref|XP_009541013.1|	hypothetical protein HETIRDRAFT_413413 [Heterobasidion irregulare TC 32-1]	Q8RWT8.1	RecName: Full=Serine--tRNA ligase, chloroplastic/mitochondrial; AltName: Full=AtSRS; AltName: Full=Protein OVULE ABORTION 7; AltName: Full=Seryl-tRNA synthetase; Short=SerRS; AltName: Full=Seryl-tRNA(Ser/Sec) synthetase; Flags: Precursor	hir:HETIRDRAFT_413413	K01875	SARS, serS	seryl-tRNA synthetase	ko00970	Aminoacyl-tRNA biosynthesis	KOG2509	Seryl-tRNA synthetase	[J]	INFORMATION STORAGE AND PROCESSING	Translation, ribosomal structure and biogenesis	J	COG0172	Catalyzes the attachment of serine to tRNA(Ser). Is also able to aminoacylate tRNA(Sec) with serine, to form the misacylated tRNA L-seryl-tRNA(Sec), which will be further converted into selenocysteinyl-tRNA(Sec) (By similarity)	Molecular Function: serine-tRNA ligase activity (GO:0004828);|Molecular Function: ATP binding (GO:0005524);|Cellular Component: mitochondrion (GO:0005739);|Biological Process: seryl-tRNA aminoacylation (GO:0006434);|Biological Process: mitochondrion organization (GO:0007005);|Cellular Component: chloroplast (GO:0009507);|Biological Process: chloroplast organization (GO:0009658);|Biological Proces…
441_t	1360787	1362235	gi|597901938|ref|XP_007298268.1|	P-loop containing nucleoside triphosphate hydrolase protein [Stereum hirsutum FP-91666 SS1]	O94449.1	RecName: Full=Replication factor C subunit 4; Short=Replication factor C4	shs:STEHIDRAFT_89106	K10755	RFC2_4	replication factor C subunit 2/4	ko03430|ko03030|ko03420	Mismatch repair|DNA replication|Nucleotide excision repair	KOG0991	Replication factor C, subunit RFC2	[L]	INFORMATION STORAGE AND PROCESSING	Replication, recombination and repair	L	COG0470	DNA polymerase III subunit delta'	Cellular Component: nuclear chromatin (GO:0000790);|Molecular Function: ATP binding (GO:0005524);|Cellular Component: nucleus (GO:0005634);|Cellular Component: DNA replication factor C complex (GO:0005663);|Cellular Component: cytosol (GO:0005829);|Biological Process: DNA strand elongation involved in DNA replication (GO:0006271);|Cellular Component: Rad17 RFC-like complex (GO:0031389);|Cellular …
442_t	1362506	1363467	gi|695532943|ref|XP_009541011.1|	hypothetical protein HETIRDRAFT_437721 [Heterobasidion irregulare TC 32-1]	P0CO91.1	RecName: Full=Cytosolic Fe-S cluster assembly factor CFD1; AltName: Full=Cytosolic Fe-S cluster-deficient protein 1	--	--	--	--	--	--	KOG3022	Predicted ATPase, nucleotide-binding	[D]	CELLULAR PROCESSES AND SIGNALING	Cell cycle control, cell division, chromosome partitioning	D	COG0489	ATP-binding protein	Molecular Function: ATP binding (GO:0005524);|Cellular Component: cytoplasm (GO:0005737);|Biological Process: iron-sulfur cluster assembly (GO:0016226);|Molecular Function: metal ion binding (GO:0046872);|Molecular Function: 4 iron, 4 sulfur cluster binding (GO:0051539);
443_t	1364402	1365814	gi|695532939|ref|XP_009541010.1|	hypothetical protein HETIRDRAFT_468857 [Heterobasidion irregulare TC 32-1]	--	--	--	--	--	--	--	--	--	--	--	--	--	--	--	--	--
444_t	1366904	1368648	gi|597901694|ref|XP_007298146.1|	alpha/beta-hydrolase [Stereum hirsutum FP-91666 SS1]	P04635.1	RecName: Full=Lipase; AltName: Full=Phospholipase A1; AltName: Full=Triacylglycerol lipase; Contains: RecName: Full=Lipase 86 kDa form; Contains: RecName: Full=Lipase 46 kDa form; Flags: Precursor	--	--	--	--	--	--	--	--	--	--	--	S	COG1075	Triacylglycerol Lipase	Molecular Function: phospholipase activity (GO:0004620);|Molecular Function: triglyceride lipase activity (GO:0004806);|Molecular Function: calcium ion binding (GO:0005509);|Cellular Component: extracellular region (GO:0005576);|Molecular Function: phosphatidylcholine 1-acylhydrolase activity (GO:0008970);|Cellular Component: membrane (GO:0016020);|Biological Process: lipid catabolic process (GO:…
445_t	1369067	1372887	gi|597902884|ref|XP_007298741.1|	hypothetical protein STEHIDRAFT_151573 [Stereum hirsutum FP-91666 SS1]	--	--	--	--	--	--	--	--	--	--	--	--	--	S	ENOG410ZUBR	RNA recognition motif. (a.k.a. RRM, RBD, or RNP domain)	--
446_t	1374576	1375207	gi|914259872|gb|KNZ75038.1|	DNA-directed RNA polymerases I, II, and III subunit RPABC2 [Termitomyces sp. J132]	P36595.1	RecName: Full=DNA-directed RNA polymerases I, II, and III subunit RPABC2; Short=RNA polymerases I, II, and III subunit ABC2; AltName: Full=DNA-directed RNA polymerases I, II, and III 15 kDa polypeptide; AltName: Full=RPC16	cci:CC1G_01807	K03014	RPB6, POLR2F	DNA-directed RNA polymerases I, II, and III subunit RPABC2	ko03020|ko00230|ko00240	RNA polymerase|Purine metabolism|Pyrimidine metabolism	KOG3405	RNA polymerase subunit K	[K]	INFORMATION STORAGE AND PROCESSING	Transcription	K	COG1758	Promotes RNA polymerase assembly. Latches the N- and C- terminal regions of the beta' subunit thereby facilitating its interaction with the beta and alpha subunits (By similarity)	Molecular Function: DNA binding (GO:0003677);|Molecular Function: DNA-directed 5'-3' RNA polymerase activity (GO:0003899);|Cellular Component: nucleus (GO:0005634);|Cellular Component: DNA-directed RNA polymerase II, core complex (GO:0005665);|Cellular Component: DNA-directed RNA polymerase III complex (GO:0005666);|Cellular Component: DNA-directed RNA polymerase I complex (GO:0005736);|Cellular …
447_t	1375458	1378783	gi|1018893667|dbj|GAT48453.1|	HST3 protein [Mycena chlorophos]	Q5A1W9.2	RecName: Full=NAD-dependent histone deacetylase HST3; AltName: Full=Homologous to SIR2 protein 3; AltName: Full=Regulatory protein SIR2 homolog 3	sla:SERLADRAFT_444740	K11121	SIR2	NAD-dependent histone deacetylase SIR2	ko00760	Nicotinate and nicotinamide metabolism	KOG2684	Sirtuin 5 and related class III sirtuins (SIR2 family)	[BK]	INFORMATION STORAGE AND PROCESSING|INFORMATION STORAGE AND PROCESSING	Chromatin structure and dynamics |Transcription	K	COG0846	NAD-dependent protein deacetylase which modulates the activities of several enzymes which are inactive in their acetylated form	Molecular Function: histone deacetylase activity (GO:0004407);|Cellular Component: nucleus (GO:0005634);|Cellular Component: cytoplasm (GO:0005737);|Biological Process: transcription, DNA-templated (GO:0006351);|Biological Process: regulation of transcription, DNA-templated (GO:0006355);|Biological Process: filamentous growth (GO:0030447);|Biological Process: phenotypic switching (GO:0036166);|Bi…
448_t	1379577	1380287	gi|597902888|ref|XP_007298743.1|	hypothetical protein STEHIDRAFT_143659 [Stereum hirsutum FP-91666 SS1]	--	--	--	--	--	--	--	--	--	--	--	--	--	S	COG0596	Alpha beta hydrolase	--
449_t	1380825	1383845	gi|807757885|ref|XP_012183737.1|	predicted protein [Fibroporia radiculosa]	O42634.2	RecName: Full=Meiotic recombination protein dmc1	scm:SCHCODRAFT_104324	K10872	DMC1	meiotic recombination protein DMC1	ko04113	Meiosis - yeast	KOG1434	Meiotic recombination protein Dmc1	[DL]	CELLULAR PROCESSES AND SIGNALING|INFORMATION STORAGE AND PROCESSING	Cell cycle control, cell division, chromosome partitioning |Replication, recombination and repair	L	COG0468	Can catalyze the hydrolysis of ATP in the presence of single-stranded DNA, the ATP-dependent uptake of single-stranded DNA by duplex DNA, and the ATP-dependent hybridization of homologous single-stranded DNAs. It interacts with LexA causing its activation and leading to its autocatalytic cleavage (By similarity)	Molecular Function: recombinase activity (GO:0000150);|Molecular Function: four-way junction DNA binding (GO:0000400);|Biological Process: meiotic joint molecule formation (GO:0000709);|Biological Process: DNA recombinase assembly (GO:0000730);|Cellular Component: condensed nuclear chromosome (GO:0000794);|Molecular Function: DNA binding (GO:0003677);|Molecular Function: double-stranded DNA bindi…
450_t	1384899	1386892	gi|749847410|gb|KIJ22121.1|	hypothetical protein PAXINDRAFT_178247 [Paxillus involutus ATCC 200175]	O94481.2	RecName: Full=Transcription factor TFIIIB component B''; AltName: Full=Transcription factor TFIIIB complex subunit bdp1	shs:STEHIDRAFT_151579	K15198	BDP1, TFC5	transcription factor TFIIIB component B''	--	--	KOG2009	Transcription initiation factor TFIIIB, Bdp1 subunit	[K]	INFORMATION STORAGE AND PROCESSING	Transcription	K	COG5118	B double prime 1, subunit of RNA polymerase III transcription initiation factor IIIB	Cellular Component: transcription factor TFIIIB complex (GO:0000126);|Molecular Function: TFIIIB-type transcription factor activity (GO:0001026);|Molecular Function: TFIIIC-class transcription factor binding (GO:0001156);|Molecular Function: DNA binding (GO:0003677);|Cellular Component: nucleus (GO:0005634);|Biological Process: transcription from RNA polymerase III promoter (GO:0006383);|Biologic…
451_t	1387315	1389395	gi|695532905|ref|XP_009541002.1|	hypothetical protein HETIRDRAFT_431530 [Heterobasidion irregulare TC 32-1]	--	--	--	--	--	--	--	--	--	--	--	--	--	S	ENOG4110BTU	NA	--
452_t	1389649	1392822	gi|597902938|ref|XP_007298768.1|	hypothetical protein STEHIDRAFT_164598 [Stereum hirsutum FP-91666 SS1]	--	--	--	--	--	--	--	--	--	--	--	--	--	S	ENOG4110CVV	NA	--
453_t	1393234	1394202	--	--	--	--	--	--	--	--	--	--	--	--	--	--	--	--	--	--	--
454_t	1395249	1399799	gi|597902936|ref|XP_007298767.1|	cytoskeleton assembly control protein [Stereum hirsutum FP-91666 SS1]	Q9P6L5.2	RecName: Full=Endocytosis protein end4; AltName: Full=SLA2 protein homolog	shs:STEHIDRAFT_117325	K20040	HIP1R, SLA2	huntingtin-interacting protein 1-related protein	--	--	KOG0980	Actin-binding protein SLA2/Huntingtin-interacting protein Hip1	[Z]	CELLULAR PROCESSES AND SIGNALING	Cytoskeleton	S	ENOG410XRXQ	Huntingtin interacting protein 1	Molecular Function: actin binding (GO:0003779);|Molecular Function: phosphatidylinositol-4,5-bisphosphate binding (GO:0005546);|Cellular Component: cytoplasm (GO:0005737);|Biological Process: endocytosis (GO:0006897);|Biological Process: actin cytoskeleton organization (GO:0030036);|Molecular Function: clathrin binding (GO:0030276);|Cellular Component: actin cortical patch (GO:0030479);|Molecular…
455_t	1400184	1401476	gi|597902934|ref|XP_007298766.1|	hypothetical protein STEHIDRAFT_136233 [Stereum hirsutum FP-91666 SS1]	--	--	--	--	--	--	--	--	--	--	--	--	--	S	ENOG4110C4Z	NA	--
456_t	1401574	1402901	gi|597902934|ref|XP_007298766.1|	hypothetical protein STEHIDRAFT_136233 [Stereum hirsutum FP-91666 SS1]	--	--	--	--	--	--	--	--	--	--	--	--	--	S	ENOG4110C4Z	NA	--
457_t	1402951	1403326	--	--	--	--	--	--	--	--	--	--	--	--	--	--	--	--	--	--	--
458_t	1405364	1406329	gi|695532877|ref|XP_009540997.1|	hypothetical protein HETIRDRAFT_456808 [Heterobasidion irregulare TC 32-1]	--	--	--	--	--	--	--	--	--	--	--	--	--	S	ENOG4111TEP	Ion transport protein	--
459_t	1406613	1408025	gi|695532874|ref|XP_009540996.1|	hypothetical protein HETIRDRAFT_153739 [Heterobasidion irregulare TC 32-1]	Q4P6I3.2	RecName: Full=Pre-mRNA-splicing factor CWC25	--	--	--	--	--	--	KOG3869	Uncharacterized conserved protein	[S]	POORLY CHARACTERIZED	Function unknown	S	ENOG410XSTA	CWC25 spliceosome-associated protein homolog (S. cerevisiae)	Cellular Component: spliceosomal complex (GO:0005681);|Biological Process: mRNA processing (GO:0006397);|Biological Process: RNA splicing (GO:0008380);
460_t	1408246	1408915	gi|695532868|ref|XP_009540995.1|	hypothetical protein HETIRDRAFT_447654 [Heterobasidion irregulare TC 32-1]	--	--	--	--	--	--	--	--	--	--	--	--	--	--	--	--	--
461_t	1412196	1413391	gi|695532859|ref|XP_009540993.1|	hypothetical protein HETIRDRAFT_305458 [Heterobasidion irregulare TC 32-1]	Q559Z0.1	RecName: Full=NADH dehydrogenase [ubiquinone] 1 alpha subcomplex subunit 9, mitochondrial; Flags: Precursor	hir:HETIRDRAFT_305458	K00356	E1.6.99.3	NADH dehydrogenase	ko00190	Oxidative phosphorylation	KOG2865	NADH:ubiquinone oxidoreductase, NDUFA9/39kDa subunit	[C]	METABOLISM	Energy production and conversion	GM	COG0702	epimerase dehydratase	Molecular Function: NADH dehydrogenase activity (GO:0003954);|Cellular Component: mitochondrial respiratory chain complex I (GO:0005747);|Cellular Component: mitochondrial matrix (GO:0005759);|Biological Process: ubiquinone-6 biosynthetic process (GO:1901006);
462_t	1414489	1416206	gi|695530290|ref|XP_009540330.1|	major facilitator superfamily tetracycline resistance protein [Heterobasidion irregulare TC 32-1]	A0A0U2UXG3.1	RecName: Full=Itaconate transport protein; AltName: Full=Itaconic acid/2-hydroxyparaconate biosynthesis cluster protein ITP1	--	--	--	--	--	--	KOG0255	Synaptic vesicle transporter SVOP and related transporters (major facilitator superfamily)	[R]	POORLY CHARACTERIZED	General function prediction only	G	ENOG410ZVQ1	Sugar (and other) transporter	Cellular Component: plasma membrane (GO:0005886);|Cellular Component: integral component of membrane (GO:0016021);|Biological Process: transmembrane transport (GO:0055085);
463_t	1416713	1420252	gi|1021837118|gb|KZP25436.1|	MFS general substrate transporter [Fibulorhizoctonia sp. CBS 109695]	A0A0U2UXG3.1	RecName: Full=Itaconate transport protein; AltName: Full=Itaconic acid/2-hydroxyparaconate biosynthesis cluster protein ITP1	--	--	--	--	--	--	KOG3186	Mitotic spindle checkpoint protein	[D]	CELLULAR PROCESSES AND SIGNALING	Cell cycle control, cell division, chromosome partitioning	G	ENOG410ZVQ1	Sugar (and other) transporter	Cellular Component: plasma membrane (GO:0005886);|Cellular Component: integral component of membrane (GO:0016021);|Biological Process: transmembrane transport (GO:0055085);
464_t	1420487	1422316	gi|597901698|ref|XP_007298148.1|	lipid binding protein [Stereum hirsutum FP-91666 SS1]	P0CR63.1	RecName: Full=Sorting nexin-4; AltName: Full=Autophagy-related protein 24	shs:STEHIDRAFT_70921	K17919	SNX4	sorting nexin-4	ko04144	Endocytosis	KOG2273	Membrane coat complex Retromer, subunit VPS5/SNX1, Sorting nexins, and related PX domain-containing proteins	[U]	CELLULAR PROCESSES AND SIGNALING	Intracellular trafficking, secretion, and vesicular transport	U	COG5391	sorting nexin	Biological Process: autophagy (GO:0006914);|Cellular Component: endosome membrane (GO:0010008);|Biological Process: protein transport (GO:0015031);|Molecular Function: phosphatidylinositol binding (GO:0035091);
465_t	1422466	1424784	gi|1024082005|gb|KZV74901.1|	hypothetical protein PENSPDRAFT_600928 [Peniophora sp. CONT]	O13989.2	RecName: Full=Uncharacterized protein C26H5.07c; Flags: Precursor	--	--	--	--	--	--	KOG2568	Predicted membrane protein	[S]	POORLY CHARACTERIZED	Function unknown	S	ENOG410XS1Q	Transmembrane protein 87A	Molecular Function: receptor activity (GO:0004872);|Cellular Component: cytoplasm (GO:0005737);|Cellular Component: integral component of plasma membrane (GO:0005887);|Biological Process: cell surface receptor signaling pathway (GO:0007166);
466_t	1424918	1430695	gi|1012971012|gb|KYQ45752.1|	DNA-directed RNA polymerase II subunit RPB2 [Hypsizygus marmoreus]	Q02061.2	RecName: Full=DNA-directed RNA polymerase II subunit RPB2; Short=RNA polymerase II subunit 2; Short=RNA polymerase II subunit B2; AltName: Full=DNA-directed RNA polymerase II 138 kDa polypeptide	hir:HETIRDRAFT_443043	K03010	RPB2, POLR2B	DNA-directed RNA polymerase II subunit RPB2	ko00230|ko00240|ko03020	Purine metabolism|Pyrimidine metabolism|RNA polymerase	KOG0214	RNA polymerase II, second largest subunit	[K]	INFORMATION STORAGE AND PROCESSING	Transcription	K	COG0085	DNA-dependent RNA polymerase catalyzes the transcription of DNA into RNA using the four ribonucleoside triphosphates as substrates (By similarity)	Molecular Function: DNA binding (GO:0003677);|Molecular Function: RNA binding (GO:0003723);|Molecular Function: DNA-directed 5'-3' RNA polymerase activity (GO:0003899);|Cellular Component: nucleus (GO:0005634);|Cellular Component: DNA-directed RNA polymerase II, core complex (GO:0005665);|Cellular Component: cytosol (GO:0005829);|Biological Process: transcription from RNA polymerase II promoter (…
467_t	1431085	1432940	gi|695532834|ref|XP_009540987.1|	hypothetical protein HETIRDRAFT_166565 [Heterobasidion irregulare TC 32-1]	Q02981.2	RecName: Full=ABC1 family protein YPL109C, mitochondrial; Flags: Precursor	hir:HETIRDRAFT_166565	K08869	ADCK, ABC1	aarF domain-containing kinase	--	--	KOG1236	Predicted unusual protein kinase	[R]	POORLY CHARACTERIZED	General function prediction only	S	COG0661	Required, probably indirectly, for the hydroxylation of 2-octaprenylphenol to 2-octaprenyl-6-hydroxy-phenol, the fourth step in ubiquinone biosynthesis (By similarity)	Cellular Component: mitochondrion (GO:0005739);
468_t	1434331	1437611	gi|695530342|ref|XP_009540346.1|	glycosyltransferase family 8 protein [Heterobasidion irregulare TC 32-1]	H2KYQ5.1	RecName: Full=Glycogenin-1; Short=GN	--	--	--	--	--	--	KOG1950	Glycosyl transferase, family 8 - glycogenin	[G]	METABOLISM	Carbohydrate transport and metabolism	O	COG5597	Glycosyl Transferase	Cellular Component: cytoplasm (GO:0005737);|Biological Process: glycogen biosynthetic process (GO:0005978);|Molecular Function: glycogenin glucosyltransferase activity (GO:0008466);|Molecular Function: metal ion binding (GO:0046872);|Cellular Component: striated muscle dense body (GO:0055120);|Molecular Function: UDP-alpha-D-glucose:glucosyl-glycogenin alpha-D-glucosyltransferase activity (GO:010…
469_t	1438223	1439411	gi|695532824|ref|XP_009540984.1|	hypothetical protein HETIRDRAFT_306610 [Heterobasidion irregulare TC 32-1]	--	--	--	--	--	--	--	--	--	--	--	--	--	--	--	--	--
470_t	1439984	1441210	gi|695532821|ref|XP_009540983.1|	major facilitator superfamily [Heterobasidion irregulare TC 32-1]	D7PHY8.1	RecName: Full=Efflux pump vrtL; AltName: Full=Viridicatumtoxin synthesis protein L	--	--	--	--	--	--	KOG0255	Synaptic vesicle transporter SVOP and related transporters (major facilitator superfamily)	[R]	POORLY CHARACTERIZED	General function prediction only	G	COG0477	major facilitator Superfamily	Cellular Component: integral component of membrane (GO:0016021);|Biological Process: transmembrane transport (GO:0055085);
471_t	1441802	1442803	gi|630343045|ref|XP_007860823.1|	hypothetical protein GLOTRDRAFT_113054 [Gloeophyllum trabeum ATCC 11539]	--	--	--	--	--	--	--	--	--	--	--	--	--	S	ENOG410XTKP	NA	--
472_t	1446225	1448301	gi|527172987|gb|AGS09294.1|	b1 homeodomain mating type protein [Heterobasidion annosum]	P40333.1	RecName: Full=Mating-type protein beta1-1	--	--	--	--	--	--	--	--	--	--	--	K	ENOG4110CR7	mating type protein	Molecular Function: DNA binding (GO:0003677);|Cellular Component: nucleus (GO:0005634);|Biological Process: transcription, DNA-templated (GO:0006351);|Biological Process: regulation of transcription, DNA-templated (GO:0006355);
473_t	1448863	1451367	gi|695530537|ref|XP_009540394.1|	Metallo peptidase M3A [Heterobasidion irregulare TC 32-1]	Q6Y5M5.1	RecName: Full=Mitochondrial intermediate peptidase; Short=MIP; AltName: Full=Octapeptidyl aminopeptidase; Flags: Precursor	hir:HETIRDRAFT_59033	K01410	MIPEP	mitochondrial intermediate peptidase	--	--	KOG2090	Metalloendopeptidase family - mitochondrial intermediate peptidase	[O]	CELLULAR PROCESSES AND SIGNALING	Posttranslational modification, protein turnover, chaperones	E	COG0339	oligopeptidase a	Molecular Function: metalloendopeptidase activity (GO:0004222);|Cellular Component: mitochondrial matrix (GO:0005759);|Biological Process: protein processing involved in protein targeting to mitochondrion (GO:0006627);|Molecular Function: metal ion binding (GO:0046872);
474_t	1451828	1454025	gi|597969099|ref|XP_007360342.1|	hypothetical protein DICSQDRAFT_95690, partial [Dichomitus squalens LYAD-421 SS1]	--	--	--	--	--	--	--	--	--	--	--	--	--	S	ENOG4112AQF	NA	--
475_t	1454350	1454892	gi|597901690|ref|XP_007298144.1|	DUF1754-domain-containing protein [Stereum hirsutum FP-91666 SS1]	--	--	shs:STEHIDRAFT_70835	K13120	FAM32A	protein FAM32A	--	--	--	--	--	--	--	S	ENOG410XUSP	Eukaryotic family of unknown function (DUF1754)	--
476_t	1454940	1456509	gi|597901368|ref|XP_007297983.1|	DUF1751-domain-containing protein [Stereum hirsutum FP-91666 SS1]	Q8LF05.1	RecName: Full=Rhomboid-like protein 19; Short=AtRBL19	--	--	--	--	--	--	KOG2890	Predicted membrane protein	[S]	POORLY CHARACTERIZED	Function unknown	S	ENOG410XQM0	Transmembrane protein 115	Cellular Component: Golgi apparatus (GO:0005794);|Biological Process: retrograde vesicle-mediated transport, Golgi to ER (GO:0006890);|Cellular Component: integral component of membrane (GO:0016021);
477_t	1456837	1460094	gi|695532792|ref|XP_009540975.1|	hypothetical protein HETIRDRAFT_468809 [Heterobasidion irregulare TC 32-1]	Q9Z160.3	RecName: Full=Conserved oligomeric Golgi complex subunit 1; Short=COG complex subunit 1; AltName: Full=Component of oligomeric Golgi complex 1; AltName: Full=Low density lipoprotein receptor defect B-complementing protein	hir:HETIRDRAFT_468809	K20288	COG1	conserved oligomeric Golgi complex subunit 1	--	--	KOG2033	Low density lipoprotein B-like protein	[I]	METABOLISM	Lipid transport and metabolism	U	ENOG410XR7E	component of oligomeric golgi complex 1	Cellular Component: Golgi membrane (GO:0000139);|Cellular Component: Golgi apparatus (GO:0005794);|Biological Process: intra-Golgi vesicle-mediated transport (GO:0006891);|Biological Process: protein transport (GO:0015031);|Cellular Component: Golgi transport complex (GO:0017119);
478_t	1460193	1462760	gi|695532789|ref|XP_009540974.1|	hypothetical protein HETIRDRAFT_166545 [Heterobasidion irregulare TC 32-1]	--	--	--	--	--	--	--	--	--	--	--	--	--	S	ENOG410Y2A9	NA	--
479_t	1463336	1464542	gi|695532781|ref|XP_009540972.1|	hypothetical protein HETIRDRAFT_166543 [Heterobasidion irregulare TC 32-1]	--	--	--	--	--	--	--	--	--	--	--	--	--	--	--	--	--
480_t	1465951	1466766	gi|751728302|gb|KIM76637.1|	hypothetical protein PILCRDRAFT_826202 [Piloderma croceum F 1598]	O13871.1	RecName: Full=Uncharacterized methyltransferase C1B3.06c	--	--	--	--	--	--	KOG1269	SAM-dependent methyltransferases	[IR]	METABOLISM|POORLY CHARACTERIZED	Lipid transport and metabolism |General function prediction only	S	ENOG410XRG1	Methyltransferase	Cellular Component: nucleus (GO:0005634);|Cellular Component: cytosol (GO:0005829);|Molecular Function: methyltransferase activity (GO:0008168);
481_t	1467736	1468088	--	--	--	--	--	--	--	--	--	--	--	--	--	--	--	--	--	--	--
482_t	1469015	1475524	gi|1043291518|gb|OBZ78701.1|	putative glycine dehydrogenase (decarboxylating), mitochondrial [Grifola frondosa]	Q09785.2	RecName: Full=Putative glycine dehydrogenase (decarboxylating), mitochondrial; AltName: Full=Glycine cleavage system P protein; AltName: Full=Glycine decarboxylase; AltName: Full=Glycine dehydrogenase (aminomethyl-transferring); Flags: Precursor	shs:STEHIDRAFT_117285	K00281	GLDC, gcvP	glycine dehydrogenase	ko00260|ko01200|ko00630	Glycine, serine and threonine metabolism|Carbon metabolism|Glyoxylate and dicarboxylate metabolism	KOG2040	Glycine dehydrogenase (decarboxylating)	[E]	METABOLISM	Amino acid transport and metabolism	E	COG0403	The glycine cleavage system catalyzes the degradation of glycine. The P protein binds the alpha-amino group of glycine through its pyridoxal phosphate cofactor	Molecular Function: glycine dehydrogenase (decarboxylating) activity (GO:0004375);|Cellular Component: mitochondrion (GO:0005739);|Cellular Component: glycine cleavage complex (GO:0005960);|Biological Process: glycine decarboxylation via glycine cleavage system (GO:0019464);
483_t	1475941	1482998	gi|695532769|ref|XP_009540969.1|	hypothetical protein HETIRDRAFT_305370 [Heterobasidion irregulare TC 32-1]	Q550W6.1	RecName: Full=GDP-fucose transporter 1; AltName: Full=Solute carrier family 35 member C1 homolog	hir:HETIRDRAFT_305370	K11763	RSC9	chromatin structure-remodeling complex subunit RSC9	--	--	KOG1442	GDP-fucose transporter	[GOU]	METABOLISM|CELLULAR PROCESSES AND SIGNALING|CELLULAR PROCESSES AND SIGNALING	Carbohydrate transport and metabolism |Posttranslational modification, protein turnover, chaperones |Intracellular trafficking, secretion, and vesicular transport	S	ENOG410ZQQZ	complex subunit (Rsc9)	Cellular Component: Golgi membrane (GO:0000139);|Molecular Function: GDP-fucose transmembrane transporter activity (GO:0005457);|Biological Process: carbohydrate transport (GO:0008643);|Cellular Component: integral component of membrane (GO:0016021);|Biological Process: GDP-fucose import into Golgi lumen (GO:0036085);
484_t	1483496	1485359	gi|695532753|ref|XP_009540965.1|	hypothetical protein HETIRDRAFT_307790 [Heterobasidion irregulare TC 32-1]	--	--	--	--	--	--	--	--	--	--	--	--	--	S	ENOG4110CPE	NA	--
485_t	1486836	1488224	gi|695532749|ref|XP_009540964.1|	hypothetical protein HETIRDRAFT_447625 [Heterobasidion irregulare TC 32-1]	Q9HDU6.1	RecName: Full=Probable 2-dehydropantoate 2-reductase; AltName: Full=Ketopantoate reductase; Short=KPA reductase; Short=KPR	hir:HETIRDRAFT_447625	K00077	panE, apbA	2-dehydropantoate 2-reductase	ko00770	Pantothenate and CoA biosynthesis	--	--	--	--	--	H	COG1893	Catalyzes the NADPH-dependent reduction of ketopantoate into pantoic acid (By similarity)	Cellular Component: nucleus (GO:0005634);|Cellular Component: cytoplasm (GO:0005737);|Cellular Component: cytosol (GO:0005829);|Biological Process: pyrimidine nucleotide biosynthetic process (GO:0006221);|Molecular Function: 2-dehydropantoate 2-reductase activity (GO:0008677);|Biological Process: pantothenate biosynthetic process (GO:0015940);|Biological Process: pantothenate biosynthetic process…
486_t	1489616	1491076	gi|695530532|ref|XP_009540393.1|	hypothetical protein HETIRDRAFT_59016 [Heterobasidion irregulare TC 32-1]	C5FFQ7.1	RecName: Full=Probable NAD(P)H-dependent D-xylose reductase xyl1; Short=XR	hir:HETIRDRAFT_59016	K17743	XR	D-xylose reductase	ko00040	Pentose and glucuronate interconversions	KOG1577	Aldo/keto reductase family proteins	[R]	POORLY CHARACTERIZED	General function prediction only	S	COG0656	reductase	Molecular Function: oxidoreductase activity (GO:0016491);|Biological Process: D-xylose catabolic process (GO:0042843);
487_t	1491386	1493750	gi|695532746|ref|XP_009540963.1|	hypothetical protein HETIRDRAFT_431504 [Heterobasidion irregulare TC 32-1]	--	--	--	--	--	--	--	--	--	--	--	--	--	S	ENOG4110CYC	NA	--
488_t	1495603	1499303	gi|336364781|gb|EGN93135.1|	hypothetical protein SERLA73DRAFT_190003 [Serpula lacrymans var. lacrymans S7.3]	--	--	--	--	--	--	--	--	--	--	--	--	--	S	ENOG4110CAC	NA	--
489_t	1499890	1501275	gi|1043291587|gb|OBZ78770.1|	Homeobox protein ceh-5 [Grifola frondosa]	--	--	--	--	--	--	--	--	--	--	--	--	--	K	ENOG410XPDC	Lim homeobox	--
490_t	1501560	1507698	gi|597902848|ref|XP_007298723.1|	WD40 repeat-like protein [Stereum hirsutum FP-91666 SS1]	Q7ZVR1.2	RecName: Full=WD repeat-containing protein 75	shs:STEHIDRAFT_117273	K14552	NAN1, UTP17, WDR75	NET1-associated nuclear protein 1 (U3 small nucleolar RNA-associated protein 17)	ko03008	Ribosome biogenesis in eukaryotes	KOG1963	WD40 repeat protein	[R]	POORLY CHARACTERIZED	General function prediction only	S	ENOG410YY9G	WD repeat domain 75	Cellular Component: nucleolus (GO:0005730);|Biological Process: transcription, DNA-templated (GO:0006351);|Biological Process: regulation of transcription, DNA-templated (GO:0006355);|Biological Process: rRNA processing (GO:0006364);
491_t	1508582	1510769	gi|695532726|ref|XP_009540958.1|	hypothetical protein HETIRDRAFT_431501 [Heterobasidion irregulare TC 32-1]	P36916.4	RecName: Full=Guanine nucleotide-binding protein-like 1; AltName: Full=GTP-binding protein MMR1	--	--	--	--	--	--	KOG1424	Predicted GTP-binding protein MMR1	[R]	POORLY CHARACTERIZED	General function prediction only	S	COG1161	Required for a late step of 50S ribosomal subunit assembly. Has GTPase activity (By similarity)	Molecular Function: GTPase activity (GO:0003924);|Molecular Function: GTP binding (GO:0005525);|Biological Process: cellular response to DNA damage stimulus (GO:0006974);|Biological Process: ribosome biogenesis (GO:0042254);
492_t	1511116	1514050	gi|597901488|ref|XP_007298043.1|	FAD/NAD-P-binding domain-containing protein [Stereum hirsutum FP-91666 SS1]	Q54NS8.1	RecName: Full=Apoptosis-inducing factor homolog B	--	--	--	--	--	--	KOG2495	NADH-dehydrogenase (ubiquinone)	[C]	METABOLISM	Energy production and conversion	S	COG0446	pyridine nucleotide-disulfide oxidoreductase	Molecular Function: oxidoreductase activity (GO:0016491);
493_t	1514415	1515542	gi|597901926|ref|XP_007298262.1|	NAD-P-binding protein [Stereum hirsutum FP-91666 SS1]	Q10216.1	RecName: Full=Uncharacterized oxidoreductase C4H3.08	--	--	--	--	--	--	KOG0725	Reductases with broad range of substrate specificities	[R]	POORLY CHARACTERIZED	General function prediction only	S	COG1028	Dehydrogenase reductase	Molecular Function: 3-hydroxyacyl-CoA dehydrogenase activity (GO:0003857);|Cellular Component: nucleus (GO:0005634);|Cellular Component: cytosol (GO:0005829);|Biological Process: fatty acid metabolic process (GO:0006631);
494_t	1516471	1518147	gi|695532711|ref|XP_009540954.1|	hypothetical protein HETIRDRAFT_447614 [Heterobasidion irregulare TC 32-1]	Q9CR26.1	RecName: Full=Vacuolar protein sorting-associated protein VTA1 homolog; AltName: Full=SKD1-binding protein 1; Short=SBP1	hir:HETIRDRAFT_447614	K12199	VTA1, LIP5	vacuolar protein sorting-associated protein VTA1	ko04144	Endocytosis	KOG0917	Uncharacterized conserved protein	[S]	POORLY CHARACTERIZED	Function unknown	U	ENOG4111H3M	Vps20-associated 1 homolog (S. cerevisiae)	Cellular Component: nucleoplasm (GO:0005654);|Cellular Component: cytoplasm (GO:0005737);|Cellular Component: cytosol (GO:0005829);|Molecular Function: protein C-terminus binding (GO:0008022);|Cellular Component: endosome membrane (GO:0010008);|Biological Process: protein transport (GO:0015031);|Cellular Component: intracellular membrane-bounded organelle (GO:0043231);|Biological Process: viral b…
495_t	1519264	1522500	gi|695532700|ref|XP_009540951.1|	hypothetical protein HETIRDRAFT_99403 [Heterobasidion irregulare TC 32-1]	--	--	--	--	--	--	--	--	--	--	--	--	--	S	ENOG4111QJ9	NA	--
496_t	1523184	1524268	gi|597901426|ref|XP_007298012.1|	hypothetical protein STEHIDRAFT_46629 [Stereum hirsutum FP-91666 SS1]	--	--	--	--	--	--	--	--	--	--	--	--	--	S	ENOG4110CIR	FR47-like protein	--
497_t	1525732	1528303	gi|449551002|gb|EMD41966.1|	hypothetical protein CERSUDRAFT_120846 [Gelatoporia subvermispora B]	O43012.2	RecName: Full=Deoxycytidylate deaminase; AltName: Full=dCMP deaminase	shs:STEHIDRAFT_46902	K01493	comEB	dCMP deaminase	ko00240	Pyrimidine metabolism	KOG3127	Deoxycytidylate deaminase	[F]	METABOLISM	Nucleotide transport and metabolism	F	COG2131	dCMP deaminase activity	Molecular Function: dCMP deaminase activity (GO:0004132);|Cellular Component: nucleus (GO:0005634);|Cellular Component: cytoplasm (GO:0005737);|Cellular Component: cytosol (GO:0005829);|Biological Process: dUMP biosynthetic process (GO:0006226);|Biological Process: dTMP biosynthetic process (GO:0006231);|Molecular Function: zinc ion binding (GO:0008270);
498_t	1528375	1531080	gi|695548821|ref|XP_009545198.1|	hypothetical protein HETIRDRAFT_314966 [Heterobasidion irregulare TC 32-1]	O43156.3	RecName: Full=TELO2-interacting protein 1 homolog; AltName: Full=Protein SMG10	hir:HETIRDRAFT_314966	K20403	TTI1	TELO2-interacting protein 1	ko04150	mTOR signaling pathway	KOG4524	Uncharacterized conserved protein	[S]	POORLY CHARACTERIZED	Function unknown	S	ENOG410XSN6	TELO2 interacting protein 1	Cellular Component: cytoplasm (GO:0005737);|Cellular Component: TORC1 complex (GO:0031931);|Cellular Component: TORC2 complex (GO:0031932);|Biological Process: regulation of TOR signaling (GO:0032006);
499_t	1532072	1534454	gi|695548824|ref|XP_009545199.1|	hypothetical protein HETIRDRAFT_157133 [Heterobasidion irregulare TC 32-1]	O94277.1	RecName: Full=Putative aminodeoxychorismate synthase; Short=ADC synthase; AltName: Full=P-aminobenzoic acid synthase; Short=PABA synthase; AltName: Full=Para-aminobenzoate synthase	hir:HETIRDRAFT_157133	K13950	pabAB	para-aminobenzoate synthetase	ko00790	Folate biosynthesis	KOG1224	Para-aminobenzoate (PABA) synthase ABZ1	[J]	INFORMATION STORAGE AND PROCESSING	Translation, ribosomal structure and biogenesis	E	COG0147	synthase (Component I)	Cellular Component: nucleus (GO:0005634);|Cellular Component: cytoplasm (GO:0005737);|Cellular Component: cytosol (GO:0005829);|Biological Process: glutamine metabolic process (GO:0006541);|Biological Process: para-aminobenzoic acid biosynthetic process (GO:0008153);|Biological Process: tetrahydrofolate biosynthetic process (GO:0046654);|Biological Process: folic acid biosynthetic process (GO:004…
500_t	1534822	1536142	gi|1024084050|gb|KZV76931.1|	Clavaminate synthase-like protein [Peniophora sp. CONT]	--	--	--	--	--	--	--	--	--	--	--	--	--	S	ENOG410XTID	NA	--
501_t	1536451	1537259	gi|751697769|gb|KIM47746.1|	hypothetical protein M413DRAFT_15864 [Hebeloma cylindrosporum h7]	Q6C9W0.1	RecName: Full=NEDD8-conjugating enzyme UBC12; AltName: Full=RUB1-conjugating enzyme; AltName: Full=RUB1-protein ligase; AltName: Full=Ubiquitin carrier protein 12	shs:STEHIDRAFT_117257	K10579	UBE2M, UBC12	ubiquitin-conjugating enzyme E2 M	ko04120	Ubiquitin mediated proteolysis	KOG0420	Ubiquitin-protein ligase	[O]	CELLULAR PROCESSES AND SIGNALING	Posttranslational modification, protein turnover, chaperones	O	ENOG410XS81	ubiquitin-conjugating enzyme	Molecular Function: ATP binding (GO:0005524);|Cellular Component: cytoplasm (GO:0005737);|Molecular Function: ligase activity (GO:0016874);|Molecular Function: NEDD8 transferase activity (GO:0019788);|Biological Process: protein neddylation (GO:0045116);
502_t	1538455	1539453	gi|695532674|ref|XP_009540944.1|	hypothetical protein HETIRDRAFT_306975 [Heterobasidion irregulare TC 32-1]	Q14684.3	RecName: Full=Ribosomal RNA processing protein 1 homolog B; AltName: Full=RRP1-like protein B	hir:HETIRDRAFT_306975	K14849	RRP1	ribosomal RNA-processing protein 1	--	--	KOG3911	Nucleolar protein NOP52/RRP1	[A]	INFORMATION STORAGE AND PROCESSING	RNA processing and modification	J	ENOG4111GJ6	Ribosomal RNA processing 1 homolog	Cellular Component: euchromatin (GO:0000791);|Cellular Component: heterochromatin (GO:0000792);|Molecular Function: RNA polymerase II transcription coactivator activity (GO:0001105);|Cellular Component: granular component (GO:0001652);|Molecular Function: RNA binding (GO:0003723);|Cellular Component: nucleus (GO:0005634);|Cellular Component: nucleoplasm (GO:0005654);|Cellular Component: nucleolus…
503_t	1540768	1542848	gi|695532671|ref|XP_009540943.1|	hypothetical protein HETIRDRAFT_306309 [Heterobasidion irregulare TC 32-1]	O60347.3	RecName: Full=TBC1 domain family member 12	hir:HETIRDRAFT_306309	K20167	TBC1D14	TBC1 domain family member 14	--	--	KOG2223	Uncharacterized conserved protein, contains TBC domain	[TR]	CELLULAR PROCESSES AND SIGNALING|POORLY CHARACTERIZED	Signal transduction mechanisms |General function prediction only	S	COG5210	TBC1 domain family member	Molecular Function: GTPase activator activity (GO:0005096);|Cellular Component: autophagosome (GO:0005776);|Biological Process: intracellular protein transport (GO:0006886);|Molecular Function: Rab GTPase binding (GO:0017137);|Biological Process: regulation of vesicle fusion (GO:0031338);|Cellular Component: recycling endosome (GO:0055037);|Biological Process: activation of GTPase activity (GO:00…
504_t	1543129	1545248	gi|695530371|ref|XP_009540355.1|	hypothetical protein HETIRDRAFT_42244 [Heterobasidion irregulare TC 32-1]	Q9M350.2	RecName: Full=Gamma-tubulin complex component 4; Short=AtGCP4; Short=GCP-4	--	--	--	--	--	--	KOG2065	Gamma-tubulin ring complex protein	[Z]	CELLULAR PROCESSES AND SIGNALING	Cytoskeleton	S	ENOG410ZWX8	Spc97 Spc98 family protein	Cellular Component: spindle pole (GO:0000922);|Cellular Component: equatorial microtubule organizing center (GO:0000923);|Cellular Component: gamma-tubulin complex (GO:0000930);|Molecular Function: structural constituent of cytoskeleton (GO:0005200);|Cellular Component: spindle (GO:0005819);|Cellular Component: microtubule (GO:0005874);|Biological Process: microtubule nucleation (GO:0007020);|Cel…
505_t	1545812	1547040	gi|169844935|ref|XP_001829188.1|	inorganic diphosphatase [Coprinopsis cinerea okayama7#130]	Q6BWA5.1	RecName: Full=Inorganic pyrophosphatase; AltName: Full=Pyrophosphate phospho-hydrolase; Short=PPase	cci:CC1G_01868	K01507	ppa	inorganic pyrophosphatase	ko00190	Oxidative phosphorylation	KOG1626	Inorganic pyrophosphatase/Nucleosome remodeling factor, subunit NURF38	[C]	METABOLISM	Energy production and conversion	C	COG0221	Pyrophosphate phospho-hydrolase	Molecular Function: magnesium ion binding (GO:0000287);|Molecular Function: inorganic diphosphatase activity (GO:0004427);|Cellular Component: cytoplasm (GO:0005737);|Biological Process: phosphate-containing compound metabolic process (GO:0006796);
506_t	1547283	1551897	gi|695532581|ref|XP_009540917.1|	hypothetical protein HETIRDRAFT_468717 [Heterobasidion irregulare TC 32-1]	O94385.3	RecName: Full=Nucleoporin pom152	hir:HETIRDRAFT_468717	K18725	POM152	nucleoporin POM152	--	--	--	--	--	--	--	U	ENOG410XSSI	pore membrane protein	Cellular Component: nuclear envelope (GO:0005635);|Cellular Component: nuclear pore (GO:0005643);|Biological Process: protein import into nucleus (GO:0006606);|Biological Process: nucleocytoplasmic transport (GO:0006913);|Biological Process: nuclear pore organization (GO:0006999);|Cellular Component: integral component of membrane (GO:0016021);|Biological Process: spindle pole body duplication (G…
507_t	1552276	1552782	gi|695532584|ref|XP_009540918.1|	thioredoxin [Heterobasidion irregulare TC 32-1]	Q8VWG7.1	RecName: Full=TPR repeat-containing thioredoxin TDX; AltName: Full=HSP70-interacting protein 2; Short=AtHIP2; AltName: Full=Tetratricoredoxin; Short=AtTDX	hir:HETIRDRAFT_145259	K03671	trxA	thioredoxin 1	--	--	KOG0907	Thioredoxin	[O]	CELLULAR PROCESSES AND SIGNALING	Posttranslational modification, protein turnover, chaperones	O	ENOG410YQ2G	thioredoxin-like protein	Cellular Component: cell (GO:0005623);|Biological Process: protein folding (GO:0006457);|Biological Process: heat acclimation (GO:0010286);|Molecular Function: oxidoreductase activity, acting on a sulfur group of donors, disulfide as acceptor (GO:0016671);|Molecular Function: Hsp70 protein binding (GO:0030544);|Molecular Function: identical protein binding (GO:0042802);|Biological Process: cell r…
508_t	1553359	1553847	gi|169849973|ref|XP_001831685.1|	histone H4 [Coprinopsis cinerea okayama7#130]	P62792.2	RecName: Full=Histone H4	--	--	--	--	--	--	KOG3467	Histone H4	[B]	INFORMATION STORAGE AND PROCESSING	Chromatin structure and dynamics	B	COG2036	Core component of nucleosome. Nucleosomes wrap and compact DNA into chromatin, limiting DNA accessibility to the cellular machineries which require DNA as a template. Histones thereby play a central role in transcription regulation, DNA repair, DNA replication and chromosomal stability. DNA accessibility is regulated via a complex set of post-translational modifications of histones, also called h…	Cellular Component: nucleosome (GO:0000786);|Molecular Function: DNA binding (GO:0003677);|Cellular Component: nucleus (GO:0005634);|Biological Process: nucleosome assembly (GO:0006334);|Molecular Function: protein heterodimerization activity (GO:0046982);
509_t	1554037	1554749	gi|695532590|ref|XP_009540920.1|	hypothetical protein HETIRDRAFT_306621 [Heterobasidion irregulare TC 32-1]	--	--	--	--	--	--	--	--	--	--	--	--	--	S	ENOG410Z8X5	NA	--
510_t	1555262	1557209	gi|695530302|ref|XP_009540333.1|	hypothetical protein HETIRDRAFT_41363, partial [Heterobasidion irregulare TC 32-1]	--	--	--	--	--	--	--	--	--	--	--	--	--	S	ENOG410YQ15	NA	--
511_t	1557726	1561518	gi|597902838|ref|XP_007298718.1|	hypothetical protein STEHIDRAFT_117263 [Stereum hirsutum FP-91666 SS1]	P28349.2	RecName: Full=Nitrogen assimilation transcription factor nit-4	--	--	--	--	--	--	--	--	--	--	--	S	ENOG41102Z2	Transcription factor	Molecular Function: RNA polymerase II transcription factor activity, sequence-specific DNA binding (GO:0000981);|Molecular Function: DNA binding transcription factor activity (GO:0003700);|Cellular Component: nucleus (GO:0005634);|Biological Process: transcription, DNA-templated (GO:0006351);|Biological Process: regulation of transcription from RNA polymerase II promoter (GO:0006357);|Molecular F…
512_t	1563027	1564407	gi|597901932|ref|XP_007298265.1|	hypothetical protein STEHIDRAFT_89021 [Stereum hirsutum FP-91666 SS1]	O74919.1	RecName: Full=RNA-binding protein rnc1; AltName: Full=RNA-binding protein that suppresses calcineurin deletion 1	shs:STEHIDRAFT_89021	K18738	HEK2, KHD1	heterogeneous nuclear rnp K-like protein	--	--	KOG2190	PolyC-binding proteins alphaCP-1 and related KH domain proteins	[AR]	INFORMATION STORAGE AND PROCESSING|POORLY CHARACTERIZED	RNA processing and modification |General function prediction only	S	ENOG410XNN8	mRNA transport	Molecular Function: mRNA binding (GO:0003729);|Cellular Component: cytosol (GO:0005829);|Molecular Function: mRNA 3'-UTR AU-rich region binding (GO:0035925);|Biological Process: negative regulation of MAPK cascade (GO:0043409);|Biological Process: 3'-UTR-mediated mRNA stabilization (GO:0070935);
513_t	1565356	1566997	gi|1023233713|gb|KZT30493.1|	hypothetical protein NEOLEDRAFT_13131 [Neolentinus lepideus HHB14362 ss-1]	--	--	--	--	--	--	--	--	--	--	--	--	--	S	ENOG410ZNKF	Nuclear fragile X mental retardation-interacting protein 1 (NUFIP1)	--
514_t	1567103	1571310	gi|597901282|ref|XP_007297940.1|	hypothetical protein STEHIDRAFT_45870 [Stereum hirsutum FP-91666 SS1]	Q12496.1	RecName: Full=Uncharacterized protein YOL098C	--	--	--	--	--	--	KOG0961	Predicted Zn2+-dependent endopeptidase, insulinase superfamily	[O]	CELLULAR PROCESSES AND SIGNALING	Posttranslational modification, protein turnover, chaperones	O	COG1026	peptidase	Molecular Function: catalytic activity (GO:0003824);|Molecular Function: metal ion binding (GO:0046872);
515_t	1571803	1573475	gi|695532602|ref|XP_009540924.1|	hypothetical protein HETIRDRAFT_99377 [Heterobasidion irregulare TC 32-1]	Q9Y7M8.1	RecName: Full=Probable RNA exonuclease C9B6.11c	hir:HETIRDRAFT_99377	K14812	NGL2	RNA exonuclease NGL2	--	--	KOG2338	Transcriptional effector CCR4-related protein	[K]	INFORMATION STORAGE AND PROCESSING	Transcription	A	COG5239	Ccr4-NOT transcription complex, subunit	Molecular Function: endoribonuclease activity (GO:0004521);|Molecular Function: exonuclease activity (GO:0004527);|Cellular Component: nucleus (GO:0005634);|Cellular Component: cytoplasm (GO:0005737);|Cellular Component: cytosol (GO:0005829);|Biological Process: rRNA processing (GO:0006364);
516_t	1573840	1577160	gi|695532605|ref|XP_009540925.1|	hypothetical protein HETIRDRAFT_456772 [Heterobasidion irregulare TC 32-1]	--	--	--	--	--	--	--	--	--	--	--	--	--	S	ENOG4111YK2	RhoGEF domain	--
517_t	1577461	1578418	gi|695532608|ref|XP_009540926.1|	hypothetical protein HETIRDRAFT_447592 [Heterobasidion irregulare TC 32-1]	--	--	--	--	--	--	--	--	--	--	--	--	--	--	--	--	--
518_t	1578700	1585139	gi|695532611|ref|XP_009540927.1|	hypothetical protein HETIRDRAFT_468737 [Heterobasidion irregulare TC 32-1]	O14155.1	RecName: Full=UPF0047 protein C4A8.02c	--	--	--	--	--	--	KOG3267	Uncharacterized conserved protein	[S]	POORLY CHARACTERIZED	Function unknown	K	ENOG410ZR79	Transcription factor	Cellular Component: nucleus (GO:0005634);|Cellular Component: cytosol (GO:0005829);
519_t	1585715	1587813	gi|695530426|ref|XP_009540368.1|	cytochrome P450 monooxygenase 63 [Heterobasidion irregulare TC 32-1]	Q4WAZ6.1	RecName: Full=Multifunctional cytochrome P450 monooxygenase af510; AltName: Full=Fumagillin biosynthesis cluster P450 monooxygenase; Short=Fma-P450	--	--	--	--	--	--	KOG0156	Cytochrome P450 CYP2 subfamily	[Q]	METABOLISM	Secondary metabolites biosynthesis, transport and catabolism	Q	COG2124	Cytochrome p450	Molecular Function: monooxygenase activity (GO:0004497);|Molecular Function: iron ion binding (GO:0005506);|Cellular Component: integral component of membrane (GO:0016021);|Biological Process: terpenoid biosynthetic process (GO:0016114);|Molecular Function: oxidoreductase activity, acting on paired donors, with incorporation or reduction of molecular oxygen (GO:0016705);|Molecular Function: heme …
520_t	1587925	1589038	gi|695532620|ref|XP_009540930.1|	hypothetical protein HETIRDRAFT_306714 [Heterobasidion irregulare TC 32-1]	P27603.2	RecName: Full=P-protein; Includes: RecName: Full=Chorismate mutase; Short=CM; Includes: RecName: Full=Prephenate dehydratase; Short=PDT	--	--	--	--	--	--	KOG2797	Prephenate dehydratase	[E]	METABOLISM	Amino acid transport and metabolism	E	COG0077	Prephenate dehydratase	Molecular Function: chorismate mutase activity (GO:0004106);|Molecular Function: prephenate dehydratase activity (GO:0004664);|Cellular Component: cytoplasm (GO:0005737);|Biological Process: L-phenylalanine biosynthetic process (GO:0009094);|Biological Process: chorismate metabolic process (GO:0046417);
521_t	1589428	1592338	gi|695532624|ref|XP_009540931.1|	hypothetical protein HETIRDRAFT_377690 [Heterobasidion irregulare TC 32-1]	--	--	--	--	--	--	--	--	--	--	--	--	--	S	ENOG41128N3	Fungal specific transcription factor domain	--
522_t	1592684	1593196	--	--	--	--	--	--	--	--	--	--	--	--	--	--	--	--	--	--	--
523_t	1593739	1597245	gi|597902786|ref|XP_007298692.1|	hypothetical protein STEHIDRAFT_127013 [Stereum hirsutum FP-91666 SS1]	--	--	--	--	--	--	--	--	--	--	--	--	--	S	ENOG4110C4V	NA	--
524_t	1598054	1598671	gi|646399516|gb|KDQ63651.1|	hypothetical protein JAAARDRAFT_53843 [Jaapia argillacea MUCL 33604]	Q6RUV5.1	RecName: Full=Ras-related C3 botulinum toxin substrate 1; AltName: Full=p21-Rac1; Flags: Precursor	hir:HETIRDRAFT_437680	K04392	RAC1	Ras-related C3 botulinum toxin substrate 1	ko04145|ko04520|ko04015|ko04071|ko04014|ko04151|ko04510|ko04013|ko04310|ko04024|ko04010|ko04810|ko04370	Phagosome|Adherens junction|Rap1 signaling pathway|Sphingolipid signaling pathway|Ras signaling pathway|PI3K-Akt signaling pathway|Focal adhesion|MAPK signaling pathway - fly|Wnt signaling pathway|cAMP signaling pathway|MAPK signaling pathway|Regulation of actin cytoskeleton|VEGF signaling pathway	KOG0393	Ras-related small GTPase, Rho type	[R]	POORLY CHARACTERIZED	General function prediction only	S	COG1100	GTP-binding Protein	Cellular Component: Golgi membrane (GO:0000139);|Cellular Component: pericentriolar material (GO:0000242);|Cellular Component: phagocytic cup (GO:0001891);|Biological Process: positive regulation of protein phosphorylation (GO:0001934);|Biological Process: auditory receptor cell morphogenesis (GO:0002093);|Biological Process: mast cell chemotaxis (GO:0002551);|Biological Process: epithelial cell …
525_t	1599760	1600951	gi|695532632|ref|XP_009540933.1|	hypothetical protein HETIRDRAFT_377696 [Heterobasidion irregulare TC 32-1]	Q6MWZ7.1	RecName: Full=Acid phosphatase; AltName: Full=Broad-specificity phosphatase; AltName: Full=Fructose-1,6-bisphosphatase; Short=FBPase	hir:HETIRDRAFT_377696	K15634	gpmB	probable phosphoglycerate mutase	ko00260|ko01200|ko00680|ko01230|ko00010	Glycine, serine and threonine metabolism|Carbon metabolism|Methane metabolism|Biosynthesis of amino acids|Glycolysis / Gluconeogenesis	KOG0235	Phosphoglycerate mutase	[G]	METABOLISM	Carbohydrate transport and metabolism	G	COG0406	Phosphoglycerate mutase	Molecular Function: acid phosphatase activity (GO:0003993);|Biological Process: gluconeogenesis (GO:0006094);|Molecular Function: fructose 1,6-bisphosphate 1-phosphatase activity (GO:0042132);|Molecular Function: protein homodimerization activity (GO:0042803);
526_t	1601310	1604682	gi|1023233910|gb|KZT30690.1|	hypothetical protein NEOLEDRAFT_1053426 [Neolentinus lepideus HHB14362 ss-1]	--	--	--	--	--	--	--	--	--	--	--	--	--	S	ENOG410ZIWN	NA	--
527_t	1605584	1607029	gi|597902792|ref|XP_007298695.1|	mitochondrial carrier [Stereum hirsutum FP-91666 SS1]	Q04013.1	RecName: Full=Citrate/oxoglutarate carrier protein; Short=Coc1p; AltName: Full=Mitochondrial DNA replication protein YHM2	--	--	--	--	--	--	KOG0756	Mitochondrial tricarboxylate/dicarboxylate carrier proteins	[C]	METABOLISM	Energy production and conversion	S	ENOG410YAYP	mitochondrial	Biological Process: mitochondrial genome maintenance (GO:0000002);|Molecular Function: DNA binding (GO:0003677);|Molecular Function: tricarboxylate secondary active transmembrane transporter activity (GO:0005371);|Cellular Component: mitochondrion (GO:0005739);|Cellular Component: mitochondrial inner membrane (GO:0005743);|Biological Process: mitochondrial transport (GO:0006839);|Biological Proce…
528_t	1607471	1608424	gi|695532643|ref|XP_009540936.1|	hypothetical protein HETIRDRAFT_406808 [Heterobasidion irregulare TC 32-1]	Q9ZS51.1	RecName: Full=Peroxisomal membrane protein PMP22; AltName: Full=22 kDa peroxisomal membrane protein	--	--	--	--	--	--	KOG1944	Peroxisomal membrane protein MPV17 and related proteins	[R]	POORLY CHARACTERIZED	General function prediction only	S	ENOG410XUG7	integral membrane protein	Cellular Component: integral component of peroxisomal membrane (GO:0005779);
529_t	1608919	1615553	gi|695532655|ref|XP_009540939.1|	hypothetical protein HETIRDRAFT_377708 [Heterobasidion irregulare TC 32-1]	Q9CW42.2	RecName: Full=Mitochondrial amidoxime-reducing component 1; Short=mARC1; AltName: Full=Molybdenum cofactor sulfurase C-terminal domain-containing protein 1; Short=MOSC domain-containing protein 1; Short=Moco sulfurase C-terminal domain-containing protein 1	hir:HETIRDRAFT_377708	K20305	TRAPPC8, TRS85	trafficking protein particle complex subunit 8	--	--	KOG2362	Uncharacterized Fe-S protein	[R]	POORLY CHARACTERIZED	General function prediction only	S	ENOG410XPCJ	trafficking protein particle complex	Cellular Component: mitochondrion (GO:0005739);|Cellular Component: mitochondrial outer membrane (GO:0005741);|Cellular Component: mitochondrial inner membrane (GO:0005743);|Molecular Function: nitrate reductase activity (GO:0008940);|Cellular Component: integral component of membrane (GO:0016021);|Molecular Function: molybdenum ion binding (GO:0030151);|Molecular Function: pyridoxal phosphate bi…
530_t	1616045	1616852	gi|695532575|ref|XP_009540915.1|	hypothetical protein HETIRDRAFT_406787 [Heterobasidion irregulare TC 32-1]	--	--	--	--	--	--	--	--	--	--	--	--	--	S	ENOG4111SIN	NA	--
531_t	1617868	1621314	gi|695530099|ref|XP_009540285.1|	hypothetical protein HETIRDRAFT_30759 [Heterobasidion irregulare TC 32-1]	P40514.1	RecName: Full=Uncharacterized protein YIL067C	--	--	--	--	--	--	--	--	--	--	--	S	ENOG410XTFE	LCCL domain protein	Cellular Component: vacuolar membrane (GO:0005774);|Cellular Component: integral component of membrane (GO:0016021);
532_t	1621887	1622608	gi|695532569|ref|XP_009540913.1|	hypothetical protein HETIRDRAFT_166472 [Heterobasidion irregulare TC 32-1]	--	--	--	--	--	--	--	--	--	--	--	--	--	S	ENOG410YASK	Conserved hypothetical, protein	--
533_t	1625902	1626960	gi|695530095|ref|XP_009540284.1|	hypothetical protein HETIRDRAFT_30755 [Heterobasidion irregulare TC 32-1]	Q9RPT1.1	RecName: Full=Rhamnolipids biosynthesis 3-oxoacyl-[acyl-carrier-protein] reductase; AltName: Full=3-ketoacyl-acyl carrier protein reductase	--	--	--	--	--	--	KOG0725	Reductases with broad range of substrate specificities	[R]	POORLY CHARACTERIZED	General function prediction only	S	COG1028	Dehydrogenase reductase	Molecular Function: 3-oxoacyl-[acyl-carrier-protein] reductase (NADPH) activity (GO:0004316);|Molecular Function: 3-oxo-glutaryl-[acp] methyl ester reductase activity (GO:0102131);|Molecular Function: 3-oxo-pimeloyl-[acp] methyl ester reductase activity (GO:0102132);
534_t	1627061	1629127	gi|597902776|ref|XP_007298687.1|	hypothetical protein STEHIDRAFT_151488 [Stereum hirsutum FP-91666 SS1]	--	--	--	--	--	--	--	--	--	--	--	--	--	S	ENOG410XZIP	SH3-binding, glutamic acid-rich protein	--
535_t	1629432	1631744	gi|630342023|ref|XP_007860312.1|	LMWPc-domain-containing protein [Gloeophyllum trabeum ATCC 11539]	Q5REM7.3	RecName: Full=Low molecular weight phosphotyrosine protein phosphatase; Short=LMW-PTP; Short=LMW-PTPase; AltName: Full=Low molecular weight cytosolic acid phosphatase	gtr:GLOTRDRAFT_32729	K14394	ACP1	low molecular weight phosphotyrosine protein phosphatase	--	--	KOG3217	Protein tyrosine phosphatase	[T]	CELLULAR PROCESSES AND SIGNALING	Signal transduction mechanisms	T	COG0394	PHOsphatase	Molecular Function: acid phosphatase activity (GO:0003993);|Molecular Function: non-membrane spanning protein tyrosine phosphatase activity (GO:0004726);|Cellular Component: cytoplasm (GO:0005737);
536_t	1631896	1634245	gi|695532557|ref|XP_009540909.1|	hypothetical protein HETIRDRAFT_305451 [Heterobasidion irregulare TC 32-1]	Q17M80.1	RecName: Full=Probable methylmalonate-semialdehyde dehydrogenase [acylating], mitochondrial; Short=MMSDH; Short=Malonate-semialdehyde dehydrogenase [acylating]; Flags: Precursor	hir:HETIRDRAFT_305451	K00140	mmsA, iolA, ALDH6A1	malonate-semialdehyde dehydrogenase (acetylating) / methylmalonate-semialdehyde dehydrogenase	ko00562|ko00640|ko00410|ko00280|ko01200	Inositol phosphate metabolism|Propanoate metabolism|beta-Alanine metabolism|Valine, leucine and isoleucine degradation|Carbon metabolism	KOG2449	Methylmalonate semialdehyde dehydrogenase	[EG]	METABOLISM|METABOLISM	Amino acid transport and metabolism |Carbohydrate transport and metabolism	I	ENOG410XNP1	Dehydrogenase	Molecular Function: methylmalonate-semialdehyde dehydrogenase (acylating) activity (GO:0004491);|Cellular Component: mitochondrion (GO:0005739);|Biological Process: valine metabolic process (GO:0006573);|Molecular Function: malonate-semialdehyde dehydrogenase (acetylating) activity (GO:0018478);|Biological Process: thymine metabolic process (GO:0019859);
537_t	1634654	1638571	gi|961960956|gb|KTB35412.1|	putative RAB GDP-dissociation inhibitor [Moniliophthora roreri]	Q10305.1	RecName: Full=Probable secretory pathway GDP dissociation inhibitor 1	hir:HETIRDRAFT_377642	K17255	GDI1_2	Rab GDP dissociation inhibitor	--	--	KOG1439	RAB proteins geranylgeranyltransferase component A (RAB escort protein)	[O]	CELLULAR PROCESSES AND SIGNALING	Posttranslational modification, protein turnover, chaperones	O	COG5044	GDP dissociation inhibitor	Molecular Function: Rab GDP-dissociation inhibitor activity (GO:0005093);|Cellular Component: cytoplasm (GO:0005737);|Cellular Component: cytosol (GO:0005829);|Biological Process: intracellular protein transport (GO:0006886);|Biological Process: small GTPase mediated signal transduction (GO:0007264);|Biological Process: vesicle-mediated transport (GO:0016192);|Cellular Component: cell division si…
538_t	1638797	1643798	gi|695532544|ref|XP_009540905.1|	hypothetical protein HETIRDRAFT_413295 [Heterobasidion irregulare TC 32-1]	Q9Y817.1	RecName: Full=Regulator of V-ATPase in vacuolar membrane protein 1; AltName: Full=RAVE complex subunit rav1	--	--	--	--	--	--	KOG1064	RAVE (regulator of V-ATPase assembly) complex subunit RAV1/DMX protein, WD repeat superfamily	[R]	POORLY CHARACTERIZED	General function prediction only	S	ENOG410XPUM	Dmx-like 1	Cellular Component: nucleus (GO:0005634);|Cellular Component: cytoplasm (GO:0005737);|Cellular Component: cytosol (GO:0005829);|Biological Process: vacuolar acidification (GO:0007035);|Cellular Component: endosome membrane (GO:0010008);|Biological Process: vesicle-mediated transport (GO:0016192);|Molecular Function: protein complex binding (GO:0032403);|Cellular Component: RAVE complex (GO:004329…
539_t	1644146	1648739	gi|646399291|gb|KDQ63426.1|	hypothetical protein JAAARDRAFT_120944 [Jaapia argillacea MUCL 33604]	Q8HXY2.1	RecName: Full=Mitochondrial carnitine/acylcarnitine carrier protein; AltName: Full=Carnitine/acylcarnitine translocase; Short=CAC; AltName: Full=Solute carrier family 25 member 20	sla:SERLADRAFT_432589	K15109	SLC25A20_29, CACT, CACL, CRC1	solute carrier family 25 (mitochondrial carnitine/acylcarnitine transporter), member 20/29	--	--	KOG0758	Mitochondrial carnitine-acylcarnitine carrier protein	[C]	METABOLISM	Energy production and conversion	U	ENOG410ZIR0	Fasciclin domain	Cellular Component: mitochondrial inner membrane (GO:0005743);|Cellular Component: integral component of membrane (GO:0016021);
540_t	1650626	1651114	--	--	--	--	--	--	--	--	--	--	--	--	--	--	--	--	--	--	--
541_t	1651528	1653852	gi|695532520|ref|XP_009540897.1|	glycoside hydrolase family 16 protein [Heterobasidion irregulare TC 32-1]	P87024.1	RecName: Full=Beta-glucan synthesis-associated protein SKN1	--	--	--	--	--	--	--	--	--	--	--	G	COG2273	hydrolase family 16	Molecular Function: hydrolase activity, hydrolyzing O-glycosyl compounds (GO:0004553);|Biological Process: carbohydrate metabolic process (GO:0005975);|Cellular Component: integral component of membrane (GO:0016021);|Biological Process: cell wall organization (GO:0071555);
542_t	1654540	1658050	gi|695532523|ref|XP_009540898.1|	ubiquitin-conjugating enzyme3 like-protein [Heterobasidion irregulare TC 32-1]	Q9ZVX1.1	RecName: Full=Probable ubiquitin-conjugating enzyme E2 23; AltName: Full=E2 ubiquitin-conjugating enzyme 23; AltName: Full=Ubiquitin carrier protein 23	hir:HETIRDRAFT_166454	K10581	UBE2O	ubiquitin-conjugating enzyme E2 O	ko04120	Ubiquitin mediated proteolysis	KOG0895	Ubiquitin-conjugating enzyme	[O]	CELLULAR PROCESSES AND SIGNALING	Posttranslational modification, protein turnover, chaperones	O	ENOG410XQ7W	ubiquitin-conjugating enzyme	Molecular Function: ATP binding (GO:0005524);|Cellular Component: cytosol (GO:0005829);|Molecular Function: ubiquitin protein ligase binding (GO:0031625);|Molecular Function: ubiquitin protein ligase activity (GO:0061630);
543_t	1658308	1660409	gi|597902758|ref|XP_007298678.1|	hypothetical protein STEHIDRAFT_143574 [Stereum hirsutum FP-91666 SS1]	--	--	--	--	--	--	--	--	--	--	--	--	--	S	ENOG4110CWZ	FBOX	--
544_t	1661174	1663154	gi|695532529|ref|XP_009540900.1|	hypothetical protein HETIRDRAFT_377629 [Heterobasidion irregulare TC 32-1]	A8N2M6.1	RecName: Full=Amino-acid acetyltransferase, mitochondrial; AltName: Full=Arginine-requiring protein 2; AltName: Full=Glutamate N-acetyltransferase; AltName: Full=N-acetylglutamate synthase; Short=AGS; Short=NAGS; Flags: Precursor	hir:HETIRDRAFT_377629	K00618	E2.3.1.1	amino-acid N-acetyltransferase	ko01230|ko00220|ko01210	Biosynthesis of amino acids|Arginine biosynthesis|2-Oxocarboxylic acid metabolism	KOG2436	Acetylglutamate kinase/acetylglutamate synthase	[E]	METABOLISM	Amino acid transport and metabolism	E	COG5630	N-acetylglutamate synthase involved in arginine biosynthesis (By similarity)	Molecular Function: acetyl-CoA:L-glutamate N-acetyltransferase activity (GO:0004042);|Cellular Component: mitochondrion (GO:0005739);|Biological Process: arginine biosynthetic process (GO:0006526);|Molecular Function: methione N-acyltransferase activity (GO:0103045);
545_t	1663388	1665032	gi|751736843|gb|KIM85130.1|	hypothetical protein PILCRDRAFT_817111 [Piloderma croceum F 1598]	--	--	--	--	--	--	--	--	--	--	--	--	--	--	--	--	--
546_t	1666182	1670319	gi|695532520|ref|XP_009540897.1|	glycoside hydrolase family 16 protein [Heterobasidion irregulare TC 32-1]	P32486.2	RecName: Full=Beta-glucan synthesis-associated protein KRE6; AltName: Full=Killer toxin-resistance protein 6	--	--	--	--	--	--	--	--	--	--	--	G	COG2273	hydrolase family 16	Cellular Component: Golgi membrane (GO:0000139);|Cellular Component: plasma membrane (GO:0005886);|Biological Process: (1->6)-beta-D-glucan biosynthetic process (GO:0006078);|Molecular Function: glucosidase activity (GO:0015926);|Cellular Component: integral component of membrane (GO:0016021);|Cellular Component: transport vesicle (GO:0030133);|Cellular Component: integral component of endoplasmi…
547_t	1671801	1674302	gi|597901676|ref|XP_007298137.1|	beta-glucan synthesis-associated [Stereum hirsutum FP-91666 SS1]	P87024.1	RecName: Full=Beta-glucan synthesis-associated protein SKN1	--	--	--	--	--	--	--	--	--	--	--	G	COG2273	hydrolase family 16	Molecular Function: hydrolase activity, hydrolyzing O-glycosyl compounds (GO:0004553);|Biological Process: carbohydrate metabolic process (GO:0005975);|Cellular Component: integral component of membrane (GO:0016021);|Biological Process: cell wall organization (GO:0071555);
548_t	1674987	1676924	gi|751029084|gb|KIK70775.1|	hypothetical protein GYMLUDRAFT_32827 [Gymnopus luxurians FD-317 M1]	O13681.2	RecName: Full=Integral inner nuclear membrane protein ima1	--	--	--	--	--	--	KOG4623	Uncharacterized conserved protein	[S]	POORLY CHARACTERIZED	Function unknown	S	ENOG41123RR	transmembrane protein 201	Cellular Component: nuclear envelope (GO:0005635);|Cellular Component: nuclear inner membrane (GO:0005637);|Cellular Component: integral component of membrane (GO:0016021);|Cellular Component: nuclear membrane (GO:0031965);|Cellular Component: chromosome, centromeric core domain (GO:0034506);|Cellular Component: microtubule organizing center attachment site (GO:0034992);|Cellular Component: mitot…
549_t	1677490	1678828	gi|695532493|ref|XP_009540889.1|	hypothetical protein HETIRDRAFT_456750 [Heterobasidion irregulare TC 32-1]	--	--	--	--	--	--	--	--	--	--	--	--	--	S	ENOG410Z43E	NA	--
550_t	1679507	1682037	gi|695532497|ref|XP_009540890.1|	hypothetical protein HETIRDRAFT_377607 [Heterobasidion irregulare TC 32-1]	--	--	--	--	--	--	--	--	--	--	--	--	--	S	ENOG410XPJG	heparinase II III family protein	--
551_t	1682308	1683949	gi|597901758|ref|XP_007298178.1|	thiolase [Stereum hirsutum FP-91666 SS1]	Q570C8.2	RecName: Full=3-ketoacyl-CoA thiolase 5, peroxisomal; AltName: Full=Acetyl-CoA acyltransferase 5; AltName: Full=Beta-ketothiolase 5; AltName: Full=Peroxisomal 3-oxoacyl-CoA thiolase 5; Flags: Precursor	--	--	--	--	--	--	KOG1389	3-oxoacyl CoA thiolase	[I]	METABOLISM	Lipid transport and metabolism	I	COG0183	acetyl-coa acetyltransferase	Molecular Function: acetyl-CoA C-acyltransferase activity (GO:0003988);|Cellular Component: peroxisome (GO:0005777);|Biological Process: oxylipin biosynthetic process (GO:0031408);
552_t	1684538	1685990	gi|1023280207|gb|KZT75050.1|	Mg-dependent DNase [Daedalea quercina L-15889]	Q9UUF1.1	RecName: Full=Deoxyribonuclease Tat-D	hir:HETIRDRAFT_406762	K03424	tatD	TatD DNase family protein	--	--	KOG3020	TatD-related DNase	[L]	INFORMATION STORAGE AND PROCESSING	Replication, recombination and repair	L	COG0084	tatd family	Molecular Function: deoxyribonuclease activity (GO:0004536);|Cellular Component: nucleus (GO:0005634);|Cellular Component: cytosol (GO:0005829);|Biological Process: DNA catabolic process (GO:0006308);|Biological Process: apoptotic DNA fragmentation (GO:0006309);|Molecular Function: 3'-5'-exodeoxyribonuclease activity (GO:0008296);|Molecular Function: metal ion binding (GO:0046872);
553_t	1686330	1693725	gi|807755215|ref|XP_012182402.1|	predicted protein [Fibroporia radiculosa]	J9W453.1	RecName: Full=Ceramide glucosyltransferase; AltName: Full=GLCT-1; AltName: Full=Glucosylceramide synthase; Short=GCS; AltName: Full=UDP-glucose ceramide glucosyltransferase; AltName: Full=UDP-glucose:N-acylsphingosine D-glucosyltransferase	hir:HETIRDRAFT_413276	K19983	EXOC1, SEC3	exocyst complex component 1	--	--	KOG2547	Ceramide glucosyltransferase	[IM]	METABOLISM|CELLULAR PROCESSES AND SIGNALING	Lipid transport and metabolism |Cell wall/membrane/envelope biogenesis	S	ENOG410XQEE	Exocyst complex component	Cellular Component: Golgi membrane (GO:0000139);|Biological Process: sphingolipid metabolic process (GO:0006665);|Molecular Function: ceramide glucosyltransferase activity (GO:0008120);|Cellular Component: integral component of membrane (GO:0016021);|Molecular Function: dihydroceramide glucosyltransferase activity (GO:0102769);
554_t	1693956	1695139	gi|695532476|ref|XP_009540885.1|	hypothetical protein HETIRDRAFT_377595 [Heterobasidion irregulare TC 32-1]	Q8LEM6.2	RecName: Full=HVA22-like protein h; Short=AtHVA22h	hir:HETIRDRAFT_377595	K17338	REEP1_2_3_4	receptor expression-enhancing protein 1/2/3/4	--	--	KOG1726	HVA22/DP1 gene product-related proteins	[V]	CELLULAR PROCESSES AND SIGNALING	Defense mechanisms	U	COG5052	receptor accessory protein	--
555_t	1695515	1700132	gi|695532468|ref|XP_009540883.1|	hypothetical protein HETIRDRAFT_153681 [Heterobasidion irregulare TC 32-1]	--	--	--	--	--	--	--	--	--	--	--	--	--	S	ENOG4111MMK	NA	--
556_t	1700462	1702869	gi|750949594|gb|KIK07469.1|	hypothetical protein K443DRAFT_186023 [Laccaria amethystina LaAM-08-1]	O14267.1	RecName: Full=Uncharacterized UPF0442 protein C7D4.12c	--	--	--	--	--	--	--	--	--	--	--	S	COG3610	Membrane	Biological Process: amino acid transmembrane transport (GO:0003333);|Cellular Component: cytoplasm (GO:0005737);|Cellular Component: endoplasmic reticulum (GO:0005783);|Cellular Component: endoplasmic reticulum membrane (GO:0005789);|Molecular Function: amino acid transmembrane transporter activity (GO:0015171);|Cellular Component: integral component of membrane (GO:0016021);
557_t	1703130	1707595	gi|751740269|gb|KIM88547.1|	hypothetical protein PILCRDRAFT_813490 [Piloderma croceum F 1598]	Q6PCN7.1	RecName: Full=Helicase-like transcription factor; AltName: Full=P113; AltName: Full=RING-type E3 ubiquitin transferase HLTF; AltName: Full=SWI/SNF-related matrix-associated actin-dependent regulator of chromatin subfamily A member 3; AltName: Full=Sucrose nonfermenting protein 2-like 3; AltName: Full=TNF-response element-binding protein	--	--	--	--	--	--	KOG1001	Helicase-like transcription factor HLTF/DNA helicase RAD5, DEAD-box superfamily	[KL]	INFORMATION STORAGE AND PROCESSING|INFORMATION STORAGE AND PROCESSING	Transcription |Replication, recombination and repair	L	ENOG410XUCC	SNF2 family N-terminal domain	Molecular Function: RNA polymerase II proximal promoter sequence-specific DNA binding (GO:0000978);|Molecular Function: transcriptional activator activity, RNA polymerase II proximal promoter sequence-specific DNA binding (GO:0001077);|Molecular Function: helicase activity (GO:0004386);|Molecular Function: ATP binding (GO:0005524);|Cellular Component: nucleus (GO:0005634);|Cellular Component: nuc…
558_t	1709871	1714383	gi|597903296|ref|XP_007298947.1|	glycoside hydrolase [Stereum hirsutum FP-91666 SS1]	P49008.2	RecName: Full=Beta-hexosaminidase; AltName: Full=Beta-GlcNAcase; AltName: Full=Beta-N-acetylhexosaminidase; Short=Beta-NAHase; AltName: Full=N-acetyl-beta-glucosaminidase; Flags: Precursor	shs:STEHIDRAFT_164828	K12373	HEXA_B	hexosaminidase	ko00520|ko00604|ko00511|ko00603|ko00531|ko04142	Amino sugar and nucleotide sugar metabolism|Glycosphingolipid biosynthesis - ganglio series|Other glycan degradation|Glycosphingolipid biosynthesis - globo series|Glycosaminoglycan degradation|Lysosome	KOG2499	Beta-N-acetylhexosaminidase	[G]	METABOLISM	Carbohydrate transport and metabolism	G	COG3525	ec 3.2.1.52	Molecular Function: beta-N-acetylhexosaminidase activity (GO:0004563);|Biological Process: carbohydrate metabolic process (GO:0005975);|Cellular Component: cell outer membrane (GO:0009279);|Molecular Function: N-acetyl-beta-D-galactosaminidase activity (GO:0102148);
559_t	1714592	1715835	gi|695532457|ref|XP_009540880.1|	ribonuclease III [Heterobasidion irregulare TC 32-1]	Q9ZBQ7.2	RecName: Full=Ribonuclease 3; AltName: Full=Antibiotic biosynthesis protein B; Short=AbsB; AltName: Full=Ribonuclease III; Short=RNase III	hir:HETIRDRAFT_166429	K03685	rnc, DROSHA, RNT1	ribonuclease III	ko03008	Ribosome biogenesis in eukaryotes	--	--	--	--	--	S	ENOG4110BST	RIBOc	Molecular Function: double-stranded RNA binding (GO:0003725);|Molecular Function: ribonuclease III activity (GO:0004525);|Cellular Component: cytoplasm (GO:0005737);|Biological Process: rRNA processing (GO:0006364);|Biological Process: RNA processing (GO:0006396);|Biological Process: mRNA processing (GO:0006397);|Biological Process: tRNA processing (GO:0008033);|Biological Process: rRNA catabolic…
560_t	1716666	1723359	gi|695532453|ref|XP_009540879.1|	hypothetical protein HETIRDRAFT_413265 [Heterobasidion irregulare TC 32-1]	Q9P793.1	RecName: Full=Chromatin remodeling factor mit1; AltName: Full=Mi2-like interacting with clr3 protein 1; AltName: Full=Snf2/Hdac-containing repressor complex protein mit1; Short=SHREC protein mit1	--	--	--	--	--	--	KOG0383	Predicted helicase	[R]	POORLY CHARACTERIZED	General function prediction only	B	ENOG410ZDN8	SNF2 family N-terminal domain	Biological Process: negative regulation of transcription from RNA polymerase II promoter (GO:0000122);|Biological Process: chromatin silencing at rDNA (GO:0000183);|Cellular Component: chromosome, telomeric region (GO:0000781);|Cellular Component: nuclear chromatin (GO:0000790);|Molecular Function: helicase activity (GO:0004386);|Molecular Function: ATP binding (GO:0005524);|Cellular Component: n…
561_t	1724929	1728269	gi|1024084797|gb|KZV77676.1|	hypothetical protein PENSPDRAFT_740880 [Peniophora sp. CONT]	Q9HE88.1	RecName: Full=Probable exocyst complex component sec8	shs:STEHIDRAFT_117565	K06111	EXOC4, SEC8	exocyst complex component 4	ko04530	Tight junction	--	--	--	--	--	U	ENOG410Z8N0	Exocyst complex component	Cellular Component: exocyst (GO:0000145);|Biological Process: protein targeting to membrane (GO:0006612);|Biological Process: exocytosis (GO:0006887);|Biological Process: Golgi to plasma membrane transport (GO:0006893);|Biological Process: vesicle targeting (GO:0006903);|Biological Process: vesicle docking involved in exocytosis (GO:0006904);
562_t	1728383	1739006	gi|1044613294|gb|OCB87854.1|	hypothetical protein A7U60_g4988 [Sanghuangporus baumii]	Q66NB7.2	RecName: Full=Manganese dependent endoglucanase Eg5A; AltName: Full=Carboxymethyl-cellulase 5A; Short=CMCase 5A; Short=Cellulase 5A; AltName: Full=Endo-1,4-beta-glucanase Eg5A; Flags: Precursor	gtr:GLOTRDRAFT_68104	K14539	LSG1	large subunit GTPase 1	ko03008	Ribosome biogenesis in eukaryotes	KOG1424	Predicted GTP-binding protein MMR1	[R]	POORLY CHARACTERIZED	General function prediction only	S	COG1161	Required for a late step of 50S ribosomal subunit assembly. Has GTPase activity (By similarity)	Cellular Component: extracellular region (GO:0005576);|Molecular Function: cellulase activity (GO:0008810);|Biological Process: cellulose catabolic process (GO:0030245);|Molecular Function: cellulose binding (GO:0030248);
563_t	1739251	1740521	gi|1024084802|gb|KZV77681.1|	carbohydrate esterase family 1 protein [Peniophora sp. CONT]	Q9GJT2.1	RecName: Full=S-formylglutathione hydrolase; Short=FGH; AltName: Full=Esterase D	mrr:Moror_449	K01070	frmB, ESD, fghA	S-formylglutathione hydrolase	ko01200|ko00680	Carbon metabolism|Methane metabolism	KOG3101	Esterase D	[R]	POORLY CHARACTERIZED	General function prediction only	S	COG0627	esterase	Molecular Function: S-formylglutathione hydrolase activity (GO:0018738);|Cellular Component: cytoplasmic vesicle (GO:0031410);|Biological Process: formaldehyde catabolic process (GO:0046294);|Molecular Function: carboxylic ester hydrolase activity (GO:0052689);
564_t	1740928	1741754	gi|597968265|ref|XP_007360131.1|	hypothetical protein DICSQDRAFT_164430 [Dichomitus squalens LYAD-421 SS1]	--	--	--	--	--	--	--	--	--	--	--	--	--	S	ENOG41125TG	NA	--
565_t	1742167	1746648	gi|751737077|gb|KIM85364.1|	hypothetical protein PILCRDRAFT_817371 [Piloderma croceum F 1598]	--	--	--	--	--	--	--	--	--	--	--	--	--	S	ENOG410ZM1K	NA	--
566_t	1746957	1749606	gi|695532418|ref|XP_009540870.1|	hypothetical protein HETIRDRAFT_377557 [Heterobasidion irregulare TC 32-1]	Q9SEY5.1	RecName: Full=Probable acyl-activating enzyme 2; AltName: Full=AMP-binding protein 2; Short=AtAMPBP2	--	--	--	--	--	--	KOG1176	Acyl-CoA synthetase	[I]	METABOLISM	Lipid transport and metabolism	IQ	COG0318	Amp-dependent synthetase and ligase	Biological Process: fatty acid metabolic process (GO:0006631);|Molecular Function: ligase activity (GO:0016874);
567_t	1750776	1751816	gi|648171527|gb|KDR85143.1|	hypothetical protein GALMADRAFT_233791 [Galerina marginata CBS 339.88]	P36586.1	RecName: Full=GTP-binding protein ypt5	lbc:LACBIDRAFT_300799	K07889	RAB5C	Ras-related protein Rab-5C	ko04144|ko04145|ko04014	Endocytosis|Phagosome|Ras signaling pathway	KOG0092	GTPase Rab5/YPT51 and related small G protein superfamily GTPases	[U]	CELLULAR PROCESSES AND SIGNALING	Intracellular trafficking, secretion, and vesicular transport	S	ENOG410YCCP	member RAS oncogene family	Molecular Function: GTPase activity (GO:0003924);|Molecular Function: GTP binding (GO:0005525);|Cellular Component: nucleus (GO:0005634);|Cellular Component: late endosome (GO:0005770);|Cellular Component: cytosol (GO:0005829);|Cellular Component: plasma membrane (GO:0005886);|Biological Process: endocytosis (GO:0006897);|Biological Process: small GTPase mediated signal transduction (GO:0007264);…
568_t	1752122	1754191	gi|597903266|ref|XP_007298932.1|	hypothetical protein STEHIDRAFT_117554 [Stereum hirsutum FP-91666 SS1]	--	--	--	--	--	--	--	--	--	--	--	--	--	S	ENOG410XYIY	NA	--
569_t	1754475	1757713	gi|695532408|ref|XP_009540867.1|	hypothetical protein HETIRDRAFT_377546 [Heterobasidion irregulare TC 32-1]	--	--	hir:HETIRDRAFT_377546	K11771	SWI1, ADR6	SWI/SNF chromatin-remodeling complex subunit SWI1	--	--	--	--	--	--	--	S	ENOG410ZM04	ARID	--
570_t	1758059	1763500	gi|807750829|ref|XP_012180209.1|	predicted protein [Fibroporia radiculosa]	Q9C1X2.1	RecName: Full=Putative D-lactate dehydrogenase C713.03, mitochondrial; Flags: Precursor	--	--	--	--	--	--	KOG1232	Proteins containing the FAD binding domain	[C]	METABOLISM	Energy production and conversion	C	COG0277	FAD linked oxidase domain protein	Molecular Function: D-lactate dehydrogenase (cytochrome) activity (GO:0004458);|Cellular Component: mitochondrion (GO:0005739);|Cellular Component: mitochondrial matrix (GO:0005759);|Biological Process: generation of precursor metabolites and energy (GO:0006091);|Biological Process: lactate oxidation (GO:0019516);|Biological Process: respiratory electron transport chain (GO:0022904);|Molecular Fu…
571_t	1763741	1765263	gi|749768815|gb|KII93244.1|	hypothetical protein PLICRDRAFT_171027 [Plicaturopsis crispa FD-325 SS-3]	P21127.3	RecName: Full=Cyclin-dependent kinase 11B; AltName: Full=Cell division cycle 2-like protein kinase 1; Short=CLK-1; AltName: Full=Cell division protein kinase 11B; AltName: Full=Galactosyltransferase-associated protein kinase p58/GTA; AltName: Full=PITSLRE serine/threonine-protein kinase CDC2L1; AltName: Full=p58 CLK-1	mrr:Moror_102	K08818	CDC2L	cell division cycle 2-like	--	--	KOG0663	Protein kinase PITSLRE and related kinases	[R]	POORLY CHARACTERIZED	General function prediction only	T	ENOG410XQ50	Cyclin-dependent kinase	Biological Process: mitotic cell cycle (GO:0000278);|Biological Process: regulation of cell growth (GO:0001558);|Molecular Function: RNA binding (GO:0003723);|Molecular Function: protein kinase activity (GO:0004672);|Molecular Function: protein serine/threonine kinase activity (GO:0004674);|Molecular Function: cyclin-dependent protein serine/threonine kinase activity (GO:0004693);|Molecular Funct…
572_t	1767051	1769021	gi|1021843061|gb|KZP31205.1|	hypothetical protein FIBSPDRAFT_1037667 [Fibulorhizoctonia sp. CBS 109695]	--	--	--	--	--	--	--	--	--	--	--	--	--	--	--	--	--
573_t	1769466	1770799	gi|751737114|gb|KIM85401.1|	hypothetical protein PILCRDRAFT_817412 [Piloderma croceum F 1598]	A8N1W8.1	RecName: Full=Maintenance of mitochondrial morphology protein 1	shs:STEHIDRAFT_89651	K17764	MMM1	maintenance of mitochondrial morphology protein 1	ko04139	Regulation of mitophagy - yeast	--	--	--	--	--	U	ENOG410XSBK	Component of the ERMES MDM complex, which serves as a molecular tether to connect the endoplasmic reticulum and mitochondria. Components of this complex are involved in the control of mitochondrial shape and protein biogenesis and may function in phospholipid exchange. The mdm12-mmm1 subcomplex functions in the major beta-barrel assembly pathway that is responsible for biogenesis of all outer mem…	Cellular Component: endoplasmic reticulum membrane (GO:0005789);|Biological Process: lipid transport (GO:0006869);|Biological Process: mitochondrion organization (GO:0007005);|Molecular Function: lipid binding (GO:0008289);|Cellular Component: integral component of membrane (GO:0016021);|Cellular Component: ERMES complex (GO:0032865);
574_t	1771164	1771758	gi|695532382|ref|XP_009540860.1|	hypothetical protein HETIRDRAFT_413246 [Heterobasidion irregulare TC 32-1]	P20436.1	RecName: Full=DNA-directed RNA polymerases I, II, and III subunit RPABC3; Short=RNA polymerases I, II, and III subunit ABC3; AltName: Full=ABC14.4; AltName: Full=ABC14.5; AltName: Full=DNA-directed RNA polymerases I, II, and III 14.5 kDa polypeptide	hir:HETIRDRAFT_413246	K03016	RPB8, POLR2H	DNA-directed RNA polymerases I, II, and III subunit RPABC3	ko03020|ko00230|ko00240	RNA polymerase|Purine metabolism|Pyrimidine metabolism	KOG3400	RNA polymerase subunit 8	[K]	INFORMATION STORAGE AND PROCESSING	Transcription	K	ENOG4111FT0	DNA-directed RNA polymerases I, II and III	Molecular Function: RNA polymerase I activity (GO:0001054);|Biological Process: transcription, RNA-templated (GO:0001172);|Molecular Function: DNA binding (GO:0003677);|Cellular Component: nucleoplasm (GO:0005654);|Cellular Component: DNA-directed RNA polymerase II, core complex (GO:0005665);|Cellular Component: DNA-directed RNA polymerase III complex (GO:0005666);|Cellular Component: DNA-directe…
575_t	1771972	1773270	gi|630341731|ref|XP_007860166.1|	Rad51-domain-containing protein [Gloeophyllum trabeum ATCC 11539]	Q99133.1	RecName: Full=DNA repair protein RAD51	gtr:GLOTRDRAFT_30022	K04482	RAD51	DNA repair protein RAD51	ko03460|ko03440	Fanconi anemia pathway|Homologous recombination	KOG1433	DNA repair protein RAD51/RHP55	[L]	INFORMATION STORAGE AND PROCESSING	Replication, recombination and repair	L	COG0468	Can catalyze the hydrolysis of ATP in the presence of single-stranded DNA, the ATP-dependent uptake of single-stranded DNA by duplex DNA, and the ATP-dependent hybridization of homologous single-stranded DNAs. It interacts with LexA causing its activation and leading to its autocatalytic cleavage (By similarity)	Molecular Function: recombinase activity (GO:0000150);|Biological Process: double-strand break repair via homologous recombination (GO:0000724);|Molecular Function: double-stranded DNA binding (GO:0003690);|Molecular Function: single-stranded DNA binding (GO:0003697);|Molecular Function: ATP binding (GO:0005524);|Cellular Component: nucleus (GO:0005634);|Molecular Function: DNA-dependent ATPase a…
576_t	1773596	1774527	gi|695532375|ref|XP_009540858.1|	hypothetical protein HETIRDRAFT_468588 [Heterobasidion irregulare TC 32-1]	B8FET4.1	RecName: Full=50S ribosomal protein L4	hir:HETIRDRAFT_468588	K02926	RP-L4, MRPL4, rplD	large subunit ribosomal protein L4	ko03010	Ribosome	KOG1624	Mitochondrial/chloroplast ribosomal protein L4	[J]	INFORMATION STORAGE AND PROCESSING	Translation, ribosomal structure and biogenesis	J	COG0088	One of the primary rRNA binding proteins, this protein initially binds near the 5'-end of the 23S rRNA. It is important during the early stages of 50S assembly. It makes multiple contacts with different domains of the 23S rRNA in the assembled 50S subunit and ribosome (By similarity)	Molecular Function: structural constituent of ribosome (GO:0003735);|Cellular Component: ribosome (GO:0005840);|Biological Process: translation (GO:0006412);|Molecular Function: rRNA binding (GO:0019843);
577_t	1774861	1775539	gi|695532371|ref|XP_009540857.1|	hypothetical protein HETIRDRAFT_377528 [Heterobasidion irregulare TC 32-1]	P0CT64.1	RecName: Full=40S ribosomal protein S16-A	hir:HETIRDRAFT_377528	K02960	RP-S16e, RPS16	small subunit ribosomal protein S16e	ko03010	Ribosome	KOG1753	40S ribosomal protein S16	[J]	INFORMATION STORAGE AND PROCESSING	Translation, ribosomal structure and biogenesis	J	COG0103	30S ribosomal protein S9	Biological Process: maturation of SSU-rRNA from tricistronic rRNA transcript (SSU-rRNA, 5.8S rRNA, LSU-rRNA) (GO:0000462);|Biological Process: cytoplasmic translation (GO:0002181);|Molecular Function: RNA binding (GO:0003723);|Molecular Function: structural constituent of ribosome (GO:0003735);|Biological Process: translation (GO:0006412);|Cellular Component: cytosolic small ribosomal subunit (GO…
578_t	1775836	1777940	gi|597903280|ref|XP_007298939.1|	hypothetical protein STEHIDRAFT_143896 [Stereum hirsutum FP-91666 SS1]	--	--	--	--	--	--	--	--	--	--	--	--	--	S	ENOG4110BNN	NA	--
579_t	1778860	1781513	gi|695532366|ref|XP_009540856.1|	hypothetical protein HETIRDRAFT_377527 [Heterobasidion irregulare TC 32-1]	--	--	--	--	--	--	--	--	--	--	--	--	--	--	--	--	--
580_t	1781769	1782372	gi|695530272|ref|XP_009540326.1|	hypothetical protein HETIRDRAFT_41217 [Heterobasidion irregulare TC 32-1]	O48528.1	RecName: Full=Outer envelope pore protein 16-3, chloroplastic/mitochondrial; AltName: Full=Chloroplastic outer envelope pore protein of 16 kDa 3; Short=AtOEP16-3; Short=OEP16-3; AltName: Full=Mitochondrial complex I subunit B14.7	--	--	--	--	--	--	KOG3225	Mitochondrial import inner membrane translocase, subunit TIM22	[U]	CELLULAR PROCESSES AND SIGNALING	Intracellular trafficking, secretion, and vesicular transport	O	ENOG41129RF	Tim17/Tim22/Tim23/Pmp24 family	Cellular Component: mitochondrion (GO:0005739);|Cellular Component: mitochondrial outer membrane (GO:0005741);|Cellular Component: mitochondrial respiratory chain complex I (GO:0005747);|Biological Process: ion transport (GO:0006811);|Cellular Component: chloroplast (GO:0009507);|Cellular Component: plastid outer membrane (GO:0009527);|Cellular Component: chloroplast outer membrane (GO:0009707);|…
581_t	1784844	1785677	gi|695532358|ref|XP_009540854.1|	hypothetical protein HETIRDRAFT_413240 [Heterobasidion irregulare TC 32-1]	--	--	--	--	--	--	--	--	--	--	--	--	--	--	--	--	--
582_t	1786025	1788376	gi|597901290|ref|XP_007297944.1|	hypothetical protein STEHIDRAFT_45902 [Stereum hirsutum FP-91666 SS1]	O74828.1	RecName: Full=Pre-rRNA-processing protein esf1	--	--	--	--	--	--	KOG2318	Uncharacterized conserved protein	[S]	POORLY CHARACTERIZED	Function unknown	S	COG5638	ESF1, nucleolar pre-rRNA processing protein, homolog (S. cerevisiae)	Molecular Function: RNA binding (GO:0003723);|Cellular Component: nucleus (GO:0005634);|Cellular Component: nucleolus (GO:0005730);|Biological Process: rRNA processing (GO:0006364);
583_t	1788586	1789485	gi|695532351|ref|XP_009540852.1|	hypothetical protein HETIRDRAFT_305928 [Heterobasidion irregulare TC 32-1]	P17624.1	RecName: Full=Nuclear movement protein nudC; AltName: Full=Nuclear distribution protein C	--	--	--	--	--	--	KOG2265	Nuclear distribution protein NUDC	[T]	CELLULAR PROCESSES AND SIGNALING	Signal transduction mechanisms	S	ENOG410XQVU	nudC domain containing	Biological Process: karyogamy (GO:0000741);|Cellular Component: cytoplasm (GO:0005737);|Cellular Component: microtubule (GO:0005874);|Biological Process: protein folding (GO:0006457);|Biological Process: cell cycle (GO:0007049);|Biological Process: nuclear migration along microtubule (GO:0030473);|Biological Process: fungal-type cell wall organization (GO:0031505);|Biological Process: development…
584_t	1789718	1792236	gi|751005769|gb|KIK47854.1|	hypothetical protein CY34DRAFT_798937 [Suillus luteus UH-Slu-Lm8-n1]	O94451.3	RecName: Full=E3 SUMO-protein ligase pli1	hir:HETIRDRAFT_377521	K04706	PIAS1	E3 SUMO-protein ligase PIAS1	ko04120|ko04630	Ubiquitin mediated proteolysis|Jak-STAT signaling pathway	KOG2169	Zn-finger transcription factor	[K]	INFORMATION STORAGE AND PROCESSING	Transcription	S	ENOG410XQ2E	Protein inhibitor of activated STAT	Biological Process: regulation of mitotic recombination (GO:0000019);|Cellular Component: nucleus (GO:0005634);|Biological Process: reciprocal meiotic recombination (GO:0007131);|Molecular Function: zinc ion binding (GO:0008270);|Biological Process: regulation of reciprocal meiotic recombination (GO:0010520);|Molecular Function: ligase activity (GO:0016874);|Biological Process: protein sumoylatio…
585_t	1792707	1797098	gi|1018927469|dbj|GAT44148.1|	DEAD-box family helicase [Mycena chlorophos]	O49447.1	RecName: Full=ADP,ATP carrier protein 3, mitochondrial; AltName: Full=ADP/ATP translocase 3; AltName: Full=Adenine nucleotide translocator 3; Short=ANT 3; Flags: Precursor	shs:STEHIDRAFT_89608	K17677	IRC3	ATP-dependent helicase IRC3	--	--	KOG0749	Mitochondrial ADP/ATP carrier proteins	[C]	METABOLISM	Energy production and conversion	L	COG1061	type iii restriction protein res subunit	Molecular Function: ATP:ADP antiporter activity (GO:0005471);|Cellular Component: mitochondrion (GO:0005739);|Cellular Component: mitochondrial inner membrane (GO:0005743);|Cellular Component: chloroplast envelope (GO:0009941);|Biological Process: purine nucleotide transport (GO:0015865);|Cellular Component: membrane (GO:0016020);|Cellular Component: integral component of membrane (GO:0016021);|B…
586_t	1797172	1800182	gi|695532339|ref|XP_009540849.1|	hypothetical protein HETIRDRAFT_377513 [Heterobasidion irregulare TC 32-1]	Q9USY1.1	RecName: Full=Pseudouridine-metabolizing bifunctional protein C1861.05; Includes: RecName: Full=Pseudouridine-5'-phosphate glycosidase; Short=PsiMP glycosidase; Includes: RecName: Full=Pseudouridine kinase	hir:HETIRDRAFT_377513	K16330	K16330	pseudouridylate synthase / pseudouridine kinase	ko00240	Pyrimidine metabolism	KOG3009	Predicted carbohydrate kinase, contains PfkB domain	[R]	POORLY CHARACTERIZED	General function prediction only	Q	COG2313	hydrolase activity, acting on glycosyl bonds	Biological Process: pseudouridine synthesis (GO:0001522);|Molecular Function: pseudouridylate synthase activity (GO:0004730);|Molecular Function: ATP binding (GO:0005524);|Cellular Component: cytoplasm (GO:0005737);|Biological Process: pyrimidine nucleoside metabolic process (GO:0006213);|Molecular Function: hydrolase activity, acting on glycosyl bonds (GO:0016798);|Molecular Function: metal ion …
587_t	1800430	1801001	gi|751005765|gb|KIK47850.1|	hypothetical protein CY34DRAFT_798930 [Suillus luteus UH-Slu-Lm8-n1]	Q7QAD7.4	RecName: Full=Molybdopterin synthase catalytic subunit; AltName: Full=Molybdenum cofactor synthesis protein 2 large subunit; AltName: Full=Molybdenum cofactor synthesis protein 2B; Short=MOCS2B	hir:HETIRDRAFT_306753	K03635	MOCS2, moaE	molybdopterin synthase catalytic subunit	ko04122|ko00790	Sulfur relay system|Folate biosynthesis	KOG3307	Molybdopterin converting factor subunit 2	[H]	METABOLISM	Coenzyme transport and metabolism	H	COG0314	Molybdopterin	Cellular Component: cytosol (GO:0005829);|Biological Process: Mo-molybdopterin cofactor biosynthetic process (GO:0006777);|Cellular Component: molybdopterin synthase complex (GO:0019008);|Molecular Function: molybdopterin synthase activity (GO:0030366);|Biological Process: molybdopterin cofactor biosynthetic process (GO:0032324);
588_t	1801224	1802565	gi|695532331|ref|XP_009540847.1|	hypothetical protein HETIRDRAFT_306512 [Heterobasidion irregulare TC 32-1]	O13909.1	RecName: Full=Uncharacterized protein C23C11.01	--	--	--	--	--	--	--	--	--	--	--	S	ENOG4110305	ER membrane protein	Biological Process: septin ring assembly (GO:0000921);|Cellular Component: endoplasmic reticulum (GO:0005783);|Cellular Component: endoplasmic reticulum membrane (GO:0005789);|Biological Process: endoplasmic reticulum organization (GO:0007029);|Cellular Component: integral component of endoplasmic reticulum membrane (GO:0030176);|Cellular Component: cortical endoplasmic reticulum (GO:0032541);|Bi…
589_t	1803030	1806830	gi|695532327|ref|XP_009540846.1|	hypothetical protein HETIRDRAFT_442968, partial [Heterobasidion irregulare TC 32-1]	Q9P4V2.1	RecName: Full=Phosphoacetylglucosamine mutase; Short=PAGM; AltName: Full=Acetylglucosamine phosphomutase; AltName: Full=N-acetylglucosamine-phosphate mutase	hir:HETIRDRAFT_442968	K01836	PGM3	phosphoacetylglucosamine mutase	ko00520	Amino sugar and nucleotide sugar metabolism	KOG2537	Phosphoglucomutase/phosphomannomutase	[G]	METABOLISM	Carbohydrate transport and metabolism	G	COG1109	Catalyzes the conversion of glucosamine-6-phosphate to glucosamine-1-phosphate (By similarity)	Molecular Function: magnesium ion binding (GO:0000287);|Molecular Function: phosphoacetylglucosamine mutase activity (GO:0004610);|Biological Process: carbohydrate metabolic process (GO:0005975);|Biological Process: UDP-N-acetylglucosamine biosynthetic process (GO:0006048);|Biological Process: cell wall organization (GO:0071555);
590_t	1807083	1808111	gi|597902016|ref|XP_007298307.1|	vesicular-fusion protein SEC17 [Stereum hirsutum FP-91666 SS1]	P78603.2	RecName: Full=Vesicular-fusion protein SEC17	--	--	--	--	--	--	KOG1586	Protein required for fusion of vesicles in vesicular transport, alpha-SNAP	[U]	CELLULAR PROCESSES AND SIGNALING	Intracellular trafficking, secretion, and vesicular transport	U	ENOG410XPQ6	attachment protein	Cellular Component: intracellular (GO:0005622);|Biological Process: intracellular protein transport (GO:0006886);|Cellular Component: membrane (GO:0016020);|Biological Process: vesicle-mediated transport (GO:0016192);
591_t	1808912	1809543	gi|597903232|ref|XP_007298915.1|	hypothetical protein STEHIDRAFT_107012 [Stereum hirsutum FP-91666 SS1]	--	--	shs:STEHIDRAFT_107012	K19177	NUS1	dehydrodolichyl diphosphate syntase complex subunit NUS1	ko00900	Terpenoid backbone biosynthesis	--	--	--	--	--	S	ENOG4110C68	NA	--
592_t	1810506	1819474	gi|961955306|gb|KTB31629.1|	hypothetical protein WG66_15813 [Moniliophthora roreri]	B0CPQ8.1	RecName: Full=rRNA biogenesis protein RRP36; AltName: Full=Ribosomal RNA-processing protein 36	--	--	--	--	--	--	--	--	--	--	--	S	ENOG411154V	NA	Biological Process: cleavage involved in rRNA processing (GO:0000469);|Cellular Component: nucleolus (GO:0005730);|Cellular Component: intracellular ribonucleoprotein complex (GO:0030529);
593_t	1819927	1822135	gi|597901750|ref|XP_007298174.1|	hypothetical protein STEHIDRAFT_71348 [Stereum hirsutum FP-91666 SS1]	P43553.1	RecName: Full=Magnesium transporter ALR2; AltName: Full=Aluminum resistance protein 2	shs:STEHIDRAFT_71348	K16073	ALR, MNR	magnesium transporter	--	--	--	--	--	--	--	P	COG0598	magnesium and cobalt transport protein CorA	Cellular Component: plasma membrane (GO:0005886);|Biological Process: cation transport (GO:0006812);|Molecular Function: magnesium ion transmembrane transporter activity (GO:0015095);|Biological Process: magnesium ion transport (GO:0015693);|Cellular Component: integral component of membrane (GO:0016021);|Molecular Function: inorganic cation transmembrane transporter activity (GO:0022890);|Biolog…
594_t	1823276	1824283	--	--	--	--	--	--	--	--	--	--	--	--	--	--	--	--	--	--	--
595_t	1824938	1826646	gi|597903224|ref|XP_007298911.1|	hypothetical protein STEHIDRAFT_151834 [Stereum hirsutum FP-91666 SS1]	--	--	--	--	--	--	--	--	--	--	--	--	--	S	ENOG4110CW4	NA	--
596_t	1827469	1828661	gi|1024084199|gb|KZV77080.1|	peroxisome membrane protein [Peniophora sp. CONT]	P78980.1	RecName: Full=Peroxisomal membrane protein PEX16; AltName: Full=Peroxin-16	shs:STEHIDRAFT_89571	K13335	PEX16	peroxin-16	ko04146	Peroxisome	KOG4546	Peroxisomal biogenesis protein (peroxin 16)	[U]	CELLULAR PROCESSES AND SIGNALING	Intracellular trafficking, secretion, and vesicular transport	S	ENOG4111GEA	Peroxisomal membrane protein	Cellular Component: peroxisomal membrane (GO:0005778);|Biological Process: peroxisome organization (GO:0007031);
597_t	1829118	1829748	gi|597903222|ref|XP_007298910.1|	hypothetical protein STEHIDRAFT_164777 [Stereum hirsutum FP-91666 SS1]	--	--	--	--	--	--	--	--	--	--	--	--	--	S	ENOG4111JFY	Domain-Containing protein	--
598_t	1829799	1830857	gi|695533292|ref|XP_009541099.1|	hypothetical protein HETIRDRAFT_456869 [Heterobasidion irregulare TC 32-1]	A3LZU7.2	RecName: Full=L-rhamnose-1-dehydrogenase	hir:HETIRDRAFT_456869	K18337	LRA1	L-rhamnose 1-dehydrogenase	ko00051	Fructose and mannose metabolism	KOG0725	Reductases with broad range of substrate specificities	[R]	POORLY CHARACTERIZED	General function prediction only	S	COG1028	Dehydrogenase reductase	Molecular Function: NADH dehydrogenase activity (GO:0003954);|Biological Process: rhamnose catabolic process (GO:0019301);|Molecular Function: L-rhamnose 1-dehydrogenase activity (GO:0050034);|Biological Process: oxidation-reduction process (GO:0055114);
599_t	1831333	1832751	gi|597903220|ref|XP_007298909.1|	IlvN-domain-containing protein [Stereum hirsutum FP-91666 SS1]	Q97YJ9.1	RecName: Full=Putative ketol-acid reductoisomerase 2; AltName: Full=Acetohydroxy-acid isomeroreductase 2; AltName: Full=Alpha-keto-beta-hydroxylacyl reductoisomerase 2	--	--	--	--	--	--	--	--	--	--	--	E	COG0059	Alpha-keto-beta-hydroxylacyl reductoisomerase	Molecular Function: ketol-acid reductoisomerase activity (GO:0004455);|Biological Process: isoleucine biosynthetic process (GO:0009097);|Biological Process: valine biosynthetic process (GO:0009099);
600_t	1833260	1839055	gi|749762955|gb|KII87710.1|	hypothetical protein PLICRDRAFT_699250, partial [Plicaturopsis crispa FD-325 SS-3]	--	--	--	--	--	--	--	--	--	--	--	--	--	S	ENOG4111FB9	NA	--
601_t	1839633	1841930	gi|1035387828|gb|OAX44258.1|	splicing factor CC1-like protein [Rhizopogon vinicolor AM-OR11-026]	O13845.2	RecName: Full=RNA-binding protein rsd1	sla:SERLADRAFT_455043	K13091	RBM39, RNPC2	RNA-binding protein 39	--	--	KOG0147	Transcriptional coactivator CAPER (RRM superfamily)	[K]	INFORMATION STORAGE AND PROCESSING	Transcription	S	ENOG410XP20	RNA binding motif protein	Molecular Function: RNA binding (GO:0003723);|Cellular Component: nucleus (GO:0005634);|Cellular Component: spliceosomal complex (GO:0005681);|Biological Process: mRNA cis splicing, via spliceosome (GO:0045292);|Molecular Function: U1 snRNP binding (GO:1990446);
602_t	1842424	1844830	gi|618809861|ref|XP_007307626.1|	MFS general substrate transporter [Stereum hirsutum FP-91666 SS1]	Q9US37.1	RecName: Full=Uncharacterized transporter C1039.04	--	--	--	--	--	--	KOG2533	Permease of the major facilitator superfamily	[G]	METABOLISM	Carbohydrate transport and metabolism	G	COG0477	major facilitator Superfamily	Cellular Component: endoplasmic reticulum (GO:0005783);|Cellular Component: plasma membrane (GO:0005886);|Cellular Component: integral component of membrane (GO:0016021);|Molecular Function: carboxylic acid transmembrane transporter activity (GO:0046943);|Biological Process: carboxylic acid transmembrane transport (GO:1905039);
603_t	1845493	1846027	gi|576989234|gb|EUC61953.1|	endoribonuclease L-PSP protein [Rhizoctonia solani AG-3 Rhs1AP]	P40037.1	RecName: Full=Protein HMF1; AltName: Full=High dosage growth inhibitor; AltName: Full=Homologous mitochondrial matrix factor 1	--	--	--	--	--	--	KOG2317	Putative translation initiation inhibitor UK114/IBM1	[J]	INFORMATION STORAGE AND PROCESSING	Translation, ribosomal structure and biogenesis	J	COG0251	Endoribonuclease LPSP	Cellular Component: nucleus (GO:0005634);|Cellular Component: cytoplasm (GO:0005737);|Cellular Component: mitochondrial intermembrane space (GO:0005758);|Cellular Component: cytosol (GO:0005829);
604_t	1846324	1847433	gi|695530551|ref|XP_009540397.1|	Esterase/lipase/thioesterase [Heterobasidion irregulare TC 32-1]	Q9US38.1	RecName: Full=AB hydrolase superfamily protein C1039.03	--	--	--	--	--	--	KOG1515	Arylacetamide deacetylase	[V]	CELLULAR PROCESSES AND SIGNALING	Defense mechanisms	I	COG0657	alpha beta hydrolase fold-3 domain protein	Cellular Component: nucleus (GO:0005634);|Cellular Component: cytosol (GO:0005829);|Biological Process: catabolic process (GO:0009056);|Molecular Function: hydrolase activity (GO:0016787);
605_t	1847768	1849300	gi|695533311|ref|XP_009541104.1|	hypothetical protein HETIRDRAFT_306271 [Heterobasidion irregulare TC 32-1]	Q9US35.1	RecName: Full=D-serine dehydratase; AltName: Full=D-serine deaminase; Short=DSD	hir:HETIRDRAFT_306271	K20498	DSD1	D-serine ammonia-lyase	ko00260	Glycine, serine and threonine metabolism	--	--	--	--	--	E	COG3616	alanine racemase domain protein	Cellular Component: nucleus (GO:0005634);|Cellular Component: cytosol (GO:0005829);|Molecular Function: D-serine ammonia-lyase activity (GO:0008721);|Biological Process: D-serine catabolic process (GO:0036088);
606_t	1851675	1852595	--	--	--	--	--	--	--	--	--	--	--	--	--	--	--	--	--	--	--
607_t	1852652	1854558	gi|1024084817|gb|KZV77696.1|	hypothetical protein PENSPDRAFT_11615 [Peniophora sp. CONT]	--	--	--	--	--	--	--	--	--	--	--	--	--	--	--	--	--
608_t	1856310	1858337	gi|695549727|ref|XP_009545447.1|	serine protease S8 [Heterobasidion irregulare TC 32-1]	P08594.2	RecName: Full=Aqualysin-1; AltName: Full=Aqualysin-I; Flags: Precursor	--	--	--	--	--	--	KOG1153	Subtilisin-related protease/Vacuolar protease B	[O]	CELLULAR PROCESSES AND SIGNALING	Posttranslational modification, protein turnover, chaperones	O	COG1404	peptidase (S8 and S53, subtilisin, kexin, sedolisin	Molecular Function: serine-type endopeptidase activity (GO:0004252);|Cellular Component: extracellular region (GO:0005576);
609_t	1859215	1862973	gi|695533332|ref|XP_009541109.1|	hypothetical protein HETIRDRAFT_307938 [Heterobasidion irregulare TC 32-1]	O13780.1	RecName: Full=Uncharacterized protein C17G6.02c	--	--	--	--	--	--	--	--	--	--	--	S	ENOG41108PD	DUF6 domain protein	Cellular Component: fungal-type vacuole (GO:0000324);|Molecular Function: phospholipid-translocating ATPase activity (GO:0004012);|Cellular Component: cytoplasm (GO:0005737);|Cellular Component: Golgi apparatus (GO:0005794);|Cellular Component: plasma membrane (GO:0005886);|Biological Process: response to stress (GO:0006950);|Cellular Component: integral component of membrane (GO:0016021);|Cellul…
610_t	1864494	1865874	gi|695530019|ref|XP_009540264.1|	lipid-translocating exporter, partial [Heterobasidion irregulare TC 32-1]	C8ZI10.1	RecName: Full=Sphingoid long-chain base transporter RSB1	--	--	--	--	--	--	--	--	--	--	--	S	ENOG4111IED	RTA1 domain protein	Cellular Component: plasma membrane (GO:0005886);|Biological Process: lipid transport (GO:0006869);|Biological Process: response to stress (GO:0006950);|Cellular Component: integral component of membrane (GO:0016021);
611_t	1866852	1867639	gi|695535466|ref|XP_009541701.1|	hypothetical protein HETIRDRAFT_413515 [Heterobasidion irregulare TC 32-1]	Q0JL44.1	RecName: Full=Protein SGT1 homolog; Short=OsSGT1; AltName: Full=Suppressor of G2 allele of SKP1 homolog	--	--	--	--	--	--	KOG1309	Suppressor of G2 allele of skp1	[T]	CELLULAR PROCESSES AND SIGNALING	Signal transduction mechanisms	S	COG5091	Suppressor of g2 allele of skp1	Cellular Component: nucleus (GO:0005634);|Cellular Component: cytoplasm (GO:0005737);|Biological Process: defense response to bacterium (GO:0042742);|Biological Process: defense response to fungus (GO:0050832);
612_t	1868145	1869511	gi|695530012|ref|XP_009540262.1|	glutathione S-transferase, partial [Heterobasidion irregulare TC 32-1]	--	--	--	--	--	--	--	--	--	--	--	--	--	S	ENOG4111T8B	NA	--
613_t	1869870	1872472	gi|695533343|ref|XP_009541112.1|	hypothetical protein HETIRDRAFT_469030 [Heterobasidion irregulare TC 32-1]	Q9USX0.1	RecName: Full=Beta-1,3-galactosyltransferase pvg3; AltName: Full=Meiotically up-regulated gene 49 protein; AltName: Full=Pyruvylated Gal-beta-1,3-epitope synthesis protein 3; Short=PvGal synthesis protein 3	--	--	--	--	--	--	KOG2287	Galactosyltransferases	[G]	METABOLISM	Carbohydrate transport and metabolism	S	ENOG410ZPNZ	NA	Cellular Component: endoplasmic reticulum (GO:0005783);|Cellular Component: endoplasmic reticulum membrane (GO:0005789);|Cellular Component: Golgi apparatus (GO:0005794);|Biological Process: protein glycosylation (GO:0006486);|Cellular Component: integral component of membrane (GO:0016021);|Cellular Component: Golgi cisterna membrane (GO:0032580);|Molecular Function: galactosylxylosylprotein 3-be…
614_t	1873209	1874784	gi|695533351|ref|XP_009541114.1|	hypothetical protein HETIRDRAFT_469032 [Heterobasidion irregulare TC 32-1]	--	--	--	--	--	--	--	--	--	--	--	--	--	S	ENOG411242P	NA	--
615_t	1875783	1879613	gi|242212409|ref|XP_002472038.1|	40S ribosomal protein S11 [Postia placenta Mad-698-R]	P0CT73.1	RecName: Full=40S ribosomal protein S11-A	ppl:POSPLDRAFT_135001	K02949	RP-S11e, RPS11	small subunit ribosomal protein S11e	ko03010	Ribosome	KOG1728	40S ribosomal protein S11	[J]	INFORMATION STORAGE AND PROCESSING	Translation, ribosomal structure and biogenesis	J	COG0186	One of the primary rRNA binding proteins, it binds specifically to the 5'-end of 16S ribosomal	Biological Process: cytoplasmic translation (GO:0002181);|Molecular Function: structural constituent of ribosome (GO:0003735);|Cellular Component: nucleus (GO:0005634);|Cellular Component: cytosol (GO:0005829);|Biological Process: translation (GO:0006412);|Molecular Function: rRNA binding (GO:0019843);|Cellular Component: cytosolic small ribosomal subunit (GO:0022627);|Biological Process: ribosom…
616_t	1880032	1881665	gi|695533358|ref|XP_009541116.1|	hypothetical protein HETIRDRAFT_307125 [Heterobasidion irregulare TC 32-1]	P78968.1	RecName: Full=Serine/threonine-protein phosphatase PP-Z	hir:HETIRDRAFT_307125	K06269	PPP1C	serine/threonine-protein phosphatase PP1 catalytic subunit	ko04024|ko03015|ko04810|ko04114|ko04510|ko04390|ko04022|ko04113	cAMP signaling pathway|mRNA surveillance pathway|Regulation of actin cytoskeleton|Oocyte meiosis|Focal adhesion|Hippo signaling pathway|cGMP-PKG signaling pathway|Meiosis - yeast	KOG0374	Serine/threonine specific protein phosphatase PP1, catalytic subunit	[TR]	CELLULAR PROCESSES AND SIGNALING|POORLY CHARACTERIZED	Signal transduction mechanisms |General function prediction only	T	ENOG410XTBF	serine threonine-protein phosphatase	Cellular Component: fungal-type vacuole (GO:0000324);|Molecular Function: protein serine/threonine phosphatase activity (GO:0004722);|Molecular Function: magnesium-dependent protein serine/threonine phosphatase activity (GO:0004724);|Cellular Component: endoplasmic reticulum (GO:0005783);|Biological Process: signal transduction (GO:0007165);|Molecular Function: phosphatase activity (GO:0016791);|…
617_t	1882321	1886102	gi|695533368|ref|XP_009541118.1|	hypothetical protein HETIRDRAFT_377982 [Heterobasidion irregulare TC 32-1]	P12000.1	RecName: Full=DNA ligase 1; AltName: Full=DNA ligase I; AltName: Full=Polydeoxyribonucleotide synthase [ATP] 1	hir:HETIRDRAFT_377982	K10747	LIG1	DNA ligase 1	ko03430|ko03030|ko03420|ko03410	Mismatch repair|DNA replication|Nucleotide excision repair|Base excision repair	KOG0967	ATP-dependent DNA ligase I	[L]	INFORMATION STORAGE AND PROCESSING	Replication, recombination and repair	L	COG1793	DNA ligase	Molecular Function: DNA binding (GO:0003677);|Molecular Function: DNA ligase activity (GO:0003909);|Molecular Function: DNA ligase (ATP) activity (GO:0003910);|Molecular Function: ATP binding (GO:0005524);|Cellular Component: nucleus (GO:0005634);|Cellular Component: mitochondrion (GO:0005739);|Biological Process: DNA ligation (GO:0006266);|Biological Process: DNA repair (GO:0006281);|Biological …
618_t	1886220	1886843	gi|749847058|gb|KIJ21769.1|	hypothetical protein PAXINDRAFT_5908 [Paxillus involutus ATCC 200175]	O74847.3	RecName: Full=Probable mitochondrial pyruvate carrier 1; Short=MPC1	--	--	--	--	--	--	KOG1590	Uncharacterized conserved protein	[S]	POORLY CHARACTERIZED	Function unknown	S	ENOG4111TU9	Brain protein 44-like	Cellular Component: mitochondrion (GO:0005739);|Biological Process: mitochondrial pyruvate transmembrane transport (GO:0006850);|Cellular Component: integral component of mitochondrial inner membrane (GO:0031305);|Molecular Function: pyruvate transmembrane transporter activity (GO:0050833);
619_t	1887233	1888716	gi|695533376|ref|XP_009541120.1|	hypothetical protein HETIRDRAFT_406928 [Heterobasidion irregulare TC 32-1]	--	--	--	--	--	--	--	--	--	--	--	--	--	--	--	--	--
620_t	1889163	1891418	gi|618809831|ref|XP_007307611.1|	hypothetical protein STEHIDRAFT_160095 [Stereum hirsutum FP-91666 SS1]	--	--	--	--	--	--	--	--	--	--	--	--	--	--	--	--	--
621_t	1893044	1893973	gi|695540380|ref|XP_009542993.1|	hypothetical protein HETIRDRAFT_407920 [Heterobasidion irregulare TC 32-1]	O42641.1	RecName: Full=Isopentenyl-diphosphate Delta-isomerase; AltName: Full=Isopentenyl pyrophosphate isomerase; Short=IPP isomerase	hir:HETIRDRAFT_407920	K01823	idi, IDI	isopentenyl-diphosphate Delta-isomerase	ko00900	Terpenoid backbone biosynthesis	KOG0142	Isopentenyl pyrophosphate:dimethylallyl pyrophosphate isomerase	[Q]	METABOLISM	Secondary metabolites biosynthesis, transport and catabolism	I	COG1443	Catalyzes the 1,3-allylic rearrangement of the homoallylic substrate isopentenyl (IPP) to its highly electrophilic allylic isomer, dimethylallyl diphosphate (DMAPP) (By similarity)	Molecular Function: isopentenyl-diphosphate delta-isomerase activity (GO:0004452);|Biological Process: isoprenoid biosynthetic process (GO:0008299);|Biological Process: sterol biosynthetic process (GO:0016126);|Molecular Function: hydrolase activity (GO:0016787);|Molecular Function: metal ion binding (GO:0046872);|Biological Process: dimethylallyl diphosphate biosynthetic process (GO:0050992);
622_t	1894455	1897609	gi|618809827|ref|XP_007307609.1|	hypothetical protein STEHIDRAFT_170774 [Stereum hirsutum FP-91666 SS1]	P36626.2	RecName: Full=Meiotic recombination protein rec8; AltName: Full=Cohesin rec8	--	--	--	--	--	--	KOG1213	Sister chromatid cohesion complex Cohesin, subunit RAD21/SCC1	[D]	CELLULAR PROCESSES AND SIGNALING	Cell cycle control, cell division, chromosome partitioning	S	ENOG410XRB4	Doublestrandbreak repair protein rad21	Cellular Component: nuclear chromosome (GO:0000228);|Cellular Component: nuclear chromatin (GO:0000790);|Cellular Component: condensed nuclear chromosome inner kinetochore (GO:0000941);|Molecular Function: chromatin binding (GO:0003682);|Cellular Component: nucleus (GO:0005634);|Biological Process: double-strand break repair (GO:0006302);|Biological Process: synapsis (GO:0007129);|Biological Proc…
623_t	1898235	1902421	gi|1021843219|gb|KZP31363.1|	hypothetical protein FIBSPDRAFT_1037805 [Fibulorhizoctonia sp. CBS 109695]	Q1MTN3.2	RecName: Full=Inner centromere protein-related protein pic1; Short=INCENP-related protein pic1	--	--	--	--	--	--	--	--	--	--	--	S	ENOG41120V1	inner centromere protein	Biological Process: mitotic sister chromatid segregation (GO:0000070);|Cellular Component: condensed nuclear chromosome inner kinetochore (GO:0000941);|Cellular Component: nucleus (GO:0005634);|Cellular Component: cytoplasm (GO:0005737);|Cellular Component: chromosome passenger complex (GO:0032133);|Cellular Component: mitotic spindle (GO:0072686);|Biological Process: regulation of mitotic cytoki…
624_t	1902933	1903358	gi|1024078404|gb|KZV71338.1|	hypothetical protein PENSPDRAFT_751888 [Peniophora sp. CONT]	--	--	--	--	--	--	--	--	--	--	--	--	--	--	--	--	--
625_t	1903622	1906161	gi|695533405|ref|XP_009541127.1|	hypothetical protein HETIRDRAFT_377994, partial [Heterobasidion irregulare TC 32-1]	O13828.1	RecName: Full=mRNA decapping complex subunit 2	hir:HETIRDRAFT_377994	K12613	DCP2	mRNA-decapping enzyme subunit 2	ko03018	RNA degradation	KOG2937	Decapping enzyme complex, predicted pyrophosphatase DCP2	[A]	INFORMATION STORAGE AND PROCESSING	RNA processing and modification	L	COG0494	Nudix hydrolase	Molecular Function: magnesium ion binding (GO:0000287);|Biological Process: deadenylation-dependent decapping of nuclear-transcribed mRNA (GO:0000290);|Cellular Component: P-body (GO:0000932);|Molecular Function: single-stranded RNA binding (GO:0003727);|Molecular Function: ATP binding (GO:0005524);|Cellular Component: nucleus (GO:0005634);|Cellular Component: cytoplasm (GO:0005737);|Cellular Com…
626_t	1907319	1907745	--	--	--	--	--	--	--	--	--	--	--	--	--	--	--	--	--	--	--
627_t	1907986	1908843	--	--	--	--	--	--	--	--	--	--	--	--	--	--	--	--	--	--	--
628_t	1909475	1910793	gi|695533421|ref|XP_009541131.1|	hypothetical protein HETIRDRAFT_306605 [Heterobasidion irregulare TC 32-1]	O94413.1	RecName: Full=Ribose-phosphate pyrophosphokinase 2; AltName: Full=Phosphoribosyl pyrophosphate synthase 2	hir:HETIRDRAFT_306605	K00948	PRPS, prsA	ribose-phosphate pyrophosphokinase	ko00230|ko01230|ko00030|ko01200	Purine metabolism|Biosynthesis of amino acids|Pentose phosphate pathway|Carbon metabolism	KOG1448	Ribose-phosphate pyrophosphokinase	[FE]	METABOLISM|METABOLISM	Nucleotide transport and metabolism |Amino acid transport and metabolism	F	COG0462	Phosphoribosyl pyrophosphate synthase	Molecular Function: magnesium ion binding (GO:0000287);|Molecular Function: ribose phosphate diphosphokinase activity (GO:0004749);|Molecular Function: ATP binding (GO:0005524);|Cellular Component: cytoplasm (GO:0005737);|Cellular Component: cytosol (GO:0005829);|Biological Process: 5-phosphoribose 1-diphosphate biosynthetic process (GO:0006015);|Biological Process: nucleoside metabolic process (…
629_t	1911169	1914491	gi|618809823|ref|XP_007307607.1|	Pkinase-domain-containing protein [Stereum hirsutum FP-91666 SS1]	Q55FJ6.1	RecName: Full=Probable serine/threonine-protein kinase DDB_G0268078	shs:STEHIDRAFT_170770	K12765	IME2	meiosis induction protein kinase IME2/SME1	ko04113	Meiosis - yeast	KOG0661	MAPK related serine/threonine protein kinase	[T]	CELLULAR PROCESSES AND SIGNALING	Signal transduction mechanisms	T	ENOG410XPBB	Male germ cell-associated kinase	Molecular Function: protein serine/threonine kinase activity (GO:0004674);|Molecular Function: cyclin-dependent protein serine/threonine kinase activity (GO:0004693);|Molecular Function: ATP binding (GO:0005524);|Cellular Component: nucleus (GO:0005634);|Cellular Component: cytoplasm (GO:0005737);|Biological Process: regulation of gene expression (GO:0010468);|Biological Process: intracellular si…
630_t	1915224	1915884	gi|449551143|gb|EMD42107.1|	hypothetical protein CERSUDRAFT_120929 [Gelatoporia subvermispora B]	Q5AUI1.1	RecName: Full=Lactobacillus shifted protein	ppl:POSPLDRAFT_92045	K03939	NDUFS6	NADH dehydrogenase (ubiquinone) Fe-S protein 6	ko00190	Oxidative phosphorylation	KOG3456	NADH:ubiquinone oxidoreductase, NDUFS6/13 kDa subunit	[C]	METABOLISM	Energy production and conversion	I	ENOG4111W6X	electron transport chain	Cellular Component: mitochondrial respiratory chain complex I (GO:0005747);|Biological Process: mitochondrial electron transport, NADH to ubiquinone (GO:0006120);
631_t	1917680	1920782	gi|618809819|ref|XP_007307605.1|	hypothetical protein STEHIDRAFT_101770 [Stereum hirsutum FP-91666 SS1]	O94641.1	RecName: Full=Heat shock protein 104; AltName: Full=Protein aggregation-remodeling factor hsp104	--	--	--	--	--	--	KOG1051	Chaperone HSP104 and related ATP-dependent Clp proteases	[O]	CELLULAR PROCESSES AND SIGNALING	Posttranslational modification, protein turnover, chaperones	O	COG0542	ATP-dependent CLP protease ATP-binding subunit	Molecular Function: ATP binding (GO:0005524);|Cellular Component: nucleus (GO:0005634);|Cellular Component: nuclear envelope (GO:0005635);|Cellular Component: cytoplasm (GO:0005737);|Cellular Component: cytosol (GO:0005829);|Molecular Function: ATPase activity (GO:0016887);|Biological Process: protein metabolic process (GO:0019538);|Molecular Function: heat shock protein binding (GO:0031072);|Bio…
632_t	1921214	1923210	gi|695535436|ref|XP_009541692.1|	hypothetical protein HETIRDRAFT_437785 [Heterobasidion irregulare TC 32-1]	--	--	--	--	--	--	--	--	--	--	--	--	--	S	ENOG411173A	DUF803 domain-containing protein	--
633_t	1923564	1925057	gi|695542196|ref|XP_009543490.1|	hypothetical protein HETIRDRAFT_314444 [Heterobasidion irregulare TC 32-1]	O74738.1	RecName: Full=Ribosomal lysine N-methyltransferase set10; AltName: Full=SET domain-containing protein 10	--	--	--	--	--	--	KOG1337	N-methyltransferase	[R]	POORLY CHARACTERIZED	General function prediction only	S	ENOG4111Y3G	set domain protein	Cellular Component: nucleus (GO:0005634);|Cellular Component: nucleolus (GO:0005730);|Cellular Component: cytosol (GO:0005829);|Molecular Function: protein-lysine N-methyltransferase activity (GO:0016279);|Biological Process: peptidyl-lysine trimethylation (GO:0018023);|Biological Process: peptidyl-lysine monomethylation (GO:0018026);|Biological Process: peptidyl-lysine dimethylation (GO:0018027)…
634_t	1926218	1930770	gi|695533444|ref|XP_009541137.1|	hypothetical protein HETIRDRAFT_413541 [Heterobasidion irregulare TC 32-1]	Q9Y7Q7.1	RecName: Full=DENN domain-containing protein C297.05	--	--	--	--	--	--	--	--	--	--	--	S	ENOG4111HJF	DENN domain-containing protein	Cellular Component: nucleus (GO:0005634);|Cellular Component: cytosol (GO:0005829);|Biological Process: vesicle-mediated transport (GO:0016192);|Molecular Function: Rab guanyl-nucleotide exchange factor activity (GO:0017112);|Molecular Function: diacylglycerol binding (GO:0019992);
635_t	1931088	1942701	gi|618809665|ref|XP_007307528.1|	hypothetical protein STEHIDRAFT_170692 [Stereum hirsutum FP-91666 SS1]	Q07878.1	RecName: Full=Vacuolar protein sorting-associated protein 13; AltName: Full=Suppression of the onset of impotence protein 1; AltName: Full=Vacuolar protein-targeting protein 2	shs:STEHIDRAFT_170692	K19525	VPS13A_C	vacuolar protein sorting-associated protein 13A/C	--	--	KOG1809	Vacuolar protein sorting-associated protein	[U]	CELLULAR PROCESSES AND SIGNALING	Intracellular trafficking, secretion, and vesicular transport	U	COG5043	Vacuolar Protein	Cellular Component: prospore membrane (GO:0005628);|Cellular Component: Golgi apparatus (GO:0005794);|Biological Process: protein targeting to vacuole (GO:0006623);|Biological Process: mitochondrion organization (GO:0007005);|Cellular Component: extrinsic component of membrane (GO:0019898);|Biological Process: ascospore-type prospore membrane assembly (GO:0032120);|Cellular Component: organelle m…
636_t	1944770	1949793	gi|1018927510|dbj|GAT44189.1|	GTPase activating protein [Mycena chlorophos]	Q9UTF7.1	RecName: Full=Putative elongation of fatty acids protein 1; AltName: Full=3-keto acyl-CoA synthase SPAC1B2.03c; AltName: Full=Very-long-chain 3-oxoacyl-CoA synthase 1	--	--	--	--	--	--	KOG3071	Fatty acyl-CoA elongase/Polyunsaturated fatty acid specific elongation enzyme	[I]	METABOLISM	Lipid transport and metabolism	S	ENOG410XPU1	GTPase Activating protein	Cellular Component: endoplasmic reticulum (GO:0005783);|Cellular Component: endoplasmic reticulum membrane (GO:0005789);|Molecular Function: fatty acid elongase activity (GO:0009922);|Biological Process: fatty acid elongation, saturated fatty acid (GO:0019367);|Biological Process: fatty acid elongation, unsaturated fatty acid (GO:0019368);|Biological Process: sphingolipid biosynthetic process (GO…
637_t	1949930	1953351	gi|695533472|ref|XP_009541144.1|	hypothetical protein HETIRDRAFT_431626 [Heterobasidion irregulare TC 32-1]	Q0VCK5.1	RecName: Full=AP-2 complex subunit alpha-2; AltName: Full=100 kDa coated vesicle protein C; AltName: Full=Adaptor protein complex AP-2 subunit alpha-2; AltName: Full=Adaptor-related protein complex 2 subunit alpha-2; AltName: Full=Alpha-adaptin C; AltName: Full=Alpha2-adaptin; AltName: Full=Clathrin assembly protein complex 2 alpha-C large chain; AltName: Full=Plasma membrane adaptor HA2/AP2 adap…	hir:HETIRDRAFT_431626	K11824	AP2A	AP-2 complex subunit alpha	ko04144	Endocytosis	KOG1077	Vesicle coat complex AP-2, alpha subunit	[U]	CELLULAR PROCESSES AND SIGNALING	Intracellular trafficking, secretion, and vesicular transport	U	ENOG410XNQE	Adaptor-related protein complex 2, alpha	Biological Process: intracellular protein transport (GO:0006886);|Biological Process: endocytosis (GO:0006897);|Molecular Function: lipid binding (GO:0008289);|Molecular Function: protein transporter activity (GO:0008565);|Cellular Component: AP-2 adaptor complex (GO:0030122);|Biological Process: clathrin coat assembly (GO:0048268);
638_t	1953746	1959007	gi|618809671|ref|XP_007307531.1|	P-loop containing nucleoside triphosphate hydrolase protein [Stereum hirsutum FP-91666 SS1]	Q8VHK9.2	RecName: Full=ATP-dependent RNA helicase DHX36; AltName: Full=DEAH box protein 36; AltName: Full=MLE-like protein 1; AltName: Full=RNA helicase associated with AU-rich element ARE	--	--	--	--	--	--	KOG0920	ATP-dependent RNA helicase A	[A]	INFORMATION STORAGE AND PROCESSING	RNA processing and modification	J	COG2004	40S ribosomal protein S24	Cellular Component: chromosome, telomeric region (GO:0000781);|Molecular Function: core promoter binding (GO:0001047);|Biological Process: ossification (GO:0001503);|Molecular Function: G-quadruplex RNA binding (GO:0002151);|Molecular Function: single-stranded DNA binding (GO:0003697);|Molecular Function: double-stranded RNA binding (GO:0003725);|Molecular Function: ATP-dependent RNA helicase act…
639_t	1959487	1963027	gi|695533502|ref|XP_009541151.1|	hypothetical protein HETIRDRAFT_431631 [Heterobasidion irregulare TC 32-1]	--	--	--	--	--	--	--	--	--	--	--	--	--	S	ENOG4111JPU	Conserved hypothetical, protein	--
640_t	1963231	1964719	gi|618809493|ref|XP_007307442.1|	WD-40 repeat-containing protein [Stereum hirsutum FP-91666 SS1]	Q9CYU6.1	RecName: Full=Diphthine methyltransferase; AltName: Full=Diphthamide biosynthesis protein 7; Short=DPH7; AltName: Full=WD repeat-containing protein 85	shs:STEHIDRAFT_101439	K17868	DPH7, RRT2	diphthine methyl ester acylhydrolase	--	--	KOG0280	Uncharacterized conserved protein	[E]	METABOLISM	Amino acid transport and metabolism	S	ENOG4111MMJ	WD repeat domain 85	Biological Process: peptidyl-diphthamide biosynthetic process from peptidyl-histidine (GO:0017183);|Molecular Function: diphthine methylesterase activity (GO:0061685);
641_t	1964913	1965630	gi|618809135|ref|XP_007307263.1|	hypothetical protein STEHIDRAFT_62956 [Stereum hirsutum FP-91666 SS1]	--	--	--	--	--	--	--	--	--	--	--	--	--	S	ENOG4110BV7	NA	--
642_t	1965772	1971914	gi|695533527|ref|XP_009541157.1|	hypothetical protein HETIRDRAFT_121653 [Heterobasidion irregulare TC 32-1]	Q9P6L6.1	RecName: Full=DNA polymerase zeta catalytic subunit; AltName: Full=Protein reversionless 3	hir:HETIRDRAFT_121653	K02350	POLZ1, rev3	DNA polymerase zeta	ko03460	Fanconi anemia pathway	KOG0968	DNA polymerase zeta, catalytic subunit	[L]	INFORMATION STORAGE AND PROCESSING	Replication, recombination and repair	L	COG0417	DNA polymerase	Molecular Function: nucleotide binding (GO:0000166);|Molecular Function: DNA binding (GO:0003677);|Molecular Function: DNA-directed DNA polymerase activity (GO:0003887);|Cellular Component: nucleus (GO:0005634);|Cellular Component: mitochondrion (GO:0005739);|Cellular Component: cytosol (GO:0005829);|Biological Process: DNA replication (GO:0006260);|Biological Process: DNA repair (GO:0006281);|Mo…
643_t	1972286	1973320	gi|695542468|ref|XP_009543558.1|	hypothetical protein HETIRDRAFT_313448 [Heterobasidion irregulare TC 32-1]	Q03161.1	RecName: Full=Glucose-6-phosphate 1-epimerase; AltName: Full=D-hexose-6-phosphate mutarotase	hir:HETIRDRAFT_313448	K01792	E5.1.3.15	glucose-6-phosphate 1-epimerase	ko00010	Glycolysis / Gluconeogenesis	KOG1594	Uncharacterized enzymes related to aldose 1-epimerase	[G]	METABOLISM	Carbohydrate transport and metabolism	G	COG0676	Aldose 1epimerase	Molecular Function: carbohydrate binding (GO:0030246);|Biological Process: cellular carbohydrate metabolic process (GO:0044262);|Molecular Function: glucose-6-phosphate 1-epimerase activity (GO:0047938);
644_t	1975398	1977494	gi|597902000|ref|XP_007298299.1|	ARM repeat-containing protein [Stereum hirsutum FP-91666 SS1]	Q9UT08.1	RecName: Full=Protein phosphatase PP2A regulatory subunit A; AltName: Full=Protein phosphatase 2A 65 kDa regulatory subunit; Short=PR65	shs:STEHIDRAFT_89502	K03456	PPP2R1	serine/threonine-protein phosphatase 2A regulatory subunit A	ko03015|ko04390|ko04530|ko04391|ko04114|ko04152|ko04350|ko04071|ko04151|ko04111|ko04113	mRNA surveillance pathway|Hippo signaling pathway|Tight junction|Hippo signaling pathway - fly|Oocyte meiosis|AMPK signaling pathway|TGF-beta signaling pathway|Sphingolipid signaling pathway|PI3K-Akt signaling pathway|Cell cycle - yeast|Meiosis - yeast	KOG0211	Protein phosphatase 2A regulatory subunit A and related proteins	[T]	CELLULAR PROCESSES AND SIGNALING	Signal transduction mechanisms	T	ENOG410XQVI	(Regulatory) subunit	Cellular Component: protein phosphatase type 2A complex (GO:0000159);|Cellular Component: nucleus (GO:0005634);|Cellular Component: actomyosin contractile ring (GO:0005826);|Cellular Component: cytosol (GO:0005829);|Molecular Function: protein phosphatase regulator activity (GO:0019888);|Biological Process: establishment or maintenance of cytoskeleton polarity (GO:0030952);|Biological Process: ne…
645_t	1978991	1980179	gi|1018927517|dbj|GAT44196.1|	predicted protein [Mycena chlorophos]	Q01200.1	RecName: Full=Protein priA; Flags: Precursor	--	--	--	--	--	--	--	--	--	--	--	S	ENOG410Z7VB	NA	--
646_t	1980851	1983718	gi|1000864199|gb|KXN90013.1|	40S ribosomal protein S24-2 [Leucoagaricus sp. SymC.cos]	Q9SS17.1	RecName: Full=40S ribosomal protein S24-1	hir:HETIRDRAFT_378024	K02974	RP-S24e, RPS24	small subunit ribosomal protein S24e	ko03010	Ribosome	KOG3424	40S ribosomal protein S24	[J]	INFORMATION STORAGE AND PROCESSING	Translation, ribosomal structure and biogenesis	J	COG2004	40S ribosomal protein S24	Biological Process: maturation of SSU-rRNA from tricistronic rRNA transcript (SSU-rRNA, 5.8S rRNA, LSU-rRNA) (GO:0000462);|Molecular Function: mRNA binding (GO:0003729);|Molecular Function: structural constituent of ribosome (GO:0003735);|Cellular Component: nucleolus (GO:0005730);|Cellular Component: vacuolar membrane (GO:0005774);|Cellular Component: cytosol (GO:0005829);|Cellular Component: pl…
647_t	1984032	1985615	gi|695533520|ref|XP_009541155.1|	hypothetical protein HETIRDRAFT_406946 [Heterobasidion irregulare TC 32-1]	P42023.1	RecName: Full=Actin-2; AltName: Full=Actin II; AltName: Full=Centractin-like protein	hir:HETIRDRAFT_406946	K16575	ACTR1, ARP1	centractin	--	--	KOG0676	Actin and related proteins	[Z]	CELLULAR PROCESSES AND SIGNALING	Cytoskeleton	Z	COG5277	Actin-related protein	Molecular Function: ATP binding (GO:0005524);|Cellular Component: cytoplasm (GO:0005737);|Cellular Component: dynactin complex (GO:0005869);
648_t	1985948	1989298	gi|597968525|ref|XP_007360196.1|	hypothetical protein DICSQDRAFT_75648 [Dichomitus squalens LYAD-421 SS1]	O59802.1	RecName: Full=Phosphatidylinositol N-acetylglucosaminyltransferase GPI2 subunit	--	--	--	--	--	--	KOG3059	N-acetylglucosaminyltransferase complex, subunit PIG-C/GPI2, required for phosphatidylinositol biosynthesis	[I]	METABOLISM	Lipid transport and metabolism	S	ENOG4111XUV	NA	Cellular Component: glycosylphosphatidylinositol-N-acetylglucosaminyltransferase (GPI-GnT) complex (GO:0000506);|Molecular Function: catalytic activity (GO:0003824);|Cellular Component: endoplasmic reticulum (GO:0005783);|Biological Process: GPI anchor biosynthetic process (GO:0006506);|Cellular Component: integral component of membrane (GO:0016021);|Molecular Function: phosphatidylinositol N-ace…
649_t	1990069	1991591	gi|695533534|ref|XP_009541159.1|	hypothetical protein HETIRDRAFT_378035, partial [Heterobasidion irregulare TC 32-1]	--	--	--	--	--	--	--	--	--	--	--	--	--	O	ENOG410XPXK	anaphase promoting complex subunit 4	--
650_t	1991786	1992184	--	--	--	--	--	--	--	--	--	--	--	--	--	--	--	--	--	--	--
651_t	1992851	1994574	gi|597903172|ref|XP_007298885.1|	hypothetical protein STEHIDRAFT_117482 [Stereum hirsutum FP-91666 SS1]	O42839.2	RecName: Full=Anaphase-promoting complex subunit 4; AltName: Full=20S cyclosome/APC complex protein apc4; AltName: Full=Cell untimely torn protein 20	shs:STEHIDRAFT_117482	K03351	APC4	anaphase-promoting complex subunit 4	ko04114|ko04110|ko04120|ko04111|ko04113	Oocyte meiosis|Cell cycle|Ubiquitin mediated proteolysis|Cell cycle - yeast|Meiosis - yeast	KOG4640	Anaphase-promoting complex (APC), subunit 4	[DO]	CELLULAR PROCESSES AND SIGNALING|CELLULAR PROCESSES AND SIGNALING	Cell cycle control, cell division, chromosome partitioning |Posttranslational modification, protein turnover, chaperones	O	ENOG410XPXK	anaphase promoting complex subunit 4	Cellular Component: nucleus (GO:0005634);|Cellular Component: anaphase-promoting complex (GO:0005680);|Cellular Component: cytosol (GO:0005829);|Biological Process: cell cycle (GO:0007049);|Biological Process: anaphase-promoting complex-dependent catabolic process (GO:0031145);|Cellular Component: cell division site (GO:0032153);|Cellular Component: protein complex (GO:0043234);|Cellular Componen…
652_t	1995621	1999200	gi|597907836|ref|XP_007301217.1|	Metallo-hydrolase/oxidoreductase [Stereum hirsutum FP-91666 SS1]	O94250.1	RecName: Full=Probable hydroxyacylglutathione hydrolase C13B11.03c; AltName: Full=Glyoxalase II; Short=Glx II	shs:STEHIDRAFT_154063	K01069	E3.1.2.6, gloB	hydroxyacylglutathione hydrolase	ko00620	Pyruvate metabolism	KOG0813	Glyoxylase	[R]	POORLY CHARACTERIZED	General function prediction only	S	COG0491	Beta-lactamase domain protein	Molecular Function: hydroxyacylglutathione hydrolase activity (GO:0004416);|Cellular Component: nucleus (GO:0005634);|Cellular Component: cytosol (GO:0005829);|Biological Process: methylglyoxal catabolic process to D-lactate via S-lactoyl-glutathione (GO:0019243);|Molecular Function: metal ion binding (GO:0046872);|Biological Process: cellular detoxification (GO:1990748);
653_t	1999664	2002395	gi|597903166|ref|XP_007298882.1|	DEAD-domain-containing protein [Stereum hirsutum FP-91666 SS1]	P0CQ93.1	RecName: Full=ATP-dependent RNA helicase DRS1	shs:STEHIDRAFT_143828	K13181	DDX27, DRS1	ATP-dependent RNA helicase DDX27	--	--	KOG0338	ATP-dependent RNA helicase	[A]	INFORMATION STORAGE AND PROCESSING	RNA processing and modification	L	COG0513	purine NTP-dependent helicase activity	Molecular Function: RNA binding (GO:0003723);|Molecular Function: helicase activity (GO:0004386);|Molecular Function: ATP binding (GO:0005524);|Cellular Component: nucleolus (GO:0005730);|Biological Process: ribosome biogenesis (GO:0042254);
654_t	2002903	2007023	gi|695533550|ref|XP_009541163.1|	hypothetical protein HETIRDRAFT_378044 [Heterobasidion irregulare TC 32-1]	Q54FF3.1	RecName: Full=Ras guanine nucleotide exchange factor K; AltName: Full=RasGEF domain-containing protein K	--	--	--	--	--	--	KOG3417	Ras1 guanine nucleotide exchange factor	[T]	CELLULAR PROCESSES AND SIGNALING	Signal transduction mechanisms	T	ENOG410XPX9	rap guanine nucleotide exchange factor	Molecular Function: guanyl-nucleotide exchange factor activity (GO:0005085);|Cellular Component: intracellular (GO:0005622);|Biological Process: small GTPase mediated signal transduction (GO:0007264);
655_t	2009122	2012684	gi|1012971297|gb|KYQ46037.1|	60S ribosomal protein L15 [Hypsizygus marmoreus]	Q9US22.1	RecName: Full=60S ribosomal protein L15-B	--	--	--	--	--	--	KOG1678	60s ribosomal protein L15	[J]	INFORMATION STORAGE AND PROCESSING	Translation, ribosomal structure and biogenesis	U	ENOG410XRDK	Major Facilitator Superfamily	Biological Process: cytoplasmic translation (GO:0002181);|Molecular Function: RNA binding (GO:0003723);|Molecular Function: structural constituent of ribosome (GO:0003735);|Cellular Component: nucleus (GO:0005634);|Cellular Component: nucleolus (GO:0005730);|Cellular Component: cytosolic large ribosomal subunit (GO:0022625);
656_t	2013228	2015094	gi|695583194|ref|XP_009553364.1|	glycoside hydrolase family 16 protein [Heterobasidion irregulare TC 32-1]	Q9USW3.1	RecName: Full=Probable glycosidase C21B10.07	--	--	--	--	--	--	--	--	--	--	--	G	ENOG4111FI3	glycoside hydrolase family 16 protein	Molecular Function: hydrolase activity, hydrolyzing O-glycosyl compounds (GO:0004553);|Cellular Component: fungal-type cell wall (GO:0009277);|Cellular Component: integral component of membrane (GO:0016021);|Biological Process: fungal-type cell wall polysaccharide metabolic process (GO:0071966);
657_t	2015276	2016711	gi|597903158|ref|XP_007298878.1|	sure-like protein [Stereum hirsutum FP-91666 SS1]	P38254.2	RecName: Full=Probable tubulin--tyrosine ligase PBY1; AltName: Full=P-body-associated protein 1	--	--	--	--	--	--	KOG2157	Predicted tubulin-tyrosine ligase	[O]	CELLULAR PROCESSES AND SIGNALING	Posttranslational modification, protein turnover, chaperones	S	ENOG410XQDM	Tubulin tyrosine ligase-like family, member	Cellular Component: P-body (GO:0000932);|Molecular Function: tubulin-tyrosine ligase activity (GO:0004835);|Biological Process: cellular protein modification process (GO:0006464);|Molecular Function: hydrolase activity (GO:0016787);
658_t	2016910	2018428	gi|695533575|ref|XP_009541169.1|	hypothetical protein HETIRDRAFT_153833, partial [Heterobasidion irregulare TC 32-1]	Q7TPK1.2	RecName: Full=E3 ubiquitin-protein ligase UHRF1; AltName: Full=Liver regeneration-related protein LRRG126; AltName: Full=RING-type E3 ubiquitin transferase UHRF1; AltName: Full=Ubiquitin-like PHD and RING finger domain-containing protein 1; AltName: Full=Ubiquitin-like-containing PHD and RING finger domains protein 1	hir:HETIRDRAFT_153833	K10638	UHRF1, NP95	E3 ubiquitin-protein ligase UHRF1	--	--	--	--	--	--	--	V	COG3440	ubiquitin-like with PHD and ring finger domains 2, E3 ubiquitin protein ligase	Biological Process: negative regulation of transcription from RNA polymerase II promoter (GO:0000122);|Cellular Component: nuclear chromatin (GO:0000790);|Cellular Component: euchromatin (GO:0000791);|Cellular Component: heterochromatin (GO:0000792);|Molecular Function: proximal promoter sequence-specific DNA binding (GO:0000987);|Molecular Function: ubiquitin-protein transferase activity (GO:000…
659_t	2018975	2020028	gi|170115242|ref|XP_001888816.1|	expansin family protein [Laccaria bicolor S238N-H82]	--	--	--	--	--	--	--	--	--	--	--	--	--	S	ENOG411267J	ripening-related protein	--
660_t	2020343	2021689	gi|597903148|ref|XP_007298873.1|	hypothetical protein STEHIDRAFT_151776 [Stereum hirsutum FP-91666 SS1]	--	--	--	--	--	--	--	--	--	--	--	--	--	S	ENOG4110CPG	NA	--
661_t	2021787	2024306	gi|597903154|ref|XP_007298876.1|	metal-dependent protein hydrolase [Stereum hirsutum FP-91666 SS1]	Q55G91.1	RecName: Full=UPF0160 protein	--	--	--	--	--	--	KOG2948	Predicted metal-binding protein	[R]	POORLY CHARACTERIZED	General function prediction only	S	COG4286	UPF0160 protein	--
662_t	2025192	2026124	gi|695533579|ref|XP_009541170.1|	hypothetical protein HETIRDRAFT_378052 [Heterobasidion irregulare TC 32-1]	--	--	--	--	--	--	--	--	--	--	--	--	--	S	ENOG4110CDG	NA	--
663_t	2026817	2029536	gi|695530314|ref|XP_009540338.1|	polysaccharide lyase family 8 protein [Heterobasidion irregulare TC 32-1]	Q53591.2	RecName: Full=Hyaluronate lyase; AltName: Full=Hyaluronidase; Short=HYase; Flags: Precursor	--	--	--	--	--	--	--	--	--	--	--	S	ENOG410XTFC	polysaccharide lyase family 8	Cellular Component: extracellular region (GO:0005576);|Biological Process: carbohydrate metabolic process (GO:0005975);|Molecular Function: carbohydrate binding (GO:0030246);|Molecular Function: hyaluronate lyase activity (GO:0030340);
664_t	2030782	2033823	gi|695533585|ref|XP_009541172.1|	hypothetical protein HETIRDRAFT_431647 [Heterobasidion irregulare TC 32-1]	Q59288.1	RecName: Full=Chondroitinase-AC; AltName: Full=Chondroitin sulfate AC lyase; AltName: Full=Chondroitin-AC eliminase; AltName: Full=Chondroitin-AC lyase; Flags: Precursor	--	--	--	--	--	--	--	--	--	--	--	S	ENOG410XTFC	polysaccharide lyase family 8	Cellular Component: extracellular region (GO:0005576);|Biological Process: carbohydrate metabolic process (GO:0005975);|Molecular Function: carbohydrate binding (GO:0030246);|Molecular Function: chondroitin AC lyase activity (GO:0030341);|Molecular Function: metal ion binding (GO:0046872);
665_t	2033989	2034948	gi|695533589|ref|XP_009541173.1|	hypothetical protein HETIRDRAFT_431648 [Heterobasidion irregulare TC 32-1]	P02350.2	RecName: Full=40S ribosomal protein S3-A; AltName: Full=S1A	shs:STEHIDRAFT_46218	K02985	RP-S3e, RPS3	small subunit ribosomal protein S3e	ko03010	Ribosome	KOG3181	40S ribosomal protein S3	[J]	INFORMATION STORAGE AND PROCESSING	Translation, ribosomal structure and biogenesis	J	COG0092	Binds the lower part of the 30S subunit head. Binds mRNA in the 70S ribosome, positioning it for translation (By similarity)	Molecular Function: DNA binding (GO:0003677);|Molecular Function: RNA binding (GO:0003723);|Molecular Function: structural constituent of ribosome (GO:0003735);|Cellular Component: nucleolus (GO:0005730);|Cellular Component: mitochondrial inner membrane (GO:0005743);|Cellular Component: spindle (GO:0005819);|Biological Process: DNA repair (GO:0006281);|Biological Process: transcription, DNA-templ…
666_t	2036425	2038524	gi|597903136|ref|XP_007298867.1|	general amidase [Stereum hirsutum FP-91666 SS1]	P08158.1	RecName: Full=Acetamidase	shs:STEHIDRAFT_127264	K01426	E3.5.1.4, amiE	amidase	ko00627|ko00330|ko00380|ko00643|ko00360	Aminobenzoate degradation|Arginine and proline metabolism|Tryptophan metabolism|Styrene degradation|Phenylalanine metabolism	KOG1212	Amidases	[JIT]	INFORMATION STORAGE AND PROCESSING|METABOLISM|CELLULAR PROCESSES AND SIGNALING	Translation, ribosomal structure and biogenesis |Lipid transport and metabolism |Signal transduction mechanisms	J	COG0154	Allows the formation of correctly charged Gln-tRNA(Gln) through the transamidation of misacylated Glu-tRNA(Gln) in organisms which lack glutaminyl-tRNA synthetase. The reaction takes place in the presence of glutamine and ATP through an activated gamma-phospho-Glu-tRNA(Gln) (By similarity)	Molecular Function: amidase activity (GO:0004040);|Biological Process: regulation of cellular amide catabolic process (GO:0034251);
667_t	2038624	2040364	gi|597903134|ref|XP_007298866.1|	3-ketoacyl-CoA thiolase [Stereum hirsutum FP-91666 SS1]	Q8VCH0.1	RecName: Full=3-ketoacyl-CoA thiolase B, peroxisomal; AltName: Full=Acetyl-CoA acyltransferase B; AltName: Full=Beta-ketothiolase B; AltName: Full=Peroxisomal 3-oxoacyl-CoA thiolase B; Flags: Precursor	--	--	--	--	--	--	KOG1389	3-oxoacyl CoA thiolase	[I]	METABOLISM	Lipid transport and metabolism	I	COG0183	acetyl-coa acetyltransferase	Molecular Function: acetyl-CoA C-acyltransferase activity (GO:0003988);|Cellular Component: mitochondrion (GO:0005739);|Cellular Component: peroxisome (GO:0005777);|Biological Process: fatty acid metabolic process (GO:0006631);
668_t	2041035	2041472	gi|754379386|gb|KIP11987.1|	hypothetical protein PHLGIDRAFT_124415 [Phlebiopsis gigantea 11061_1 CR5-6]	O94379.1	RecName: Full=Probable 54S ribosomal protein L32, mitochondrial; Flags: Precursor	hir:HETIRDRAFT_244066	K02911	RP-L32, MRPL32, rpmF	large subunit ribosomal protein L32	ko03010	Ribosome	KOG4080	Mitochondrial ribosomal protein L32	[J]	INFORMATION STORAGE AND PROCESSING	Translation, ribosomal structure and biogenesis	S	ENOG410Y6NE	Ribosomal L32p protein family	Molecular Function: structural constituent of ribosome (GO:0003735);|Cellular Component: mitochondrion (GO:0005739);|Cellular Component: mitochondrial inner membrane (GO:0005743);|Cellular Component: mitochondrial large ribosomal subunit (GO:0005762);|Biological Process: mitochondrial translation (GO:0032543);
669_t	2041604	2042053	gi|695530563|ref|XP_009540400.1|	hypothetical protein HETIRDRAFT_59269, partial [Heterobasidion irregulare TC 32-1]	Q4R5J1.3	RecName: Full=NADH dehydrogenase [ubiquinone] 1 alpha subcomplex subunit 5; AltName: Full=Complex I subunit B13; AltName: Full=Complex I-13kD-B; Short=CI-13kD-B; AltName: Full=NADH-ubiquinone oxidoreductase 13 kDa-B subunit	hir:HETIRDRAFT_59269	K03949	NDUFA5	NADH dehydrogenase (ubiquinone) 1 alpha subcomplex subunit 5	ko00190	Oxidative phosphorylation	KOG3365	NADH:ubiquinone oxidoreductase, NDUFA5/B13 subunit	[C]	METABOLISM	Energy production and conversion	I	ENOG4111V89	NADH dehydrogenase (Ubiquinone) 1 alpha subcomplex	Cellular Component: mitochondrial respiratory chain complex I (GO:0005747);|Molecular Function: NADH dehydrogenase (ubiquinone) activity (GO:0008137);|Biological Process: respiratory electron transport chain (GO:0022904);|Biological Process: mitochondrial respiratory chain complex I assembly (GO:0032981);
670_t	2044639	2045108	--	--	--	--	--	--	--	--	--	--	--	--	--	--	--	--	--	--	--
671_t	2045776	2046607	--	--	--	--	--	--	--	--	--	--	--	--	--	--	--	--	--	--	--
672_t	2047895	2052194	gi|1021843569|gb|KZP31708.1|	hypothetical protein FIBSPDRAFT_944779 [Fibulorhizoctonia sp. CBS 109695]	--	--	--	--	--	--	--	--	--	--	--	--	--	--	--	--	--
673_t	2052661	2053119	gi|749847000|gb|KIJ21711.1|	hypothetical protein PAXINDRAFT_123800 [Paxillus involutus ATCC 200175]	Q54W83.1	RecName: Full=Probable U6 snRNA-associated Sm-like protein LSm1	cput:CONPUDRAFT_115261	K12620	LSM1	U6 snRNA-associated Sm-like protein LSm1	ko03018	RNA degradation	KOG1782	Small Nuclear ribonucleoprotein splicing factor	[A]	INFORMATION STORAGE AND PROCESSING	RNA processing and modification	K	ENOG411224Q	LSM1 homolog, U6 small nuclear RNA associated (S. cerevisiae)	Biological Process: deadenylation-dependent decapping of nuclear-transcribed mRNA (GO:0000290);|Molecular Function: RNA cap binding (GO:0000339);|Cellular Component: P-body (GO:0000932);|Molecular Function: RNA binding (GO:0003723);|Cellular Component: mRNA cap binding complex (GO:0005845);|Biological Process: mRNA processing (GO:0006397);|Biological Process: mRNA catabolic process (GO:0006402);|…
674_t	2053403	2057816	gi|695533604|ref|XP_009541177.1|	hypothetical protein HETIRDRAFT_437812 [Heterobasidion irregulare TC 32-1]	O74508.1	RecName: Full=Set1 complex component spp1; Short=Set1C component spp1; AltName: Full=COMPASS component spp1; AltName: Full=Complex proteins associated with set1 protein spp1	hir:HETIRDRAFT_437812	K14960	CXXC1, SPP1, CPS40	COMPASS component SPP1	--	--	KOG1632	Uncharacterized PHD Zn-finger protein	[R]	POORLY CHARACTERIZED	General function prediction only	S	ENOG410YG6P	Finger protein	Cellular Component: nuclear chromatin (GO:0000790);|Cellular Component: nucleus (GO:0005634);|Cellular Component: cytosol (GO:0005829);|Molecular Function: metal ion binding (GO:0046872);|Cellular Component: Set1C/COMPASS complex (GO:0048188);|Biological Process: regulation of histone H3-K4 methylation (GO:0051569);|Biological Process: heterochromatin assembly involved in chromatin silencing (GO:…
675_t	2058439	2061414	gi|1023233645|gb|KZT30425.1|	PGAM-domain-containing protein [Neolentinus lepideus HHB14362 ss-1]	--	--	gtr:GLOTRDRAFT_124527	K15206	TFC7	transcription factor C subunit 7	--	--	--	--	--	--	--	G	COG0406	Phosphoglycerate mutase	--
676_t	2061572	2062933	gi|695533621|ref|XP_009541181.1|	hypothetical protein HETIRDRAFT_431656 [Heterobasidion irregulare TC 32-1]	Q91VH6.1	RecName: Full=Protein MEMO1; AltName: Full=Mediator of ErbB2-driven cell motility 1; Short=Memo-1	hir:HETIRDRAFT_431656	K06990	MEMO1	MEMO1 family protein	--	--	KOG3086	Predicted dioxygenase	[R]	POORLY CHARACTERIZED	General function prediction only	S	COG1355	UPF0103 protein	Cellular Component: nucleus (GO:0005634);|Cellular Component: cytoplasm (GO:0005737);|Biological Process: regulation of microtubule-based process (GO:0032886);|Molecular Function: peptide binding (GO:0042277);
677_t	2063471	2064019	gi|597901898|ref|XP_007298248.1|	60S ribosomal protein L32 [Stereum hirsutum FP-91666 SS1]	Q6QAT0.3	RecName: Full=60S ribosomal protein L32	shs:STEHIDRAFT_88834	K02912	RP-L32e, RPL32	large subunit ribosomal protein L32e	ko03010	Ribosome	KOG0878	60S ribosomal protein L32	[J]	INFORMATION STORAGE AND PROCESSING	Translation, ribosomal structure and biogenesis	J	COG1717	(ribosomal) protein	Molecular Function: structural constituent of ribosome (GO:0003735);|Biological Process: translation (GO:0006412);|Cellular Component: large ribosomal subunit (GO:0015934);|Cellular Component: cytosolic large ribosomal subunit (GO:0022625);|Cellular Component: cytoplasmic side of rough endoplasmic reticulum membrane (GO:0098556);
678_t	2064910	2066730	gi|597901674|ref|XP_007298136.1|	kinase-like protein [Stereum hirsutum FP-91666 SS1]	Q9UTH3.2	RecName: Full=Serine/threonine-protein kinase ppk6	--	--	--	--	--	--	KOG1152	Signal transduction serine/threonine kinase with PAS/PAC sensor domain	[T]	CELLULAR PROCESSES AND SIGNALING	Signal transduction mechanisms	T	COG0515	Serine Threonine protein kinase	Molecular Function: protein serine/threonine kinase activity (GO:0004674);|Molecular Function: ATP binding (GO:0005524);|Cellular Component: nucleus (GO:0005634);|Cellular Component: cytoplasm (GO:0005737);|Cellular Component: cytosol (GO:0005829);|Biological Process: regulation of establishment or maintenance of cell polarity (GO:0032878);
679_t	2067785	2069488	gi|597901896|ref|XP_007298247.1|	translation elongation factor [Stereum hirsutum FP-91666 SS1]	O42820.1	RecName: Full=Elongation factor 1-alpha; Short=EF-1-alpha	shs:STEHIDRAFT_88829	K03231	EEF1A	elongation factor 1-alpha	ko03013	RNA transport	KOG0052	Translation elongation factor EF-1 alpha/Tu	[J]	INFORMATION STORAGE AND PROCESSING	Translation, ribosomal structure and biogenesis	J	COG5256	This protein promotes the GTP-dependent binding of aminoacyl-tRNA to the A-site of ribosomes during protein biosynthesis (By similarity)	Molecular Function: translation elongation factor activity (GO:0003746);|Molecular Function: GTPase activity (GO:0003924);|Molecular Function: GTP binding (GO:0005525);|Cellular Component: cytoplasm (GO:0005737);
680_t	2069964	2071468	gi|597901894|ref|XP_007298246.1|	dienelactone hydrolase [Stereum hirsutum FP-91666 SS1]	Q07505.1	RecName: Full=Putative carboxymethylenebutenolidase; AltName: Full=Dienelactone hydrolase; Short=DLH	shs:STEHIDRAFT_88828	K01061	E3.1.1.45	carboxymethylenebutenolidase	ko00623|ko00361|ko00364	Toluene degradation|Chlorocyclohexane and chlorobenzene degradation|Fluorobenzoate degradation	--	--	--	--	--	Q	COG0412	dienelactone hydrolase	Molecular Function: carboxymethylenebutenolidase activity (GO:0008806);
681_t	2071783	2072692	gi|695533633|ref|XP_009541184.1|	hypothetical protein HETIRDRAFT_306489 [Heterobasidion irregulare TC 32-1]	--	--	--	--	--	--	--	--	--	--	--	--	--	S	ENOG410XYIE	NA	--
682_t	2072806	2074102	gi|695533637|ref|XP_009541185.1|	hypothetical protein HETIRDRAFT_469158 [Heterobasidion irregulare TC 32-1]	A1A5V9.1	RecName: Full=Elongator complex protein 5; AltName: Full=Dermal papilla-derived protein 6 homolog; AltName: Full=Retinoic acid-induced protein 12	--	--	--	--	--	--	--	--	--	--	--	S	ENOG410ZRXF	Pfam:Hap2_elong	Biological Process: tRNA wobble uridine modification (GO:0002098);|Cellular Component: nucleus (GO:0005634);|Cellular Component: cytoplasm (GO:0005737);|Biological Process: transcription, DNA-templated (GO:0006351);|Biological Process: regulation of transcription, DNA-templated (GO:0006355);|Biological Process: positive regulation of cell migration (GO:0030335);|Cellular Component: Elongator holo…
683_t	2074349	2076180	gi|695533640|ref|XP_009541186.1|	hypothetical protein HETIRDRAFT_166801 [Heterobasidion irregulare TC 32-1]	--	--	--	--	--	--	--	--	--	--	--	--	--	--	--	--	--
684_t	2079816	2081449	gi|646312764|gb|KDQ33905.1|	hypothetical protein PLEOSDRAFT_152448 [Pleurotus ostreatus PC15]	B9WYE6.1	RecName: Full=Versiconal hemiacetal acetate reductase; AltName: Full=VHA reductase	--	--	--	--	--	--	KOG1575	Voltage-gated shaker-like K+ channel, subunit beta/KCNAB	[C]	METABOLISM	Energy production and conversion	C	COG0667	Aldo keto reductase	Molecular Function: hydroxyversicolorone reductase activity (GO:0102974);|Molecular Function: versiconal hemiacetal acetate reductase activity (GO:0102975);|Molecular Function: versiconal reductase activity (GO:0102976);
685_t	2082332	2083540	gi|749769292|gb|KII93721.1|	hypothetical protein PLICRDRAFT_131796 [Plicaturopsis crispa FD-325 SS-3]	P07056.1	RecName: Full=Cytochrome b-c1 complex subunit Rieske, mitochondrial; AltName: Full=Complex III subunit 5; AltName: Full=Rieske iron-sulfur protein; Short=RISP; AltName: Full=Ubiquinol-cytochrome c reductase iron-sulfur subunit; Flags: Precursor	shs:STEHIDRAFT_63281	K00411	UQCRFS1, RIP1, petA	ubiquinol-cytochrome c reductase iron-sulfur subunit	ko00190|ko02020	Oxidative phosphorylation|Two-component system	KOG1671	Ubiquinol cytochrome c reductase, subunit RIP1	[C]	METABOLISM	Energy production and conversion	C	COG0723	Component of the ubiquinol-cytochrome c reductase complex (complex III or cytochrome b-c1 complex), which is a respiratory chain that generates an electrochemical potential coupled to ATP synthesis (By similarity)	Cellular Component: mitochondrial respiratory chain complex III (GO:0005750);|Biological Process: mitochondrial electron transport, ubiquinol to cytochrome c (GO:0006122);|Molecular Function: ubiquinol-cytochrome-c reductase activity (GO:0008121);|Biological Process: aerobic respiration (GO:0009060);|Cellular Component: integral component of membrane (GO:0016021);|Molecular Function: metal ion bi…
686_t	2083575	2084160	gi|618809863|ref|XP_007307627.1|	diaminohydroxyphosphoribosylamino-pyrimidine deaminase [Stereum hirsutum FP-91666 SS1]	Q12362.1	RecName: Full=Bifunctional protein RIB2; Includes: RecName: Full=tRNA pseudouridine(32) synthase, cytoplasmic; AltName: Full=tRNA pseudouridine synthase 8; AltName: Full=tRNA pseudouridylate synthase 8; AltName: Full=tRNA-uridine isomerase 8; Includes: RecName: Full=Diaminohydroxyphosphoribosylaminopyrimidine deaminase; Short=DRAP deaminase; AltName: Full=Riboflavin-specific deaminase	--	--	--	--	--	--	KOG1018	Cytosine deaminase FCY1 and related enzymes	[F]	METABOLISM	Nucleotide transport and metabolism	H	COG0117	Converts 2,5-diamino-6-(ribosylamino)-4(3h)-pyrimidinone 5'-phosphate into 5-amino-6-(ribosylamino)-2,4(1h,3h)- pyrimidinedione 5'-phosphate (By similarity)	Biological Process: enzyme-directed rRNA pseudouridine synthesis (GO:0000455);|Molecular Function: RNA binding (GO:0003723);|Cellular Component: cytoplasm (GO:0005737);|Molecular Function: diaminohydroxyphosphoribosylaminopyrimidine deaminase activity (GO:0008835);|Biological Process: riboflavin biosynthetic process (GO:0009231);|Molecular Function: pseudouridine synthase activity (GO:0009982);|B…
687_t	2086170	2086614	gi|597903578|ref|XP_007299088.1|	hypothetical protein STEHIDRAFT_117764 [Stereum hirsutum FP-91666 SS1]	Q4P821.2	RecName: Full=Cytochrome c oxidase assembly protein COX19	shs:STEHIDRAFT_117764	K18183	COX19	cytochrome c oxidase assembly protein subunit 19	--	--	KOG3477	Putative cytochrome c oxidase, subunit COX19	[C]	METABOLISM	Energy production and conversion	O	ENOG41121W4	CytoChrome c oxidase assembly	Cellular Component: mitochondrial intermembrane space (GO:0005758);
688_t	2087672	2088801	gi|751737194|gb|KIM85481.1|	hypothetical protein PILCRDRAFT_5774 [Piloderma croceum F 1598]	P22697.1	RecName: Full=Regulatory protein cys-3	--	--	--	--	--	--	--	--	--	--	--	K	ENOG41128YV	B-zip transcription factor	Molecular Function: DNA binding (GO:0003677);|Molecular Function: DNA binding transcription factor activity (GO:0003700);|Cellular Component: nucleus (GO:0005634);|Biological Process: transcription, DNA-templated (GO:0006351);
689_t	2089464	2091757	gi|695534681|ref|XP_009541472.1|	hypothetical protein HETIRDRAFT_121918 [Heterobasidion irregulare TC 32-1]	P0CP31.1	RecName: Full=Nuclear protein localization protein 4	hir:HETIRDRAFT_121918	K14015	NPLOC4, NPL4	nuclear protein localization protein 4 homolog	ko04141	Protein processing in endoplasmic reticulum	KOG2834	Nuclear pore complex, rNpl4 component (sc Npl4)	[YU]	CELLULAR PROCESSES AND SIGNALING|CELLULAR PROCESSES AND SIGNALING	Nuclear structure |Intracellular trafficking, secretion, and vesicular transport	Y	COG5100	Nuclear protein localization	Cellular Component: endoplasmic reticulum membrane (GO:0005789);|Biological Process: ubiquitin-dependent protein catabolic process (GO:0006511);|Biological Process: protein transport (GO:0015031);|Cellular Component: nuclear membrane (GO:0031965);|Cellular Component: perinuclear region of cytoplasm (GO:0048471);|Biological Process: mRNA transport (GO:0051028);
690_t	2092105	2093735	gi|646312764|gb|KDQ33905.1|	hypothetical protein PLEOSDRAFT_152448 [Pleurotus ostreatus PC15]	B9WYE6.1	RecName: Full=Versiconal hemiacetal acetate reductase; AltName: Full=VHA reductase	--	--	--	--	--	--	KOG1575	Voltage-gated shaker-like K+ channel, subunit beta/KCNAB	[C]	METABOLISM	Energy production and conversion	C	COG0667	Aldo keto reductase	Molecular Function: hydroxyversicolorone reductase activity (GO:0102974);|Molecular Function: versiconal hemiacetal acetate reductase activity (GO:0102975);|Molecular Function: versiconal reductase activity (GO:0102976);
691_t	2094887	2096537	gi|695534685|ref|XP_009541473.1|	hypothetical protein HETIRDRAFT_307211 [Heterobasidion irregulare TC 32-1]	O13717.1	RecName: Full=Uncharacterized protein C14C4.10c	--	--	--	--	--	--	KOG3069	Peroxisomal NUDIX hydrolase	[L]	INFORMATION STORAGE AND PROCESSING	Replication, recombination and repair	L	COG0494	Nudix hydrolase	Cellular Component: endoplasmic reticulum (GO:0005783);|Cellular Component: Golgi apparatus (GO:0005794);|Cellular Component: integral component of membrane (GO:0016021);|Molecular Function: hydrolase activity (GO:0016787);
692_t	2096893	2098488	gi|695534688|ref|XP_009541474.1|	mitochondrial carrier protein [Heterobasidion irregulare TC 32-1]	Q0UUH1.3	RecName: Full=Mitochondrial thiamine pyrophosphate carrier 1	hir:HETIRDRAFT_121920	K17967	UGO1	mitochondrial fusion and transport protein UGO1	--	--	KOG0752	Mitochondrial solute carrier protein	[C]	METABOLISM	Energy production and conversion	S	ENOG41100D7	NA	Biological Process: mitochondrial transport (GO:0006839);|Molecular Function: thiamine transmembrane transporter activity (GO:0015234);|Biological Process: thiamine pyrophosphate transmembrane transport (GO:0030974);|Cellular Component: integral component of mitochondrial inner membrane (GO:0031305);
693_t	2099762	2101135	--	--	--	--	--	--	--	--	--	--	--	--	--	--	--	--	--	--	--
694_t	2104471	2109849	gi|695530630|ref|XP_009540417.1|	lipid binding protein [Heterobasidion irregulare TC 32-1]	Q9UT00.1	RecName: Full=Uncharacterized protein PYUK71.03c	--	--	--	--	--	--	KOG1012	Ca2+-dependent lipid-binding protein CLB1/vesicle protein vp115/Granuphilin A, contains C2 domain	[R]	POORLY CHARACTERIZED	General function prediction only	S	COG5038	Domain-Containing protein	Molecular Function: phospholipid binding (GO:0005543);|Cellular Component: endoplasmic reticulum (GO:0005783);|Cellular Component: endoplasmic reticulum membrane (GO:0005789);|Cellular Component: Golgi apparatus (GO:0005794);|Biological Process: lipid transport (GO:0006869);|Cellular Component: integral component of membrane (GO:0016021);|Cellular Component: cytoplasmic vesicle (GO:0031410);|Cell…
695_t	2111739	2112154	gi|598040309|ref|XP_007349527.1|	hypothetical protein AURDEDRAFT_168553 [Auricularia subglabra TFB-10046 SS5]	P34762.1	RecName: Full=Conidiation-specific protein 6	--	--	--	--	--	--	--	--	--	--	--	S	ENOG410ZDYT	Conidiation protein 6	Biological Process: sporulation resulting in formation of a cellular spore (GO:0030435);|Biological Process: conidium formation (GO:0048315);
696_t	2113298	2116726	gi|597901504|ref|XP_007298051.1|	kinesin-domain-containing protein [Stereum hirsutum FP-91666 SS1]	Q02241.3	RecName: Full=Kinesin-like protein KIF23; AltName: Full=Kinesin-like protein 5; AltName: Full=Mitotic kinesin-like protein 1	shs:STEHIDRAFT_47292	K10402	KIF20	kinesin family member 20	--	--	KOG0247	Kinesin-like protein	[Z]	CELLULAR PROCESSES AND SIGNALING	Cytoskeleton	Z	COG5059	Kinesin family member	Biological Process: mitotic spindle elongation (GO:0000022);|Biological Process: mitotic cytokinesis (GO:0000281);|Biological Process: actomyosin contractile ring assembly (GO:0000915);|Molecular Function: microtubule motor activity (GO:0003777);|Molecular Function: ATP binding (GO:0005524);|Cellular Component: nucleus (GO:0005634);|Cellular Component: nucleoplasm (GO:0005654);|Cellular Component…
697_t	2117246	2121191	gi|695534704|ref|XP_009541479.1|	hypothetical protein HETIRDRAFT_121925 [Heterobasidion irregulare TC 32-1]	O59757.1	RecName: Full=Kinetochore protein spc7; AltName: Full=NMS complex subunit spc7	hir:HETIRDRAFT_121925	K11563	SPC7, SPC105	kinetochore protein Spc7/SPC105	--	--	--	--	--	--	--	S	ENOG4110U0A	attachment of spindle microtubules to kinetochore	Cellular Component: condensed nuclear chromosome kinetochore (GO:0000778);|Cellular Component: condensed chromosome, centromeric region (GO:0000779);|Cellular Component: condensed nuclear chromosome inner kinetochore (GO:0000941);|Cellular Component: nucleus (GO:0005634);|Cellular Component: spindle pole body (GO:0005816);|Cellular Component: cytosol (GO:0005829);|Biological Process: microtubule …
698_t	2121466	2125646	gi|1018929633|dbj|GAT43648.1|	predicted protein [Mycena chlorophos]	Q5BKT4.1	RecName: Full=Dol-P-Glc:Glc(2)Man(9)GlcNAc(2)-PP-Dol alpha-1,2-glucosyltransferase; AltName: Full=Alpha-1,2-glucosyltransferase ALG10-A; AltName: Full=Alpha-2-glucosyltransferase ALG10-A; AltName: Full=Asparagine-linked glycosylation protein 10 homolog A	shs:STEHIDRAFT_90298	K03850	ALG10	alpha-1,2-glucosyltransferase	ko00510	N-Glycan biosynthesis	KOG2642	Alpha-1,2 glucosyltransferase/transcriptional activator	[OKIT]	CELLULAR PROCESSES AND SIGNALING|INFORMATION STORAGE AND PROCESSING|METABOLISM|CELLULAR PROCESSES AND SIGNALING	Posttranslational modification, protein turnover, chaperones |Transcription |Lipid transport and metabolism |Signal transduction mechanisms	S	ENOG410YGXE	adds the third glucose residue to the lipid-linked oligosaccharide precursor for N-linked glycosylation. Transfers glucose from dolichyl phosphate glucose (Dol-P-Glc) onto the lipid-linked oligosaccharide Glc(2)Man(9)GlcNAc(2)-PP-Dol	Molecular Function: dolichyl-phosphate-glucose-glycolipid alpha-glucosyltransferase activity (GO:0004583);|Cellular Component: endoplasmic reticulum membrane (GO:0005789);|Biological Process: protein glycosylation (GO:0006486);|Biological Process: dolichol-linked oligosaccharide biosynthetic process (GO:0006488);|Cellular Component: integral component of membrane (GO:0016021);|Molecular Function:…
699_t	2126211	2127026	gi|1045919380|gb|OCH96417.1|	hypothetical protein OBBRIDRAFT_718357 [Obba rivulosa]	--	--	--	--	--	--	--	--	--	--	--	--	--	S	ENOG41100QI	acetyltransferase	--
700_t	2127257	2128648	gi|749769267|gb|KII93696.1|	hypothetical protein PLICRDRAFT_35916 [Plicaturopsis crispa FD-325 SS-3]	Q12358.1	RecName: Full=Alpha-ketoglutarate-dependent sulfonate dioxygenase	shs:STEHIDRAFT_72077	K19245	JLP1	sulfonate dioxygenase	--	--	--	--	--	--	--	Q	COG2175	dioxygenase	Molecular Function: sulfonate dioxygenase activity (GO:0000907);|Molecular Function: taurine dioxygenase activity (GO:0000908);|Cellular Component: cytoplasm (GO:0005737);|Biological Process: sulfur compound catabolic process (GO:0044273);|Biological Process: alkanesulfonate catabolic process (GO:0046306);|Molecular Function: metal ion binding (GO:0046872);
701_t	2129642	2132480	gi|695534716|ref|XP_009541483.1|	oligopeptide transporter [Heterobasidion irregulare TC 32-1]	O14031.1	RecName: Full=Glutathione transporter 1	--	--	--	--	--	--	KOG2262	Sexual differentiation process protein ISP4	[T]	CELLULAR PROCESSES AND SIGNALING	Signal transduction mechanisms	S	ENOG410XNZC	oligo-peptide transporter	Cellular Component: endoplasmic reticulum (GO:0005783);|Cellular Component: endoplasmic reticulum membrane (GO:0005789);|Cellular Component: plasma membrane (GO:0005886);|Cellular Component: integral component of plasma membrane (GO:0005887);|Biological Process: protein transport (GO:0015031);|Cellular Component: plasma membrane of cell tip (GO:0031520);|Molecular Function: glutathione transmembr…
702_t	2132898	2134530	gi|695534719|ref|XP_009541484.1|	hypothetical protein HETIRDRAFT_307566 [Heterobasidion irregulare TC 32-1]	Q94BR4.1	RecName: Full=Pre-mRNA-processing factor 19 homolog 1; AltName: Full=MOS4-associated complex protein 3A; Short=MAC protein 3A; AltName: Full=Plant U-box protein 59; AltName: Full=U-box domain-containing protein 59	hir:HETIRDRAFT_307566	K10599	PRPF19, PRP19	pre-mRNA-processing factor 19	ko04120|ko03040	Ubiquitin mediated proteolysis|Spliceosome	KOG0289	mRNA splicing factor	[R]	POORLY CHARACTERIZED	General function prediction only	A	ENOG410XPQV	PRP19 PSO4 pre-mRNA processing factor 19 homolog (S. cerevisiae)	Biological Process: generation of catalytic spliceosome for first transesterification step (GO:0000349);|Cellular Component: Prp19 complex (GO:0000974);|Molecular Function: ubiquitin-protein transferase activity (GO:0004842);|Cellular Component: nucleus (GO:0005634);|Cellular Component: nucleolus (GO:0005730);|Biological Process: DNA repair (GO:0006281);|Molecular Function: ligase activity (GO:00…
703_t	2134636	2135898	gi|695534722|ref|XP_009541485.1|	hypothetical protein HETIRDRAFT_469758 [Heterobasidion irregulare TC 32-1]	P0CT30.1	RecName: Full=Small glutamine-rich tetratricopeptide repeat-containing protein 2	hir:HETIRDRAFT_469758	K16365	SGTA	small glutamine-rich tetratricopeptide repeat-containing protein alpha	--	--	KOG0553	TPR repeat-containing protein	[R]	POORLY CHARACTERIZED	General function prediction only	S	COG0457	repeat-containing protein	--
704_t	2136138	2137555	--	--	--	--	--	--	--	--	--	--	--	--	--	--	--	--	--	--	--
705_t	2140721	2142802	gi|749769275|gb|KII93704.1|	hypothetical protein PLICRDRAFT_131754 [Plicaturopsis crispa FD-325 SS-3]	O60508.1	RecName: Full=Pre-mRNA-processing factor 17; AltName: Full=Cell division cycle 40 homolog; AltName: Full=EH-binding protein 3; Short=Ehb3; AltName: Full=PRP17 homolog; Short=hPRP17	hir:HETIRDRAFT_378704	K12816	CDC40, PRP17	pre-mRNA-processing factor 17	ko03040	Spliceosome	KOG0282	mRNA splicing factor	[S]	POORLY CHARACTERIZED	Function unknown	A	ENOG410XP87	cell division cycle 40 homolog (S. cerevisiae)	Biological Process: mRNA splicing, via spliceosome (GO:0000398);|Molecular Function: RNA binding (GO:0003723);|Cellular Component: nucleus (GO:0005634);|Cellular Component: nucleoplasm (GO:0005654);|Cellular Component: spliceosomal complex (GO:0005681);|Biological Process: termination of RNA polymerase II transcription (GO:0006369);|Biological Process: RNA export from nucleus (GO:0006405);|Biolog…
706_t	2145490	2148090	--	--	--	--	--	--	--	--	--	--	--	--	--	--	--	--	--	--	--
707_t	2149492	2152259	gi|749846775|gb|KIJ21486.1|	hypothetical protein PAXINDRAFT_164971 [Paxillus involutus ATCC 200175]	P30666.2	RecName: Full=DNA replication licensing factor mcm3; AltName: Full=Minichromosome maintenance protein 3	gtr:GLOTRDRAFT_69241	K02541	MCM3	DNA replication licensing factor MCM3	ko04113|ko04111|ko03030|ko04110	Meiosis - yeast|Cell cycle - yeast|DNA replication|Cell cycle	KOG0479	DNA replication licensing factor, MCM3 component	[L]	INFORMATION STORAGE AND PROCESSING	Replication, recombination and repair	L	COG1241	dna replication licensing factor	Cellular Component: nuclear chromatin (GO:0000790);|Molecular Function: DNA replication origin binding (GO:0003688);|Molecular Function: helicase activity (GO:0004386);|Molecular Function: ATP binding (GO:0005524);|Cellular Component: nucleus (GO:0005634);|Cellular Component: nuclear pre-replicative complex (GO:0005656);|Cellular Component: cytosol (GO:0005829);|Cellular Component: DNA replicatio…
708_t	2152572	2155514	gi|695534740|ref|XP_009541491.1|	hypothetical protein HETIRDRAFT_469768 [Heterobasidion irregulare TC 32-1]	Q8BZ36.2	RecName: Full=RAD50-interacting protein 1; AltName: Full=RAD50 interactor 1; Short=RINT-1	hir:HETIRDRAFT_469768	K20474	RINT1, TIP20	RAD50-interacting protein 1	--	--	KOG2218	ER to golgi transport protein/RAD50-interacting protein 1	[UD]	CELLULAR PROCESSES AND SIGNALING|CELLULAR PROCESSES AND SIGNALING	Intracellular trafficking, secretion, and vesicular transport |Cell cycle control, cell division, chromosome partitioning	S	ENOG410XZD1	RAD50 interactor 1	Cellular Component: endoplasmic reticulum (GO:0005783);|Cellular Component: endoplasmic reticulum membrane (GO:0005789);|Biological Process: cell cycle (GO:0007049);|Biological Process: protein transport (GO:0015031);|Biological Process: Golgi vesicle transport (GO:0048193);|Biological Process: regulation of ER to Golgi vesicle-mediated transport (GO:0060628);|Cellular Component: Dsl1/NZR complex…
709_t	2155663	2158660	gi|618809655|ref|XP_007307523.1|	adrenoleukodystrophy protein [Stereum hirsutum FP-91666 SS1]	Q9UBJ2.1	RecName: Full=ATP-binding cassette sub-family D member 2; AltName: Full=Adrenoleukodystrophy-like 1; AltName: Full=Adrenoleukodystrophy-related protein; Short=hALDR	shs:STEHIDRAFT_170688	K15628	PXA	ATP-binding cassette, subfamily D (ALD), peroxisomal long-chain fatty acid import protein	ko04146|ko02010	Peroxisome|ABC transporters	KOG0064	Peroxisomal long-chain acyl-CoA transporter, ABC superfamily	[I]	METABOLISM	Lipid transport and metabolism	S	COG4178	(ABC) transporter	--
710_t	2158824	2159288	gi|695534753|ref|XP_009541495.1|	hypothetical protein HETIRDRAFT_307517 [Heterobasidion irregulare TC 32-1]	Q03799.1	RecName: Full=37S ribosomal protein S8, mitochondrial; AltName: Full=Mitochondrial small ribosomal subunit protein uS8m	--	--	--	--	--	--	--	--	--	--	--	J	COG0096	One of the primary rRNA binding proteins, it binds directly to 16S rRNA central domain where it helps coordinate assembly of the platform of the 30S subunit (By similarity)	Molecular Function: structural constituent of ribosome (GO:0003735);|Cellular Component: mitochondrial small ribosomal subunit (GO:0005763);|Cellular Component: cytosolic small ribosomal subunit (GO:0022627);|Biological Process: mitochondrial translation (GO:0032543);
711_t	2159614	2160284	gi|695530149|ref|XP_009540297.1|	hypothetical protein HETIRDRAFT_31570 [Heterobasidion irregulare TC 32-1]	Q04006.1	RecName: Full=Protein UPS3, mitochondrial; AltName: Full=Genetic interactor of prohibitins protein 2; AltName: Full=Unprocessed MGM1 protein 3	--	--	--	--	--	--	KOG3336	Predicted member of the intramitochondrial sorting protein family	[U]	CELLULAR PROCESSES AND SIGNALING	Intracellular trafficking, secretion, and vesicular transport	S	ENOG410YBNZ	Slowmo homolog	Cellular Component: mitochondrial intermembrane space (GO:0005758);|Cellular Component: extrinsic component of mitochondrial inner membrane (GO:0031314);|Biological Process: mitochondrion morphogenesis (GO:0070584);|Molecular Function: phosphatidic acid transporter activity (GO:1990050);
712_t	2160959	2168470	gi|618809661|ref|XP_007307526.1|	hypothetical protein STEHIDRAFT_133320 [Stereum hirsutum FP-91666 SS1]	Q9UST7.1	RecName: Full=Transcription factor tau subunit sfc3; AltName: Full=TFIIIC subunit sfc3; AltName: Full=Transcription factor C subunit 3	--	--	--	--	--	--	--	--	--	--	--	S	ENOG41128R0	NA	Cellular Component: transcription factor TFIIIC complex (GO:0000127);|Molecular Function: RNA polymerase III type 1 promoter sequence-specific DNA binding (GO:0001002);|Molecular Function: RNA polymerase III type 2 promoter sequence-specific DNA binding (GO:0001003);|Molecular Function: transcription factor activity, RNA polymerase III transcription factor binding (GO:0001007);|Cellular Component…
713_t	2169695	2171910	gi|695534759|ref|XP_009541497.1|	hypothetical protein HETIRDRAFT_308393 [Heterobasidion irregulare TC 32-1]	--	--	--	--	--	--	--	--	--	--	--	--	--	S	ENOG410YS27	NA	--
714_t	2172193	2176672	gi|695534762|ref|XP_009541498.1|	MAPKKK-like protein [Heterobasidion irregulare TC 32-1]	O14299.1	RecName: Full=MAP kinase kinase kinase wis4; AltName: Full=MAP kinase kinase kinase wak1; AltName: Full=MAP kinase kinase kinase wik1	hir:HETIRDRAFT_167185	K11230	SSK2	mitogen-activated protein kinase kinase kinase	ko02020|ko04011	Two-component system|MAPK signaling pathway - yeast	KOG4645	MAPKKK (MAP kinase kinase kinase) SSK2 and related serine/threonine protein kinases	[T]	CELLULAR PROCESSES AND SIGNALING	Signal transduction mechanisms	T	ENOG410XQZE	kinase kinase kinase	Molecular Function: MAP kinase kinase kinase activity (GO:0004709);|Molecular Function: ATP binding (GO:0005524);|Cellular Component: cytoplasm (GO:0005737);|Cellular Component: cytosol (GO:0005829);|Biological Process: regulation of mitotic cell cycle (GO:0007346);|Biological Process: cellular response to oxidative stress (GO:0034599);|Biological Process: cellular response to heat (GO:0034605);|…
715_t	2176886	2178899	gi|695534765|ref|XP_009541499.1|	hypothetical protein HETIRDRAFT_438028 [Heterobasidion irregulare TC 32-1]	Q58D56.1	RecName: Full=Developmentally-regulated GTP-binding protein 2; Short=DRG-2	hir:HETIRDRAFT_438028	K06944	K06944	uncharacterized protein	--	--	KOG1486	GTP-binding protein DRG2 (ODN superfamily)	[T]	CELLULAR PROCESSES AND SIGNALING	Signal transduction mechanisms	S	COG1163	GTP-Binding protein	Molecular Function: GTP binding (GO:0005525);|Cellular Component: nucleoplasm (GO:0005654);|Cellular Component: mitochondrion (GO:0005739);|Cellular Component: cytosol (GO:0005829);
716_t	2179437	2180901	gi|749769206|gb|KII93635.1|	hypothetical protein PLICRDRAFT_35866 [Plicaturopsis crispa FD-325 SS-3]	O74545.1	RecName: Full=Putative hydrolase C777.06c	--	--	--	--	--	--	--	--	--	--	--	S	COG1235	domain protein	Cellular Component: nucleus (GO:0005634);|Cellular Component: cytosol (GO:0005829);|Molecular Function: hydrolase activity (GO:0016787);
717_t	2181356	2186528	gi|695534774|ref|XP_009541502.1|	hypothetical protein HETIRDRAFT_154043 [Heterobasidion irregulare TC 32-1]	Q9V3C5.1	RecName: Full=Guanine nucleotide exchange factor subunit Rich; AltName: Full=Protein RIC1 homolog	hir:HETIRDRAFT_154043	K20476	RIC1	RAB6A-GEF complex partner protein 1	--	--	KOG2006	WD40 repeat protein	[R]	POORLY CHARACTERIZED	General function prediction only	S	ENOG410XT5J	protein RIC1 homolog	Cellular Component: Golgi membrane (GO:0000139);|Cellular Component: Golgi apparatus (GO:0005794);|Cellular Component: cytosol (GO:0005829);|Biological Process: intracellular protein transport (GO:0006886);|Biological Process: axon guidance (GO:0007411);|Cellular Component: membrane (GO:0016020);|Cellular Component: integral component of membrane (GO:0016021);|Molecular Function: Rab guanyl-nucle…
718_t	2187120	2188105	gi|695530157|ref|XP_009540299.1|	hypothetical protein HETIRDRAFT_31593 [Heterobasidion irregulare TC 32-1]	--	--	--	--	--	--	--	--	--	--	--	--	--	S	ENOG4111WZI	SUR7/PalI family	--
719_t	2188512	2193906	gi|751737149|gb|KIM85436.1|	glycosyltransferase family 1 protein [Piloderma croceum F 1598]	P0CN90.1	RecName: Full=Sterol 3-beta-glucosyltransferase; AltName: Full=Autophagy-related protein 26	--	--	--	--	--	--	KOG1192	UDP-glucuronosyl and UDP-glucosyl transferase	[GC]	METABOLISM|METABOLISM	Carbohydrate transport and metabolism |Energy production and conversion	S	COG1819	Transferase	Cellular Component: cytoplasm (GO:0005737);|Biological Process: carbohydrate metabolic process (GO:0005975);|Biological Process: autophagy (GO:0006914);|Molecular Function: UDP-glycosyltransferase activity (GO:0008194);|Biological Process: protein transport (GO:0015031);|Cellular Component: membrane (GO:0016020);|Biological Process: sterol biosynthetic process (GO:0016126);|Molecular Function: st…
720_t	2194098	2195600	gi|695534777|ref|XP_009541503.1|	hypothetical protein HETIRDRAFT_99947 [Heterobasidion irregulare TC 32-1]	--	--	--	--	--	--	--	--	--	--	--	--	--	S	ENOG410XTFZ	Conserved hypothetical, protein	--
721_t	2196138	2198117	gi|618809631|ref|XP_007307511.1|	hypothetical protein STEHIDRAFT_101584 [Stereum hirsutum FP-91666 SS1]	--	--	--	--	--	--	--	--	--	--	--	--	--	S	ENOG4111FB2	PXA domain protein	--
722_t	2198474	2199985	gi|630343821|ref|XP_007861211.1|	hypothetical protein GLOTRDRAFT_113417 [Gloeophyllum trabeum ATCC 11539]	--	--	--	--	--	--	--	--	--	--	--	--	--	S	ENOG4110C2K	NA	--
723_t	2201147	2202827	gi|618809623|ref|XP_007307507.1|	branched-chain amino acid aminotransferase II [Stereum hirsutum FP-91666 SS1]	P47176.1	RecName: Full=Branched-chain-amino-acid aminotransferase, cytosolic; Short=BCAT; AltName: Full=Protein TWT2	shs:STEHIDRAFT_83464	K00826	E2.6.1.42, ilvE	branched-chain amino acid aminotransferase	ko00290|ko00770|ko00280|ko01210|ko01230|ko00270	Valine, leucine and isoleucine biosynthesis|Pantothenate and CoA biosynthesis|Valine, leucine and isoleucine degradation|2-Oxocarboxylic acid metabolism|Biosynthesis of amino acids|Cysteine and methionine metabolism	KOG0975	Branched chain aminotransferase BCAT1, pyridoxal phosphate enzymes type IV superfamily	[E]	METABOLISM	Amino acid transport and metabolism	E	COG0115	brancheD-chain amino acid aminotransferase	Molecular Function: branched-chain-amino-acid transaminase activity (GO:0004084);|Cellular Component: cytoplasm (GO:0005737);|Cellular Component: mitochondrion (GO:0005739);|Biological Process: branched-chain amino acid biosynthetic process (GO:0009082);|Biological Process: branched-chain amino acid catabolic process (GO:0009083);|Biological Process: isoleucine biosynthetic process (GO:0009097);|…
724_t	2203948	2206055	--	--	--	--	--	--	--	--	--	--	--	--	--	--	--	--	--	--	--
725_t	2206315	2206997	--	--	--	--	--	--	--	--	--	--	--	--	--	--	--	--	--	--	--
726_t	2207896	2208699	gi|1023224853|gb|KZT21686.1|	hypothetical protein NEOLEDRAFT_1164506 [Neolentinus lepideus HHB14362 ss-1]	H9BW96.1	RecName: Full=Ras-related protein rab7	hir:HETIRDRAFT_413792	K07897	RAB7A	Ras-related protein Rab-7A	ko04144|ko04145	Endocytosis|Phagosome	KOG0394	Ras-related GTPase	[R]	POORLY CHARACTERIZED	General function prediction only	S	ENOG410XNZV	member RAS oncogene family	Molecular Function: GTPase activity (GO:0003924);|Molecular Function: GTP binding (GO:0005525);|Cellular Component: lysosomal membrane (GO:0005765);|Cellular Component: late endosome (GO:0005770);|Cellular Component: cytosol (GO:0005829);|Biological Process: protein targeting to lysosome (GO:0006622);|Biological Process: endosome to lysosome transport (GO:0008333);|Cellular Component: endosome me…
727_t	2209229	2210228	gi|750946387|gb|KIK04286.1|	hypothetical protein K443DRAFT_676045 [Laccaria amethystina LaAM-08-1]	O15736.1	RecName: Full=Protein tipD	dsq:DICSQDRAFT_130798	K17890	ATG16L	autophagy-related protein 16-1	ko04140	Regulation of autophagy	--	--	--	--	--	S	ENOG41128UB	Autophagy protein 16 (ATG16)	Biological Process: autophagosome assembly (GO:0000045);|Cellular Component: autophagosome membrane (GO:0000421);|Biological Process: pinocytosis (GO:0006907);|Biological Process: phagocytosis (GO:0006909);|Biological Process: macroautophagy (GO:0016236);|Molecular Function: Atg8 ligase activity (GO:0019776);|Biological Process: sorocarp development (GO:0030587);|Biological Process: culmination i…
728_t	2210695	2213468	--	--	--	--	--	--	--	--	--	--	--	--	--	--	--	--	--	--	--
729_t	2214069	2222164	gi|1044614013|gb|OCB88573.1|	aconitate hydratase [Sanghuangporus baumii]	P78812.2	RecName: Full=6-phosphogluconate dehydrogenase, decarboxylating	gtr:GLOTRDRAFT_53483	K00033	PGD, gnd, gntZ	6-phosphogluconate dehydrogenase	ko01200|ko00480|ko00030	Carbon metabolism|Glutathione metabolism|Pentose phosphate pathway	KOG2653	6-phosphogluconate dehydrogenase	[G]	METABOLISM	Carbohydrate transport and metabolism	G	COG0362	Catalyzes the oxidative decarboxylation of 6- phosphogluconate to ribulose 5-phosphate and CO(2), with concomitant reduction of NADP to NADPH (By similarity)	Molecular Function: phosphogluconate dehydrogenase (decarboxylating) activity (GO:0004616);|Cellular Component: cytoplasm (GO:0005737);|Cellular Component: mitochondrion (GO:0005739);|Cellular Component: cytosol (GO:0005829);|Biological Process: generation of precursor metabolites and energy (GO:0006091);|Biological Process: pentose-phosphate shunt, oxidative branch (GO:0009051);|Biological Proce…
730_t	2222953	2225531	gi|695530362|ref|XP_009540352.1|	hypothetical protein HETIRDRAFT_42129 [Heterobasidion irregulare TC 32-1]	Q9DBS9.2	RecName: Full=Oxysterol-binding protein-related protein 3; Short=ORP-3; Short=OSBP-related protein 3	hir:HETIRDRAFT_42129	K20463	OSBPL3_6_7, ORP3_6_7	oxysterol-binding protein-related protein 3/6/7	--	--	KOG1737	Oxysterol-binding protein	[I]	METABOLISM	Lipid transport and metabolism	S	ENOG410XP9E	Oxysterol-binding protein	Cellular Component: endoplasmic reticulum membrane (GO:0005789);|Cellular Component: cytosol (GO:0005829);|Cellular Component: plasma membrane (GO:0005886);|Biological Process: lipid transport (GO:0006869);|Molecular Function: cholesterol binding (GO:0015485);|Cellular Component: nuclear membrane (GO:0031965);|Cellular Component: filopodium tip (GO:0032433);|Cellular Component: perinuclear endopl…
731_t	2226245	2227256	gi|763728728|gb|KJA26140.1|	glycoside hydrolase family 3 protein [Hypholoma sublateritium FD-334 SS-4]	Q2UTX5.2	RecName: Full=Probable beta-glucosidase E; AltName: Full=Beta-D-glucoside glucohydrolase E; AltName: Full=Cellobiase E; AltName: Full=Gentiobiase E	hir:HETIRDRAFT_181259	K05349	bglX	beta-glucosidase	ko00940|ko00460|ko00500	Phenylpropanoid biosynthesis|Cyanoamino acid metabolism|Starch and sucrose metabolism	--	--	--	--	--	G	COG1472	hydrolase family 3	Cellular Component: plasma membrane (GO:0005886);|Molecular Function: beta-glucosidase activity (GO:0008422);|Cellular Component: integral component of membrane (GO:0016021);|Biological Process: cellulose catabolic process (GO:0030245);|Molecular Function: scopolin beta-glucosidase activity (GO:0102483);
732_t	2227726	2235045	gi|924118404|emb|CUA73752.1|	hypothetical protein RSOLAG22IIIB_01269 [Rhizoctonia solani]	Q4WGT3.1	RecName: Full=Probable beta-glucosidase L; AltName: Full=Beta-D-glucoside glucohydrolase L; AltName: Full=Cellobiase L; AltName: Full=Gentiobiase L; Flags: Precursor	sla:SERLADRAFT_452594	K05349	bglX	beta-glucosidase	ko00940|ko00460|ko00500	Phenylpropanoid biosynthesis|Cyanoamino acid metabolism|Starch and sucrose metabolism	--	--	--	--	--	G	COG1472	hydrolase family 3	Cellular Component: extracellular region (GO:0005576);|Molecular Function: beta-glucosidase activity (GO:0008422);|Biological Process: cellulose catabolic process (GO:0030245);|Molecular Function: scopolin beta-glucosidase activity (GO:0102483);
733_t	2235353	2238671	gi|1045919531|gb|OCH96568.1|	aconitate hydratase [Obba rivulosa]	Q9P7D4.3	RecName: Full=Homocitrate dehydratase, mitochondrial; AltName: Full=Aconitase 2; Flags: Precursor	shs:STEHIDRAFT_62965	K17450	ACO2	homoaconitase	ko01230|ko00300|ko01210	Biosynthesis of amino acids|Lysine biosynthesis|2-Oxocarboxylic acid metabolism	KOG0453	Aconitase/homoaconitase (aconitase superfamily)	[CE]	METABOLISM|METABOLISM	Energy production and conversion |Amino acid transport and metabolism	C	COG1048	aconitate hydratase	Molecular Function: structural constituent of ribosome (GO:0003735);|Molecular Function: aconitate hydratase activity (GO:0003994);|Cellular Component: nucleus (GO:0005634);|Cellular Component: cytoplasm (GO:0005737);|Cellular Component: mitochondrion (GO:0005739);|Cellular Component: mitochondrial large ribosomal subunit (GO:0005762);|Biological Process: tricarboxylic acid cycle (GO:0006099);|Bi…
734_t	2238727	2242283	gi|695530375|ref|XP_009540356.1|	hypothetical protein HETIRDRAFT_42313 [Heterobasidion irregulare TC 32-1]	O13921.2	RecName: Full=MutS protein homolog 1	--	--	--	--	--	--	--	--	--	--	--	L	COG0249	that it carries out the mismatch recognition step. This protein has a weak ATPase activity (By similarity)	Molecular Function: Y-form DNA binding (GO:0000403);|Molecular Function: heteroduplex DNA loop binding (GO:0000404);|Molecular Function: double-strand/single-strand DNA junction binding (GO:0000406);|Molecular Function: damaged DNA binding (GO:0003684);|Molecular Function: ATP binding (GO:0005524);|Cellular Component: mitochondrion (GO:0005739);|Biological Process: mismatch repair (GO:0006298);|M…
735_t	2242793	2244488	gi|695534349|ref|XP_009541366.1|	hypothetical protein HETIRDRAFT_306801 [Heterobasidion irregulare TC 32-1]	P48008.3	RecName: Full=Septin homolog spn3	hir:HETIRDRAFT_306801	K16945	CDC11	cell division control protein 11	--	--	KOG2655	Septin family protein (P-loop GTPase)	[DZU]	CELLULAR PROCESSES AND SIGNALING|CELLULAR PROCESSES AND SIGNALING|CELLULAR PROCESSES AND SIGNALING	Cell cycle control, cell division, chromosome partitioning |Cytoskeleton |Intracellular trafficking, secretion, and vesicular transport	DZ	COG5019	Cell division control protein	Biological Process: mitotic cytokinesis (GO:0000281);|Biological Process: septin ring assembly (GO:0000921);|Molecular Function: GTP binding (GO:0005525);|Cellular Component: cytoplasm (GO:0005737);|Cellular Component: cytosol (GO:0005829);|Cellular Component: mitotic septin complex (GO:0032151);|Cellular Component: cell division site (GO:0032153);|Cellular Component: medial cortex septin ring (G…
736_t	2245108	2248211	gi|618809607|ref|XP_007307499.1|	hypothetical protein STEHIDRAFT_123808 [Stereum hirsutum FP-91666 SS1]	--	--	--	--	--	--	--	--	--	--	--	--	--	S	ENOG41123NA	NA	--
737_t	2249106	2250760	gi|618809603|ref|XP_007307497.1|	hypothetical protein STEHIDRAFT_148916 [Stereum hirsutum FP-91666 SS1]	C8V8H5.1	RecName: Full=Ino eighty subunit 1	shs:STEHIDRAFT_148916	K11675	IES1	Ino eighty subunit 1	--	--	--	--	--	--	--	S	ENOG410YIS4	INO80 chromatin remodeling complex	Biological Process: transcription, DNA-templated (GO:0006351);|Biological Process: regulation of transcription, DNA-templated (GO:0006355);|Cellular Component: Ino80 complex (GO:0031011);|Biological Process: nucleosome mobilization (GO:0042766);
738_t	2251786	2253554	gi|691792307|emb|CDO72391.1|	hypothetical protein BN946_scf184977.g90 [Trametes cinnabarina]	--	--	--	--	--	--	--	--	--	--	--	--	--	--	--	--	--
739_t	2254080	2257325	gi|646399701|gb|KDQ63836.1|	hypothetical protein JAAARDRAFT_148562 [Jaapia argillacea MUCL 33604]	--	--	--	--	--	--	--	--	--	--	--	--	--	S	ENOG410XS47	Hydrolase	--
740_t	2258325	2262225	gi|961969854|gb|KTB41275.1|	hypothetical protein WG66_6243 [Moniliophthora roreri]	P38226.1	RecName: Full=Uncharacterized acyltransferase CST26; AltName: Full=Chromosome stability protein 26	--	--	--	--	--	--	KOG1505	Lysophosphatidic acid acyltransferase LPAAT and related acyltransferases	[I]	METABOLISM	Lipid transport and metabolism	I	COG0204	Acyltransferase	Cellular Component: lipid droplet (GO:0005811);|Biological Process: phospholipid biosynthetic process (GO:0008654);|Cellular Component: integral component of membrane (GO:0016021);|Molecular Function: transferase activity, transferring acyl groups (GO:0016746);|Biological Process: phosphatidylinositol acyl-chain remodeling (GO:0036149);
741_t	2263831	2265549	gi|695534326|ref|XP_009541358.1|	hypothetical protein HETIRDRAFT_437939 [Heterobasidion irregulare TC 32-1]	C8V8H5.1	RecName: Full=Ino eighty subunit 1	hir:HETIRDRAFT_437939	K11675	IES1	Ino eighty subunit 1	--	--	--	--	--	--	--	S	ENOG410YIS4	INO80 chromatin remodeling complex	Biological Process: transcription, DNA-templated (GO:0006351);|Biological Process: regulation of transcription, DNA-templated (GO:0006355);|Cellular Component: Ino80 complex (GO:0031011);|Biological Process: nucleosome mobilization (GO:0042766);
742_t	2266321	2267567	gi|695534324|ref|XP_009541357.1|	hypothetical protein HETIRDRAFT_305843 [Heterobasidion irregulare TC 32-1]	--	--	--	--	--	--	--	--	--	--	--	--	--	S	ENOG4110BTE	NA	--
743_t	2269105	2270381	gi|618809585|ref|XP_007307488.1|	Formate/glycerate dehydrogenase catalytic domain-like protein [Stereum hirsutum FP-91666 SS1]	P38997.1	RecName: Full=Saccharopine dehydrogenase [NAD(+), L-lysine-forming]; Short=SDH; AltName: Full=Lysine--2-oxoglutarate reductase	shs:STEHIDRAFT_123797	K00290	LYS1	saccharopine dehydrogenase (NAD+, L-lysine forming)	ko00310|ko00300|ko01230	Lysine degradation|Lysine biosynthesis|Biosynthesis of amino acids	KOG0172	Lysine-ketoglutarate reductase/saccharopine dehydrogenase	[E]	METABOLISM	Amino acid transport and metabolism	E	COG1748	saccharopine dehydrogenase	Molecular Function: mRNA binding (GO:0003729);|Molecular Function: saccharopine dehydrogenase activity (GO:0004753);|Molecular Function: saccharopine dehydrogenase (NAD+, L-lysine-forming) activity (GO:0004754);|Cellular Component: cytoplasm (GO:0005737);|Biological Process: generation of precursor metabolites and energy (GO:0006091);|Biological Process: lysine biosynthetic process via aminoadipi…
744_t	2270817	2271887	gi|749768909|gb|KII93338.1|	hypothetical protein PLICRDRAFT_35533 [Plicaturopsis crispa FD-325 SS-3]	P39577.2	RecName: Full=Uncharacterized oxidoreductase DltE	--	--	--	--	--	--	KOG1205	Predicted dehydrogenase	[Q]	METABOLISM	Secondary metabolites biosynthesis, transport and catabolism	M	COG3967	short-chain dehydrogenase reductase	Cellular Component: cytoplasm (GO:0005737);|Molecular Function: oxidoreductase activity (GO:0016491);
745_t	2272216	2273277	gi|695534316|ref|XP_009541355.1|	hypothetical protein HETIRDRAFT_167003 [Heterobasidion irregulare TC 32-1]	Q99614.1	RecName: Full=Tetratricopeptide repeat protein 1; Short=TPR repeat protein 1	--	--	--	--	--	--	KOG4234	TPR repeat-containing protein	[R]	POORLY CHARACTERIZED	General function prediction only	S	ENOG4111IF0	Tetratricopeptide repeat	Cellular Component: peroxisomal membrane (GO:0005778);|Cellular Component: cytosol (GO:0005829);|Biological Process: protein folding (GO:0006457);|Molecular Function: unfolded protein binding (GO:0051082);
746_t	2274667	2282036	gi|695535482|ref|XP_009541706.1|	hypothetical protein HETIRDRAFT_447961 [Heterobasidion irregulare TC 32-1]	Q5XG58.1	RecName: Full=Elongator complex protein 4	--	--	--	--	--	--	KOG3949	RNA polymerase II elongator complex, subunit ELP4	[BK]	INFORMATION STORAGE AND PROCESSING|INFORMATION STORAGE AND PROCESSING	Chromatin structure and dynamics |Transcription	S	ENOG4111F8H	RhoGEF domain	Biological Process: tRNA wobble uridine modification (GO:0002098);|Cellular Component: cytoplasm (GO:0005737);|Biological Process: transcription, DNA-templated (GO:0006351);|Biological Process: regulation of transcription from RNA polymerase II promoter (GO:0006357);|Cellular Component: transcription elongation factor complex (GO:0008023);|Molecular Function: phosphorylase kinase regulator activi…
747_t	2282926	2285108	gi|630343771|ref|XP_007861186.1|	amino acid permease [Gloeophyllum trabeum ATCC 11539]	P53388.1	RecName: Full=Dicarboxylic amino acid permease	gtr:GLOTRDRAFT_109186	K16261	YAT	yeast amino acid transporter	--	--	KOG1286	Amino acid transporters	[E]	METABOLISM	Amino acid transport and metabolism	E	COG0531	amino acid	Cellular Component: plasma membrane (GO:0005886);|Biological Process: amino acid transport (GO:0006865);|Molecular Function: amino acid transmembrane transporter activity (GO:0015171);|Cellular Component: integral component of membrane (GO:0016021);
748_t	2286322	2290942	gi|695534309|ref|XP_009541353.1|	amino acid transporter [Heterobasidion irregulare TC 32-1]	P18696.2	RecName: Full=Proline-specific permease; AltName: Full=Proline transport protein	hir:HETIRDRAFT_153952	K16261	YAT	yeast amino acid transporter	--	--	KOG1286	Amino acid transporters	[E]	METABOLISM	Amino acid transport and metabolism	E	COG0531	amino acid	Molecular Function: amino acid transmembrane transporter activity (GO:0015171);|Cellular Component: integral component of membrane (GO:0016021);
749_t	2291113	2292377	gi|618809563|ref|XP_007307477.1|	Golgi apparatus membrane protein TVP23 [Stereum hirsutum FP-91666 SS1]	B0CQN9.1	RecName: Full=Golgi apparatus membrane protein TVP23	--	--	--	--	--	--	KOG3195	Uncharacterized membrane protein NPD008/CGI-148	[R]	POORLY CHARACTERIZED	General function prediction only	U	ENOG4111GAN	Family with sequence similarity 18, member	Cellular Component: Golgi membrane (GO:0000139);|Cellular Component: integral component of membrane (GO:0016021);
750_t	2292829	2294976	gi|695534278|ref|XP_009541345.1|	hypothetical protein HETIRDRAFT_407088 [Heterobasidion irregulare TC 32-1]	Q99956.1	RecName: Full=Dual specificity protein phosphatase 9; AltName: Full=Mitogen-activated protein kinase phosphatase 4; Short=MAP kinase phosphatase 4; Short=MKP-4	hir:HETIRDRAFT_407088	K11240	MSG5	tyrosine-protein phosphatase MSG5	ko04011	MAPK signaling pathway - yeast	KOG1717	Dual specificity phosphatase	[V]	CELLULAR PROCESSES AND SIGNALING	Defense mechanisms	T	COG2453	dual specificity phosphatase	Biological Process: MAPK cascade (GO:0000165);|Biological Process: activation of MAPK activity (GO:0000187);|Biological Process: inactivation of MAPK activity (GO:0000188);|Molecular Function: phosphoprotein phosphatase activity (GO:0004721);|Molecular Function: protein tyrosine phosphatase activity (GO:0004725);|Cellular Component: nucleus (GO:0005634);|Cellular Component: cytoplasm (GO:0005737)…
751_t	2295532	2296890	gi|695534274|ref|XP_009541344.1|	hypothetical protein HETIRDRAFT_378419 [Heterobasidion irregulare TC 32-1]	B0CQN7.1	RecName: Full=NADH-cytochrome b5 reductase 1; AltName: Full=Microsomal cytochrome b reductase	hir:HETIRDRAFT_378419	K00326	E1.6.2.2	cytochrome-b5 reductase	ko00520	Amino sugar and nucleotide sugar metabolism	KOG0534	NADH-cytochrome b-5 reductase	[HC]	METABOLISM|METABOLISM	Coenzyme transport and metabolism |Energy production and conversion	C	COG0543	cytochrome-b5 reductase activity, acting on NAD(P)H	Molecular Function: cytochrome-b5 reductase activity, acting on NAD(P)H (GO:0004128);|Cellular Component: mitochondrial outer membrane (GO:0005741);|Cellular Component: endoplasmic reticulum membrane (GO:0005789);|Cellular Component: integral component of membrane (GO:0016021);
752_t	2297222	2298201	gi|751737132|gb|KIM85419.1|	hypothetical protein PILCRDRAFT_5726 [Piloderma croceum F 1598]	--	--	--	--	--	--	--	--	--	--	--	--	--	S	ENOG410Y3Q2	NA	--
753_t	2298764	2300131	gi|636603879|ref|XP_008033074.1|	PR-1-like protein [Trametes versicolor FP-101664 SS1]	P47032.1	RecName: Full=Protein PRY1; AltName: Full=Pathogenesis-related protein 1; Flags: Precursor	--	--	--	--	--	--	KOG3017	Defense-related protein containing SCP domain	[S]	POORLY CHARACTERIZED	Function unknown	S	COG2340	Scp-like extracellular	Molecular Function: magnesium ion binding (GO:0000287);|Cellular Component: extracellular region (GO:0005576);|Molecular Function: cholesterol binding (GO:0015485);|Biological Process: sterol transport (GO:0015918);|Molecular Function: sterol binding (GO:0032934);
754_t	2300720	2301337	gi|695535479|ref|XP_009541705.1|	hypothetical protein HETIRDRAFT_469470 [Heterobasidion irregulare TC 32-1]	--	--	--	--	--	--	--	--	--	--	--	--	--	--	--	--	--
755_t	2302580	2308997	gi|695534251|ref|XP_009541338.1|	hypothetical protein HETIRDRAFT_431774 [Heterobasidion irregulare TC 32-1]	P47082.1	RecName: Full=Vacuolar amino acid transporter 1	--	--	--	--	--	--	KOG1303	Amino acid transporters	[E]	METABOLISM	Amino acid transport and metabolism	S	ENOG410XQ6B	ATP-utilising chromatin assembly and remodelling N-terminal	Cellular Component: fungal-type vacuole (GO:0000324);|Cellular Component: fungal-type vacuole membrane (GO:0000329);|Biological Process: amino acid transmembrane transport (GO:0003333);|Molecular Function: L-tyrosine transmembrane transporter activity (GO:0005302);|Biological Process: amino acid transport (GO:0006865);|Biological Process: vacuolar transport (GO:0007034);|Molecular Function: L-glu…
756_t	2309219	2310157	gi|695534255|ref|XP_009541339.1|	hypothetical protein HETIRDRAFT_378399 [Heterobasidion irregulare TC 32-1]	Q4P4X6.2	RecName: Full=Eukaryotic translation initiation factor 3 subunit K; Short=eIF3k; AltName: Full=eIF-3 p25	hir:HETIRDRAFT_378399	K15028	EIF3K	translation initiation factor 3 subunit K	--	--	KOG3252	Uncharacterized conserved protein	[S]	POORLY CHARACTERIZED	Function unknown	J	ENOG410ZSE4	Component of the eukaryotic translation initiation factor 3 (eIF-3) complex, which is involved in protein synthesis and, together with other initiation factors, stimulates binding of mRNA and methionyl-tRNAi to the 40S ribosome (By similarity)	Molecular Function: translation initiation factor activity (GO:0003743);|Cellular Component: eukaryotic translation initiation factor 3 complex (GO:0005852);|Biological Process: regulation of translational initiation (GO:0006446);|Molecular Function: ribosome binding (GO:0043022);
757_t	2310358	2311328	gi|750946352|gb|KIK04251.1|	hypothetical protein K443DRAFT_424429 [Laccaria amethystina LaAM-08-1]	Q9V3J8.1	RecName: Full=Protein will die slowly	adl:AURDEDRAFT_78070	K14963	WDR5, SWD3, CPS30	COMPASS component SWD3	--	--	KOG0266	WD40 repeat-containing protein	[R]	POORLY CHARACTERIZED	General function prediction only	S	ENOG410XP3K	Positively regulates the activity of the minus-end directed microtubule motor protein dynein. May enhance dynein- mediated microtubule sliding by targeting dynein to the microtubule plus end. Required for	Biological Process: eye development (GO:0001654);|Cellular Component: nucleus (GO:0005634);|Cellular Component: Ada2/Gcn5/Ada3 transcription activator complex (GO:0005671);|Biological Process: chromatin remodeling (GO:0006338);|Biological Process: haltere development (GO:0007482);|Biological Process: histone acetylation (GO:0016573);|Biological Process: positive regulation of proteasomal ubiquiti…
758_t	2312458	2314048	gi|1023227461|gb|KZT24269.1|	polyubiquitin [Neolentinus lepideus HHB14362 ss-1]	P0CG85.1	RecName: Full=Polyubiquitin; Contains: RecName: Full=Ubiquitin; Flags: Precursor	--	--	--	--	--	--	KOG0001	Ubiquitin and ubiquitin-like proteins	[OR]	CELLULAR PROCESSES AND SIGNALING|POORLY CHARACTERIZED	Posttranslational modification, protein turnover, chaperones |General function prediction only	O	COG5272	ubiquitin	Cellular Component: nucleus (GO:0005634);|Cellular Component: cytoplasm (GO:0005737);
759_t	2314289	2315339	gi|695534247|ref|XP_009541337.1|	hypothetical protein HETIRDRAFT_431773 [Heterobasidion irregulare TC 32-1]	O74862.1	RecName: Full=rRNA-processing protein utp23; AltName: Full=U three protein 23	hir:HETIRDRAFT_431773	K14773	UTP23	U3 small nucleolar RNA-associated protein 23	--	--	KOG3164	Uncharacterized proteins of PilT N-term./Vapc superfamily	[R]	POORLY CHARACTERIZED	General function prediction only	S	COG1412	small subunit (SSU) processome component, homolog	Biological Process: maturation of SSU-rRNA from tricistronic rRNA transcript (SSU-rRNA, 5.8S rRNA, LSU-rRNA) (GO:0000462);|Cellular Component: nucleolus (GO:0005730);|Biological Process: rRNA processing (GO:0006364);|Cellular Component: small-subunit processome (GO:0032040);|Molecular Function: small ribosomal subunit rRNA binding (GO:0070181);
760_t	2315622	2316654	gi|527303476|gb|EPT04254.1|	hypothetical protein FOMPIDRAFT_1028022 [Fomitopsis pinicola FP-58527 SS1]	A5PJA8.1	RecName: Full=ER membrane protein complex subunit 7; Flags: Precursor	--	--	--	--	--	--	KOG3306	Predicted membrane protein	[S]	POORLY CHARACTERIZED	Function unknown	S	ENOG4111IA7	ER membrane protein complex subunit 7	Cellular Component: integral component of membrane (GO:0016021);|Molecular Function: carbohydrate binding (GO:0030246);|Cellular Component: ER membrane protein complex (GO:0072546);
761_t	2316998	2319711	gi|618809645|ref|XP_007307518.1|	hypothetical protein STEHIDRAFT_123832 [Stereum hirsutum FP-91666 SS1]	--	--	--	--	--	--	--	--	--	--	--	--	--	S	ENOG4111UKW	Conserved hypothetical, protein	--
762_t	2321185	2323343	gi|1012970492|gb|KYQ45232.1|	scyllo-inositol 2-dehydrogenase (NAD(+)) [Hypsizygus marmoreus]	P77376.2	RecName: Full=Uncharacterized oxidoreductase YdgJ	shs:STEHIDRAFT_164907	K18106	GAAA	D-galacturonate reductase	ko00040	Pentose and glucuronate interconversions	--	--	--	--	--	S	ENOG410XRKJ	Rossmann fold oxidoreductase	Molecular Function: oxidoreductase activity (GO:0016491);
763_t	2324828	2326338	gi|695535472|ref|XP_009541703.1|	hypothetical protein HETIRDRAFT_307405 [Heterobasidion irregulare TC 32-1]	C4YR54.1	RecName: Full=G1/S-specific cyclin CCN1	--	--	--	--	--	--	KOG0653	Cyclin B and related kinase-activating proteins	[D]	CELLULAR PROCESSES AND SIGNALING	Cell cycle control, cell division, chromosome partitioning	D	COG5024	g2 mitotic-specific	Biological Process: regulation of cyclin-dependent protein serine/threonine kinase activity (GO:0000079);|Cellular Component: nucleus (GO:0005634);|Biological Process: cell cycle (GO:0007049);|Biological Process: cell division (GO:0051301);|Biological Process: regulation of G1/S transition of mitotic cell cycle (GO:2000045);
764_t	2330066	2334249	gi|695534219|ref|XP_009541330.1|	hypothetical protein HETIRDRAFT_443220 [Heterobasidion irregulare TC 32-1]	--	--	--	--	--	--	--	--	--	--	--	--	--	S	ENOG4110CWY	NA	--
765_t	2334296	2339163	gi|695553407|ref|XP_009546367.1|	hypothetical protein HETIRDRAFT_318296 [Heterobasidion irregulare TC 32-1]	Q9LQV2.1	RecName: Full=RNA-dependent RNA polymerase 1; Short=AtRDRP1; AltName: Full=RNA-directed RNA polymerase 1	--	--	--	--	--	--	KOG0988	RNA-directed RNA polymerase QDE-1 required for posttranscriptional gene silencing and RNA interference	[A]	INFORMATION STORAGE AND PROCESSING	RNA processing and modification	K	ENOG410XQMQ	rna polymerase	Molecular Function: RNA binding (GO:0003723);|Molecular Function: RNA-directed 5'-3' RNA polymerase activity (GO:0003968);|Biological Process: defense response (GO:0006952);|Biological Process: response to virus (GO:0009615);|Biological Process: response to salicylic acid (GO:0009751);|Biological Process: wax biosynthetic process (GO:0010025);|Biological Process: production of siRNA involved in R…
766_t	2339309	2339925	gi|751179672|gb|KIL65626.1|	hypothetical protein M378DRAFT_161940 [Amanita muscaria Koide BX008]	O14036.1	RecName: Full=Small nuclear ribonucleoprotein Sm D2; Short=Sm-D2; AltName: Full=Complexed with cdc5 protein 9; AltName: Full=snRNP core protein D2	gtr:GLOTRDRAFT_53411	K11096	SNRPD2, SMD2	small nuclear ribonucleoprotein D2	ko03040	Spliceosome	KOG3459	Small nuclear ribonucleoprotein (snRNP) Sm core protein	[A]	INFORMATION STORAGE AND PROCESSING	RNA processing and modification	K	COG1958	small nuclear ribonucleoprotein	Biological Process: spliceosomal snRNP assembly (GO:0000387);|Biological Process: mRNA 5'-splice site recognition (GO:0000395);|Cellular Component: Prp19 complex (GO:0000974);|Cellular Component: nucleus (GO:0005634);|Cellular Component: spliceosomal complex (GO:0005681);|Cellular Component: U5 snRNP (GO:0005682);|Cellular Component: U1 snRNP (GO:0005685);|Cellular Component: U2 snRNP (GO:0005686…
767_t	2339950	2342244	gi|618815988|ref|XP_007310584.1|	hypothetical protein STEHIDRAFT_105563 [Stereum hirsutum FP-91666 SS1]	A8N1X3.1	RecName: Full=Pescadillo homolog; AltName: Full=Nucleolar protein 7 homolog	shs:STEHIDRAFT_105563	K14843	PES1, NOP7	pescadillo	--	--	KOG2481	Protein required for normal rRNA processing	[A]	INFORMATION STORAGE AND PROCESSING	RNA processing and modification	J	COG5163	Component of the NOP7 complex, which is required for maturation of the 25S and 5.8S ribosomal RNAs and formation of the 60S ribosome (By similarity)	Biological Process: maturation of SSU-rRNA from tricistronic rRNA transcript (SSU-rRNA, 5.8S rRNA, LSU-rRNA) (GO:0000462);|Cellular Component: nucleoplasm (GO:0005654);|Cellular Component: preribosome, large subunit precursor (GO:0030687);|Biological Process: ribosomal large subunit biogenesis (GO:0042273);|Biological Process: cell cycle DNA replication (GO:0044786);|Molecular Function: large rib…
768_t	2342485	2342955	gi|636603887|ref|XP_008033078.1|	hypothetical protein TRAVEDRAFT_110559 [Trametes versicolor FP-101664 SS1]	--	--	--	--	--	--	--	--	--	--	--	--	--	--	--	--	--
769_t	2343453	2344346	gi|527297270|gb|EPS98089.1|	hypothetical protein FOMPIDRAFT_1127287 [Fomitopsis pinicola FP-58527 SS1]	--	--	--	--	--	--	--	--	--	--	--	--	--	--	--	--	--
770_t	2344696	2349149	gi|695534207|ref|XP_009541327.1|	hypothetical protein HETIRDRAFT_378371 [Heterobasidion irregulare TC 32-1]	O13817.2	RecName: Full=Protein transport protein sec73	--	--	--	--	--	--	KOG0929	Guanine nucleotide exchange factor	[U]	CELLULAR PROCESSES AND SIGNALING	Intracellular trafficking, secretion, and vesicular transport	S	COG5307	and Sec7 domain	Molecular Function: ARF guanyl-nucleotide exchange factor activity (GO:0005086);|Cellular Component: cytosol (GO:0005829);|Biological Process: intracellular protein transport (GO:0006886);|Biological Process: exocytosis (GO:0006887);|Biological Process: vesicle-mediated transport (GO:0016192);|Biological Process: regulation of ARF protein signal transduction (GO:0032012);|Cellular Component: cell…
771_t	2349942	2351863	gi|695534203|ref|XP_009541326.1|	hypothetical protein HETIRDRAFT_424240 [Heterobasidion irregulare TC 32-1]	--	--	--	--	--	--	--	--	--	--	--	--	--	--	--	--	--
772_t	2352288	2355959	gi|749769900|gb|KII94329.1|	hypothetical protein PLICRDRAFT_101449 [Plicaturopsis crispa FD-325 SS-3]	P38254.2	RecName: Full=Probable tubulin--tyrosine ligase PBY1; AltName: Full=P-body-associated protein 1	--	--	--	--	--	--	KOG2157	Predicted tubulin-tyrosine ligase	[O]	CELLULAR PROCESSES AND SIGNALING	Posttranslational modification, protein turnover, chaperones	S	ENOG410XQDM	Tubulin tyrosine ligase-like family, member	Cellular Component: P-body (GO:0000932);|Molecular Function: tubulin-tyrosine ligase activity (GO:0004835);|Biological Process: cellular protein modification process (GO:0006464);|Molecular Function: hydrolase activity (GO:0016787);
773_t	2356746	2358193	gi|695534195|ref|XP_009541324.1|	hypothetical protein HETIRDRAFT_431764 [Heterobasidion irregulare TC 32-1]	P40054.1	RecName: Full=D-3-phosphoglycerate dehydrogenase 1; Short=3-PGDH 1; AltName: Full=2-oxoglutarate reductase	hir:HETIRDRAFT_431764	K00058	serA, PHGDH	D-3-phosphoglycerate dehydrogenase / 2-oxoglutarate reductase	ko00260|ko01200|ko00680|ko01230	Glycine, serine and threonine metabolism|Carbon metabolism|Methane metabolism|Biosynthesis of amino acids	KOG0068	D-3-phosphoglycerate dehydrogenase, D-isomer-specific 2-hydroxy acid dehydrogenase superfamily	[E]	METABOLISM	Amino acid transport and metabolism	E	COG0111	Dehydrogenase	Molecular Function: phosphoglycerate dehydrogenase activity (GO:0004617);|Biological Process: L-serine biosynthetic process (GO:0006564);|Biological Process: serine family amino acid biosynthetic process (GO:0009070);|Molecular Function: NAD binding (GO:0051287);|Molecular Function: alpha-ketoglutarate reductase activity (GO:0061759);
774_t	2358406	2360159	gi|695534191|ref|XP_009541323.1|	hypothetical protein HETIRDRAFT_306558 [Heterobasidion irregulare TC 32-1]	Q9P4P9.2	RecName: Full=Imidazole glycerol phosphate synthase hisHF; Short=IGP synthase; Short=IGPS; Short=ImGP synthase; Includes: RecName: Full=Glutamine amidotransferase; Includes: RecName: Full=Cyclase	hir:HETIRDRAFT_306558	K01663	HIS7	glutamine amidotransferase / cyclase	ko01230|ko00340	Biosynthesis of amino acids|Histidine metabolism	KOG0623	Glutamine amidotransferase/cyclase	[E]	METABOLISM	Amino acid transport and metabolism	E	COG0118	IGPS catalyzes the conversion of PRFAR and glutamine to IGP, AICAR and glutamate. The hisH subunit provides the glutamine amidotransferase activity that produces the ammonia necessary to hisF for the synthesis of IGP and AICAR (By similarity)	Biological Process: histidine biosynthetic process (GO:0000105);|Molecular Function: imidazoleglycerol-phosphate synthase activity (GO:0000107);|Cellular Component: cytoplasm (GO:0005737);|Biological Process: glutamine metabolic process (GO:0006541);|Molecular Function: oxo-acid-lyase activity (GO:0016833);
775_t	2360850	2362441	gi|695534187|ref|XP_009541322.1|	hypothetical protein HETIRDRAFT_407073 [Heterobasidion irregulare TC 32-1]	P38809.1	RecName: Full=Uncharacterized protein YHR097C	--	--	--	--	--	--	--	--	--	--	--	S	ENOG410Y463	Pal1 cell morphology protein	Biological Process: regulation of cell shape (GO:0008360);|Cellular Component: site of polarized growth (GO:0030427);|Cellular Component: medial cortex (GO:0031097);|Cellular Component: nuclear periphery (GO:0034399);|Cellular Component: cell tip (GO:0051286);|Biological Process: fungal-type cell wall organization or biogenesis (GO:0071852);
776_t	2362860	2364689	gi|695534182|ref|XP_009541321.1|	hypothetical protein HETIRDRAFT_431762 [Heterobasidion irregulare TC 32-1]	Q6CMK7.1	RecName: Full=Delta 8-(E)-sphingolipid desaturase	hir:HETIRDRAFT_431762	K13076	SLD	sphingolipid 8-(E)-desaturase	--	--	KOG4232	Delta 6-fatty acid desaturase/delta-8 sphingolipid desaturase	[I]	METABOLISM	Lipid transport and metabolism	I	ENOG410XVSZ	Fatty acid desaturase	Biological Process: sphingolipid metabolic process (GO:0006665);|Cellular Component: integral component of membrane (GO:0016021);|Molecular Function: oxidoreductase activity (GO:0016491);|Molecular Function: metal ion binding (GO:0046872);
777_t	2364978	2365769	gi|695534178|ref|XP_009541320.1|	hypothetical protein HETIRDRAFT_407072 [Heterobasidion irregulare TC 32-1]	O74175.1	RecName: Full=60S ribosomal protein L13	hir:HETIRDRAFT_407072	K02873	RP-L13e, RPL13	large subunit ribosomal protein L13e	ko03010	Ribosome	KOG3295	60S Ribosomal protein L13	[J]	INFORMATION STORAGE AND PROCESSING	Translation, ribosomal structure and biogenesis	J	COG4352	cytoplasmic translation	Biological Process: cytoplasmic translation (GO:0002181);|Molecular Function: RNA binding (GO:0003723);|Molecular Function: structural constituent of ribosome (GO:0003735);|Cellular Component: cytosol (GO:0005829);|Biological Process: translation (GO:0006412);|Cellular Component: cytosolic large ribosomal subunit (GO:0022625);
778_t	2366220	2368190	--	--	--	--	--	--	--	--	--	--	--	--	--	--	--	--	--	--	--
779_t	2368605	2369721	gi|695553694|ref|XP_009546436.1|	hypothetical protein HETIRDRAFT_317175 [Heterobasidion irregulare TC 32-1]	O13767.1	RecName: Full=Uncharacterized protein C17A5.05c	--	--	--	--	--	--	--	--	--	--	--	S	ENOG4111WGU	NA	Cellular Component: nucleus (GO:0005634);|Cellular Component: cytosol (GO:0005829);|Molecular Function: methyltransferase activity (GO:0008168);
780_t	2369897	2371120	gi|695553698|ref|XP_009546437.1|	hypothetical protein HETIRDRAFT_475358 [Heterobasidion irregulare TC 32-1]	P0CR46.1	RecName: Full=Sensitive to high expression protein 9 homolog, mitochondrial; Flags: Precursor	hir:HETIRDRAFT_475358	K17983	SHE9	sensitive to high expression protein 9, mitochondrial	--	--	--	--	--	--	--	U	ENOG4111HP4	Required for the maintenance of the structure of the mitochondrial inner membrane. Involved in mitochondrial morphology. Causes growth arrest when highly overexpressed (By similarity)	Cellular Component: mitochondrial inner membrane (GO:0005743);|Biological Process: inner mitochondrial membrane organization (GO:0007007);|Cellular Component: integral component of membrane (GO:0016021);
781_t	2371738	2372928	gi|695534170|ref|XP_009541318.1|	hypothetical protein HETIRDRAFT_431760 [Heterobasidion irregulare TC 32-1]	--	--	--	--	--	--	--	--	--	--	--	--	--	S	ENOG410Y7Z5	NA	--
782_t	2373544	2374446	gi|695534162|ref|XP_009541316.1|	hypothetical protein HETIRDRAFT_424232 [Heterobasidion irregulare TC 32-1]	--	--	--	--	--	--	--	--	--	--	--	--	--	S	ENOG4110CH0	NA	--
783_t	2375159	2375710	--	--	--	--	--	--	--	--	--	--	--	--	--	--	--	--	--	--	--
784_t	2376006	2378652	gi|695530611|ref|XP_009540412.1|	hypothetical protein HETIRDRAFT_59490 [Heterobasidion irregulare TC 32-1]	O13282.1	RecName: Full=Transcription initiation factor TFIID subunit 5; AltName: Full=Transcription initiation factor TFIID 72 kDa subunit; Short=TAFII-72	hir:HETIRDRAFT_59490	K03130	TAF5	transcription initiation factor TFIID subunit 5	ko03022	Basal transcription factors	KOG0263	Transcription initiation factor TFIID, subunit TAF5 (also component of histone acetyltransferase SAGA)	[K]	INFORMATION STORAGE AND PROCESSING	Transcription	K	ENOG410XPM5	TAF5-like RNA polymerase II, p300 CBP-associated factor (PCAF)-associated factor	Cellular Component: SAGA complex (GO:0000124);|Cellular Component: nucleus (GO:0005634);|Cellular Component: transcription factor TFIID complex (GO:0005669);|Cellular Component: cytosol (GO:0005829);|Biological Process: chromatin remodeling (GO:0006338);|Biological Process: regulation of transcription, DNA-templated (GO:0006355);|Biological Process: transcription initiation from RNA polymerase II…
785_t	2379160	2382036	gi|749901010|gb|KIJ68526.1|	hypothetical protein HYDPIDRAFT_24796 [Hydnomerulius pinastri MD-312]	O34748.1	RecName: Full=Probable ATP-dependent DNA helicase RecQ	--	--	--	--	--	--	KOG0352	ATP-dependent DNA helicase	[L]	INFORMATION STORAGE AND PROCESSING	Replication, recombination and repair	L	COG0514	atp-dependent dna helicase	Molecular Function: DNA binding (GO:0003677);|Molecular Function: ATP binding (GO:0005524);|Cellular Component: chromosome (GO:0005694);|Cellular Component: cytoplasm (GO:0005737);|Biological Process: DNA replication (GO:0006260);|Biological Process: DNA repair (GO:0006281);|Biological Process: DNA recombination (GO:0006310);|Molecular Function: four-way junction helicase activity (GO:0009378);|B…
786_t	2382493	2384628	gi|695530606|ref|XP_009540411.1|	putative NADPH oxidase [Heterobasidion irregulare TC 32-1]	Q9XYS3.1	RecName: Full=Superoxide-generating NADPH oxidase heavy chain subunit A; AltName: Full=NADPH oxidase A; AltName: Full=Superoxide-generating NADPH oxidase flavocytochrome A	hir:HETIRDRAFT_59486	K08008	NOX, GP91	NADPH oxidase 1	ko04066|ko04145	HIF-1 signaling pathway|Phagosome	KOG0039	Ferric reductase, NADH/NADPH oxidase and related proteins	[PQ]	METABOLISM|METABOLISM	Inorganic ion transport and metabolism |Secondary metabolites biosynthesis, transport and catabolism	U	ENOG410XNZY	NADPH Oxidase	Cellular Component: integral component of membrane (GO:0016021);|Molecular Function: superoxide-generating NADPH oxidase activity (GO:0016175);|Molecular Function: heme binding (GO:0020037);|Biological Process: sporulation resulting in formation of a cellular spore (GO:0030435);|Biological Process: sorocarp development (GO:0030587);|Biological Process: superoxide anion generation (GO:0042554);|Bi…
787_t	2385189	2388444	gi|646399337|gb|KDQ63472.1|	hypothetical protein JAAARDRAFT_29493 [Jaapia argillacea MUCL 33604]	Q556Y9.1	RecName: Full=Mitotic spindle assembly checkpoint protein MAD2A; AltName: Full=Mitotic arrest deficient 2-like protein 1; Short=MAD2-like protein 1	dsq:DICSQDRAFT_45805	K02537	MAD2	mitotic spindle assembly checkpoint protein MAD2	ko04114|ko04110|ko04111|ko04113	Oocyte meiosis|Cell cycle|Cell cycle - yeast|Meiosis - yeast	KOG3285	Spindle assembly checkpoint protein	[DZ]	CELLULAR PROCESSES AND SIGNALING|CELLULAR PROCESSES AND SIGNALING	Cell cycle control, cell division, chromosome partitioning |Cytoskeleton	S	ENOG410XSD7	mitotic spindle	Cellular Component: kinetochore (GO:0000776);|Cellular Component: condensed chromosome kinetochore (GO:0000777);|Cellular Component: nucleus (GO:0005634);|Cellular Component: cytoplasm (GO:0005737);|Biological Process: mitotic cell cycle checkpoint (GO:0007093);|Biological Process: mitotic spindle assembly checkpoint (GO:0007094);|Biological Process: cell division (GO:0051301);|Biological Process…
788_t	2388681	2393802	gi|695534148|ref|XP_009541312.1|	hypothetical protein HETIRDRAFT_305527 [Heterobasidion irregulare TC 32-1]	Q9URX8.3	RecName: Full=Probable nucleoporin C890.06	hir:HETIRDRAFT_305527	K14312	NUP155, NUP170, NUP157	nuclear pore complex protein Nup155	ko03013	RNA transport	KOG1900	Nuclear pore complex, Nup155 component (D Nup154, sc Nup157/Nup170)	[YU]	CELLULAR PROCESSES AND SIGNALING|CELLULAR PROCESSES AND SIGNALING	Nuclear structure |Intracellular trafficking, secretion, and vesicular transport	U	COG5308	nuclear pore complex protein	Biological Process: transcription-dependent tethering of RNA polymerase II gene DNA at nuclear periphery (GO:0000972);|Cellular Component: nuclear envelope (GO:0005635);|Cellular Component: nuclear pore (GO:0005643);|Cellular Component: cytoplasm (GO:0005737);|Biological Process: RNA export from nucleus (GO:0006405);|Biological Process: rRNA export from nucleus (GO:0006407);|Biological Process: p…
789_t	2394043	2395068	gi|751727062|gb|KIM75411.1|	hypothetical protein PILCRDRAFT_827334 [Piloderma croceum F 1598]	--	--	--	--	--	--	--	--	--	--	--	--	--	O	ENOG41121WW	NA	--
790_t	2395992	2396801	gi|597902036|ref|XP_007298317.1|	mitochondrial carrier [Stereum hirsutum FP-91666 SS1]	Q54W11.1	RecName: Full=Mitochondrial substrate carrier family protein L	shs:STEHIDRAFT_89755	K15109	SLC25A20_29, CACT, CACL, CRC1	solute carrier family 25 (mitochondrial carnitine/acylcarnitine transporter), member 20/29	--	--	KOG0762	Mitochondrial carrier protein	[C]	METABOLISM	Energy production and conversion	S	ENOG410Z9ZS	carrier protein	Cellular Component: mitochondrial inner membrane (GO:0005743);|Biological Process: mitochondrial transport (GO:0006839);|Cellular Component: integral component of membrane (GO:0016021);|Molecular Function: transmembrane transporter activity (GO:0022857);
791_t	2397219	2398077	gi|695534140|ref|XP_009541310.1|	hypothetical protein HETIRDRAFT_307095 [Heterobasidion irregulare TC 32-1]	Q6PAQ4.2	RecName: Full=RNA exonuclease 4; AltName: Full=Exonuclease XPMC2; AltName: Full=Prevents mitotic catastrophe 2 protein homolog	hir:HETIRDRAFT_307095	K18327	REXO4, REX4	RNA exonuclease 4	--	--	KOG2249	3'-5' exonuclease	[L]	INFORMATION STORAGE AND PROCESSING	Replication, recombination and repair	L	COG0847	DNA polymerase iii	Molecular Function: nucleic acid binding (GO:0003676);|Cellular Component: nucleus (GO:0005634);|Cellular Component: nucleolus (GO:0005730);|Biological Process: rRNA processing (GO:0006364);|Molecular Function: 3'-5' exonuclease activity (GO:0008408);|Cellular Component: nuclear speck (GO:0016607);
792_t	2399227	2400986	gi|646399343|gb|KDQ63478.1|	hypothetical protein JAAARDRAFT_379604 [Jaapia argillacea MUCL 33604]	--	--	--	--	--	--	--	--	--	--	--	--	--	S	ENOG4110CNW	NA	--
793_t	2401030	2402809	gi|695534131|ref|XP_009541308.1|	hypothetical protein HETIRDRAFT_306187 [Heterobasidion irregulare TC 32-1]	--	--	--	--	--	--	--	--	--	--	--	--	--	S	ENOG410XV8E	NA	--
794_t	2403798	2409523	gi|695534126|ref|XP_009541307.1|	hypothetical protein HETIRDRAFT_413711 [Heterobasidion irregulare TC 32-1]	Q8X226.1	RecName: Full=Probable O-acetyltransferase CAS1; AltName: Full=Capsule synthesis protein 1	--	--	--	--	--	--	KOG1699	O-acetyltransferase	[R]	POORLY CHARACTERIZED	General function prediction only	S	ENOG410XPE6	CAS1 domain containing 1	Cellular Component: integral component of membrane (GO:0016021);|Molecular Function: oxidoreductase activity (GO:0016491);|Molecular Function: transferase activity (GO:0016740);
795_t	2409878	2411747	gi|1024084635|gb|KZV77514.1|	NTF2-like protein [Peniophora sp. CONT]	--	--	--	--	--	--	--	--	--	--	--	--	--	Q	COG0412	dienelactone hydrolase	--
796_t	2412400	2415585	gi|695534110|ref|XP_009541303.1|	hypothetical protein HETIRDRAFT_469386 [Heterobasidion irregulare TC 32-1]	Q9UTB0.1	RecName: Full=Dilute domain-containing protein C25B8.08	--	--	--	--	--	--	--	--	--	--	--	S	ENOG4110TX8	DIL and Ankyrin	Cellular Component: cytoplasm (GO:0005737);|Cellular Component: Golgi apparatus (GO:0005794);
797_t	2416066	2418843	gi|1044613996|gb|OCB88556.1|	hypothetical protein A7U60_g4259 [Sanghuangporus baumii]	Q54X16.2	RecName: Full=Glucose-induced degradation protein 8 homolog	--	--	--	--	--	--	KOG2659	LisH motif-containing protein	[Z]	CELLULAR PROCESSES AND SIGNALING	Cytoskeleton	S	ENOG410XRG3	GID complex subunit 8 homolog (S. cerevisiae)	Cellular Component: nucleus (GO:0005634);
798_t	2419074	2424618	gi|749769451|gb|KII93880.1|	hypothetical protein PLICRDRAFT_36100 [Plicaturopsis crispa FD-325 SS-3]	Q10407.1	RecName: Full=MAP kinase kinase kinase mkh1	shs:STEHIDRAFT_46279	K11229	BCK1	mitogen-activated protein kinase kinase kinase	ko04011|ko04139	MAPK signaling pathway - yeast|Regulation of mitophagy - yeast	KOG0198	MEKK and related serine/threonine protein kinases	[T]	CELLULAR PROCESSES AND SIGNALING	Signal transduction mechanisms	T	ENOG410XQGS	mitogen-activated protein kinase kinase kinase	Biological Process: MAPK cascade (GO:0000165);|Cellular Component: division septum (GO:0000935);|Molecular Function: MAP kinase kinase kinase activity (GO:0004709);|Molecular Function: ATP binding (GO:0005524);|Cellular Component: cytoplasm (GO:0005737);|Cellular Component: cytosol (GO:0005829);|Biological Process: regulation of mitotic cell cycle (GO:0007346);|Biological Process: stress-activate…
799_t	2427312	2429587	gi|695534090|ref|XP_009541298.1|	hypothetical protein HETIRDRAFT_306247 [Heterobasidion irregulare TC 32-1]	Q058N0.1	RecName: Full=IQ domain-containing protein IQM5; AltName: Full=IQ motif-containing protein 5	--	--	--	--	--	--	--	--	--	--	--	S	ENOG410XYNX	Calmodulin-binding	Cellular Component: nucleus (GO:0005634);|Cellular Component: cytoplasm (GO:0005737);
800_t	2429737	2430487	gi|695534086|ref|XP_009541297.1|	hypothetical protein HETIRDRAFT_121782 [Heterobasidion irregulare TC 32-1]	Q3B8G0.1	RecName: Full=UPF0587 protein C1orf123 homolog	--	--	--	--	--	--	KOG1296	Uncharacterized conserved protein	[S]	POORLY CHARACTERIZED	Function unknown	S	ENOG4111J9K	Chromosome 1 open reading frame 123	--
801_t	2430528	2431666	gi|695534082|ref|XP_009541296.1|	hypothetical protein HETIRDRAFT_307574 [Heterobasidion irregulare TC 32-1]	--	--	hir:HETIRDRAFT_307574	K17413	MRPS35	small subunit ribosomal protein S35	--	--	--	--	--	--	--	S	ENOG41102DU	Mitochondrial ribosomal subunit protein	--
802_t	2432087	2434342	gi|597903322|ref|XP_007298960.1|	carbon-nitrogen hydrolase [Stereum hirsutum FP-91666 SS1]	Q89PT3.1	RecName: Full=Nitrilase blr3397	shs:STEHIDRAFT_117582	K13035	NIT4	beta-cyano-L-alanine hydratase/nitrilase	ko00460	Cyanoamino acid metabolism	KOG0805	Carbon-nitrogen hydrolase	[E]	METABOLISM	Amino acid transport and metabolism	S	COG0388	nitrilase cyanide hydratase and apolipoprotein n-acyltransferase	Biological Process: nitrogen compound metabolic process (GO:0006807);|Molecular Function: aliphatic nitrilase activity (GO:0018762);|Biological Process: protein homooligomerization (GO:0051260);
803_t	2434639	2440173	gi|1018927432|dbj|GAT44111.1|	predicted protein [Mycena chlorophos]	P39826.1	RecName: Full=Cell division control protein 3	hir:HETIRDRAFT_431738	K15436	TRPO3, MTR10	transportin-3	--	--	KOG2655	Septin family protein (P-loop GTPase)	[DZU]	CELLULAR PROCESSES AND SIGNALING|CELLULAR PROCESSES AND SIGNALING|CELLULAR PROCESSES AND SIGNALING	Cell cycle control, cell division, chromosome partitioning |Cytoskeleton |Intracellular trafficking, secretion, and vesicular transport	U	ENOG410XRKT	transportin 3	Molecular Function: GTP binding (GO:0005525);|Cellular Component: cellular bud neck (GO:0005935);|Biological Process: cell cycle (GO:0007049);|Biological Process: cell division (GO:0051301);
804_t	2440654	2441948	gi|695559153|ref|XP_009547854.1|	quinone oxidoreductase 16 [Heterobasidion irregulare TC 32-1]	Q9P7F4.1	RecName: Full=Zinc-type alcohol dehydrogenase-like protein C2E1P3.01	--	--	--	--	--	--	KOG1198	Zinc-binding oxidoreductase	[CR]	METABOLISM|POORLY CHARACTERIZED	Energy production and conversion |General function prediction only	S	ENOG4111F5D	oxidoreductase, zinc-binding dehydrogenase family	Cellular Component: mitochondrion (GO:0005739);|Molecular Function: alcohol dehydrogenase (NADP+) activity (GO:0008106);|Molecular Function: zinc ion binding (GO:0008270);
805_t	2442589	2443785	--	--	--	--	--	--	--	--	--	--	--	--	--	--	--	--	--	--	--
806_t	2444020	2444608	gi|749761953|gb|KII86788.1|	hypothetical protein PLICRDRAFT_93441 [Plicaturopsis crispa FD-325 SS-3]	--	--	--	--	--	--	--	--	--	--	--	--	--	--	--	--	--
807_t	2445019	2446433	gi|695530598|ref|XP_009540409.1|	hypothetical protein HETIRDRAFT_59461 [Heterobasidion irregulare TC 32-1]	Q94522.3	RecName: Full=Succinate--CoA ligase [ADP/GDP-forming] subunit alpha, mitochondrial; AltName: Full=Succinyl-CoA synthetase subunit alpha; Short=SCS-alpha; Flags: Precursor	hir:HETIRDRAFT_59461	K01899	LSC1	succinyl-CoA synthetase alpha subunit	ko00020|ko00640|ko01200	Citrate cycle (TCA cycle)|Propanoate metabolism|Carbon metabolism	KOG1255	Succinyl-CoA synthetase, alpha subunit	[C]	METABOLISM	Energy production and conversion	C	COG0074	Succinyl-CoA ligase ADP-forming subunit alpha	Molecular Function: nucleotide binding (GO:0000166);|Molecular Function: succinate-CoA ligase (ADP-forming) activity (GO:0004775);|Molecular Function: succinate-CoA ligase (GDP-forming) activity (GO:0004776);|Molecular Function: succinyl-CoA hydrolase activity (GO:0004778);|Cellular Component: mitochondrion (GO:0005739);|Cellular Component: mitochondrial matrix (GO:0005759);|Biological Process: t…
808_t	2446547	2449496	gi|751727034|gb|KIM75383.1|	hypothetical protein PILCRDRAFT_827294 [Piloderma croceum F 1598]	P37454.1	RecName: Full=Exodeoxyribonuclease	hir:HETIRDRAFT_308415	K10771	APEX1	AP endonuclease 1	ko03410	Base excision repair	KOG1294	Apurinic/apyrimidinic endonuclease and related enzymes	[L]	INFORMATION STORAGE AND PROCESSING	Replication, recombination and repair	L	COG0708	Exodeoxyribonuclease III	Molecular Function: DNA binding (GO:0003677);|Molecular Function: DNA-(apurinic or apyrimidinic site) lyase activity (GO:0003906);|Molecular Function: endonuclease activity (GO:0004519);|Cellular Component: cytoplasm (GO:0005737);|Biological Process: base-excision repair (GO:0006284);|Molecular Function: double-stranded DNA 3'-5' exodeoxyribonuclease activity (GO:0008311);|Molecular Function: exo…
809_t	2450711	2452576	gi|597903342|ref|XP_007298970.1|	ARM repeat-containing protein [Stereum hirsutum FP-91666 SS1]	B6HJ92.1	RecName: Full=Importin subunit alpha; AltName: Full=Karyopherin alpha	--	--	--	--	--	--	KOG0166	Karyopherin (importin) alpha	[U]	CELLULAR PROCESSES AND SIGNALING	Intracellular trafficking, secretion, and vesicular transport	U	COG5064	importin subunit alpha	Cellular Component: nucleus (GO:0005634);|Cellular Component: cytoplasm (GO:0005737);|Biological Process: protein import into nucleus (GO:0006606);|Molecular Function: protein transporter activity (GO:0008565);
810_t	2452943	2456301	gi|695534051|ref|XP_009541288.1|	hypothetical protein HETIRDRAFT_447910 [Heterobasidion irregulare TC 32-1]	O74762.1	RecName: Full=26S proteasome regulatory subunit rpn2	hir:HETIRDRAFT_447910	K03032	PSMD1, RPN2	26S proteasome regulatory subunit N2	ko03050	Proteasome	KOG2062	26S proteasome regulatory complex, subunit RPN2/PSMD1	[O]	CELLULAR PROCESSES AND SIGNALING	Posttranslational modification, protein turnover, chaperones	O	COG5116	26s proteasome	Cellular Component: nucleus (GO:0005634);|Cellular Component: cytosol (GO:0005829);|Cellular Component: proteasome regulatory particle, base subcomplex (GO:0008540);|Molecular Function: enzyme regulator activity (GO:0030234);|Cellular Component: proteasome storage granule (GO:0034515);|Biological Process: regulation of protein catabolic process (GO:0042176);|Biological Process: proteasome-mediate…
811_t	2456484	2457072	gi|695534047|ref|XP_009541287.1|	hypothetical protein HETIRDRAFT_145456, partial [Heterobasidion irregulare TC 32-1]	P32799.1	RecName: Full=Cytochrome c oxidase subunit 6A, mitochondrial; AltName: Full=Cytochrome c oxidase polypeptide VIa; Flags: Precursor	hir:HETIRDRAFT_145456	K02266	COX6A	cytochrome c oxidase subunit 6a	ko00190	Oxidative phosphorylation	KOG3469	Cytochrome c oxidase, subunit VIa/COX13	[C]	METABOLISM	Energy production and conversion	O	ENOG411253X	Cytochrome c oxidase polypeptide VIa	Molecular Function: cytochrome-c oxidase activity (GO:0004129);|Cellular Component: mitochondrion (GO:0005739);|Cellular Component: mitochondrial respiratory chain complex IV (GO:0005751);|Biological Process: mitochondrial electron transport, cytochrome c to oxygen (GO:0006123);|Biological Process: aerobic respiration (GO:0009060);|Molecular Function: enzyme regulator activity (GO:0030234);|Biolo…
812_t	2457729	2458927	gi|597912757|ref|XP_007303677.1|	hypothetical protein STEHIDRAFT_168178 [Stereum hirsutum FP-91666 SS1]	--	--	--	--	--	--	--	--	--	--	--	--	--	--	--	--	--
813_t	2459295	2460377	gi|597901784|ref|XP_007298191.1|	ribulose-phosphate 3-epimerase [Stereum hirsutum FP-91666 SS1]	Q6FL81.1	RecName: Full=Ribulose-phosphate 3-epimerase; AltName: Full=Pentose-5-phosphate 3-epimerase; Short=PPE; AltName: Full=RPE	shs:STEHIDRAFT_71779	K01783	rpe, RPE	ribulose-phosphate 3-epimerase	ko00710|ko01200|ko00040|ko00030|ko01230	Carbon fixation in photosynthetic organisms|Carbon metabolism|Pentose and glucuronate interconversions|Pentose phosphate pathway|Biosynthesis of amino acids	KOG3111	D-ribulose-5-phosphate 3-epimerase	[G]	METABOLISM	Carbohydrate transport and metabolism	G	COG0036	ribulose-phosphate 3-epimerase activity	Molecular Function: ribulose-phosphate 3-epimerase activity (GO:0004750);|Biological Process: carbohydrate metabolic process (GO:0005975);|Biological Process: pentose-phosphate shunt (GO:0006098);|Molecular Function: metal ion binding (GO:0046872);
814_t	2460827	2466012	gi|807745569|ref|XP_012177579.1|	predicted protein [Fibroporia radiculosa]	O94122.1	RecName: Full=Pyruvate kinase; Short=PK	hir:HETIRDRAFT_378293	K11806	WDSOF1	WD repeat and SOF domain-containing protein 1	--	--	KOG2323	Pyruvate kinase	[G]	METABOLISM	Carbohydrate transport and metabolism	S	ENOG4112CD8	SnoRNA binding protein	Molecular Function: magnesium ion binding (GO:0000287);|Molecular Function: pyruvate kinase activity (GO:0004743);|Molecular Function: ATP binding (GO:0005524);|Molecular Function: kinase activity (GO:0016301);|Molecular Function: potassium ion binding (GO:0030955);
815_t	2466839	2469476	gi|749769428|gb|KII93857.1|	hypothetical protein PLICRDRAFT_36080 [Plicaturopsis crispa FD-325 SS-3]	O74954.1	RecName: Full=Transcription factor cbf11; AltName: Full=C-promoter element-binding factor-like protein 11	--	--	--	--	--	--	KOG3743	Recombination signal binding protein-J kappa(CBF1, Su(H), HS2NF5)	[K]	INFORMATION STORAGE AND PROCESSING	Transcription	K	ENOG410XV7K	recombination signal binding protein for immunoglobulin kappa J	Cellular Component: nuclear chromatin (GO:0000790);|Molecular Function: RNA polymerase II regulatory region sequence-specific DNA binding (GO:0000977);|Molecular Function: RNA polymerase II proximal promoter sequence-specific DNA binding (GO:0000978);|Molecular Function: transcriptional activator activity, RNA polymerase II proximal promoter sequence-specific DNA binding (GO:0001077);|Molecular F…
816_t	2469656	2470427	gi|597903500|ref|XP_007299049.1|	hypothetical protein STEHIDRAFT_164970 [Stereum hirsutum FP-91666 SS1]	--	--	--	--	--	--	--	--	--	--	--	--	--	--	--	--	--
817_t	2471248	2472727	gi|691791750|emb|CDO72916.1|	hypothetical protein BN946_scf185002.g101 [Trametes cinnabarina]	Q62925.1	RecName: Full=Mitogen-activated protein kinase kinase kinase 1; AltName: Full=MAPK/ERK kinase kinase 1; Short=MEK kinase 1; Short=MEKK 1	--	--	--	--	--	--	--	--	--	--	--	S	ENOG4111THB	RING finger domain protein (Znf1)	Biological Process: MAPK cascade (GO:0000165);|Biological Process: activation of MAPKK activity (GO:0000186);|Biological Process: protein polyubiquitination (GO:0000209);|Biological Process: morphogenesis of an epithelial sheet (GO:0002011);|Biological Process: epithelial cell morphogenesis (GO:0003382);|Molecular Function: protein kinase activity (GO:0004672);|Molecular Function: protein serine/…
818_t	2472978	2474047	gi|630347629|ref|XP_007863115.1|	Di-trans-poly-cis-decaprenylcistransferase [Gloeophyllum trabeum ATCC 11539]	O14171.2	RecName: Full=Dehydrodolichyl diphosphate synthase complex subunit SPAC4D7.04c; AltName: Full=Ditrans,polycis-polyprenyl diphosphate synthase ((2E,6E)-farnesyl diphosphate specific)	gtr:GLOTRDRAFT_136629	K11778	DHDDS, RER2, SRT1	ditrans,polycis-polyprenyl diphosphate synthase	ko00900	Terpenoid backbone biosynthesis	KOG1602	Cis-prenyltransferase	[I]	METABOLISM	Lipid transport and metabolism	I	COG0020	Catalyzes the condensation of isopentenyl diphosphate (IPP) with allylic pyrophosphates generating different type of terpenoids (By similarity)	Molecular Function: polyprenyltransferase activity (GO:0002094);|Molecular Function: prenyltransferase activity (GO:0004659);|Cellular Component: endoplasmic reticulum (GO:0005783);|Cellular Component: endoplasmic reticulum membrane (GO:0005789);|Biological Process: protein glycosylation (GO:0006486);|Biological Process: protein N-linked glycosylation (GO:0006487);|Biological Process: dolichol bi…
819_t	2474709	2477537	gi|695534022|ref|XP_009541281.1|	hypothetical protein HETIRDRAFT_235977, partial [Heterobasidion irregulare TC 32-1]	--	--	--	--	--	--	--	--	--	--	--	--	--	S	ENOG4111QY4	NA	--
820_t	2477956	2479837	gi|695534017|ref|XP_009541280.1|	hypothetical protein HETIRDRAFT_237377, partial [Heterobasidion irregulare TC 32-1]	Q81DF9.1	RecName: Full=DEAD-box ATP-dependent RNA helicase CshE	--	--	--	--	--	--	KOG0337	ATP-dependent RNA helicase	[A]	INFORMATION STORAGE AND PROCESSING	RNA processing and modification	L	ENOG410XNT7	atp-dependent rna helicase	Molecular Function: nucleic acid binding (GO:0003676);|Molecular Function: ATP-dependent RNA helicase activity (GO:0004004);|Molecular Function: ATP binding (GO:0005524);|Cellular Component: cytoplasm (GO:0005737);|Biological Process: RNA secondary structure unwinding (GO:0010501);
821_t	2480938	2482205	gi|695534013|ref|XP_009541279.1|	hypothetical protein HETIRDRAFT_413681 [Heterobasidion irregulare TC 32-1]	Q10058.1	RecName: Full=Putative oxidoreductase C1F5.03c	--	--	--	--	--	--	KOG2852	Possible oxidoreductase	[R]	POORLY CHARACTERIZED	General function prediction only	E	COG0665	Catalyzes the last two steps in the biosynthesis of 5- methylaminomethyl-2-thiouridine (mnm(5)s(2)U) at the wobble position (U34) in tRNA. Catalyzes the FAD-dependent demodification of cmnm(5)s(2)U34 to nm(5)s(2)U34, followed by the transfer of a methyl group from S-adenosyl-L-methionine to nm(5)s(2)U34, to form mnm(5)s(2)U34 (By similarity)	Cellular Component: late endosome (GO:0005770);|Cellular Component: cytosol (GO:0005829);|Cellular Component: integral component of membrane (GO:0016021);|Molecular Function: oxidoreductase activity (GO:0016491);|Biological Process: retrograde transport, endosome to Golgi (GO:0042147);
822_t	2482612	2485235	gi|695534008|ref|XP_009541278.1|	MFS sugar transporter [Heterobasidion irregulare TC 32-1]	P39932.2	RecName: Full=Sugar transporter STL1	--	--	--	--	--	--	KOG0254	Predicted transporter (major facilitator superfamily)	[R]	POORLY CHARACTERIZED	General function prediction only	G	ENOG410XNQK	Transporter	Molecular Function: sugar:proton symporter activity (GO:0005351);|Molecular Function: glucose transmembrane transporter activity (GO:0005355);|Cellular Component: plasma membrane (GO:0005886);|Molecular Function: solute:proton symporter activity (GO:0015295);|Biological Process: glycerol transport (GO:0015793);|Cellular Component: integral component of membrane (GO:0016021);|Biological Process: h…
823_t	2485811	2488037	gi|597903494|ref|XP_007299046.1|	hypothetical protein STEHIDRAFT_117703 [Stereum hirsutum FP-91666 SS1]	--	--	--	--	--	--	--	--	--	--	--	--	--	S	ENOG410Z7Z7	Pentatricopeptide repeat-containing protein	--
824_t	2488276	2490317	gi|695533995|ref|XP_009541275.1|	hypothetical protein HETIRDRAFT_378270 [Heterobasidion irregulare TC 32-1]	P0CP91.1	RecName: Full=Peptidyl-prolyl cis-trans isomerase-like 2; Short=PPIase; AltName: Full=Cyclophilin-60; AltName: Full=Cyclophilin-like protein Cyp-60; AltName: Full=RING-type E3 ubiquitin transferase isomerase-like 2; AltName: Full=Rotamase	hir:HETIRDRAFT_378270	K10598	PPIL2, CYC4, CHP60	peptidyl-prolyl cis-trans isomerase-like 2	ko04120	Ubiquitin mediated proteolysis	KOG0883	Cyclophilin type, U box-containing peptidyl-prolyl cis-trans isomerase	[O]	CELLULAR PROCESSES AND SIGNALING	Posttranslational modification, protein turnover, chaperones	O	COG0652	peptidyl-prolyl cis-trans isomerase activity	Molecular Function: peptidyl-prolyl cis-trans isomerase activity (GO:0003755);|Molecular Function: ubiquitin-protein transferase activity (GO:0004842);|Cellular Component: nucleus (GO:0005634);|Biological Process: protein folding (GO:0006457);
825_t	2490477	2491458	gi|749769372|gb|KII93801.1|	hypothetical protein PLICRDRAFT_36032 [Plicaturopsis crispa FD-325 SS-3]	P0C0A3.2	RecName: Full=Charged multivesicular body protein 6; AltName: Full=Chromatin-modifying protein 6	shs:STEHIDRAFT_117702	K12195	CHMP6, VPS20	charged multivesicular body protein 6	ko04144	Endocytosis	KOG2910	Uncharacterized conserved protein predicted to be involved in protein sorting	[R]	POORLY CHARACTERIZED	General function prediction only	U	ENOG4111HN3	Charged multivesicular body protein	Cellular Component: ESCRT III complex (GO:0000815);|Biological Process: cell separation after cytokinesis (GO:0000920);|Biological Process: nucleus organization (GO:0006997);|Biological Process: vacuolar transport (GO:0007034);|Biological Process: mitotic metaphase plate congression (GO:0007080);|Biological Process: negative regulation of epidermal growth factor-activated receptor activity (GO:00…
826_t	2491604	2492461	--	--	--	--	--	--	--	--	--	--	--	--	--	--	--	--	--	--	--
827_t	2492815	2496428	gi|1018936516|dbj|GAT42467.1|	predicted protein [Mycena chlorophos]	--	--	--	--	--	--	--	--	--	--	--	--	--	S	ENOG4111I6D	Conserved hypothetical, protein	--
828_t	2497264	2500877	gi|1018936516|dbj|GAT42467.1|	predicted protein [Mycena chlorophos]	--	--	--	--	--	--	--	--	--	--	--	--	--	S	ENOG4111I6D	Conserved hypothetical, protein	--
829_t	2501241	2504770	gi|1024082599|gb|KZV75490.1|	hypothetical protein PENSPDRAFT_748391 [Peniophora sp. CONT]	--	--	--	--	--	--	--	--	--	--	--	--	--	S	ENOG4112D4T	integral membrane protein	--
830_t	2504953	2509162	gi|695530594|ref|XP_009540408.1|	hypothetical protein HETIRDRAFT_59428 [Heterobasidion irregulare TC 32-1]	O60016.2	RecName: Full=Histone-lysine N-methyltransferase, H3 lysine-9 specific; AltName: Full=Cryptic loci regulator 4; AltName: Full=Histone H3-K9 methyltransferase; Short=H3-K9-HMTase; AltName: Full=Lysine N-methyltransferase 1	hir:HETIRDRAFT_59428	K19708	PTC6, AUP1	protein phosphatase PTC6	ko04139	Regulation of mitophagy - yeast	KOG1082	Histone H3 (Lys9) methyltransferase SUV39H1/Clr4, required for transcriptional silencing	[BK]	INFORMATION STORAGE AND PROCESSING|INFORMATION STORAGE AND PROCESSING	Chromatin structure and dynamics |Transcription	T	COG0631	Phosphatase	Biological Process: negative regulation of transcription from RNA polymerase II promoter (GO:0000122);|Biological Process: chromatin silencing at rDNA (GO:0000183);|Cellular Component: chromosome, telomeric region (GO:0000781);|Molecular Function: double-stranded DNA binding (GO:0003690);|Molecular Function: single-stranded DNA binding (GO:0003697);|Molecular Function: single-stranded RNA binding…
831_t	2509312	2511786	gi|695533983|ref|XP_009541272.1|	hypothetical protein HETIRDRAFT_153903 [Heterobasidion irregulare TC 32-1]	O05218.1	RecName: Full=Putative gamma-glutamyltransferase YwrD; AltName: Full=Glutathione hydrolase; Contains: RecName: Full=Gamma-glutamyltranspeptidase large chain; Contains: RecName: Full=Gamma-glutamyltranspeptidase small chain	hir:HETIRDRAFT_153903	K00681	ggt	gamma-glutamyltranspeptidase / glutathione hydrolase	ko00460|ko00480|ko00430	Cyanoamino acid metabolism|Glutathione metabolism|Taurine and hypotaurine metabolism	KOG2410	Gamma-glutamyltransferase	[E]	METABOLISM	Amino acid transport and metabolism	E	COG0405	gamma-glutamyltransferase activity	Biological Process: glutathione catabolic process (GO:0006751);|Molecular Function: glutathione hydrolase activity (GO:0036374);|Molecular Function: hypoglycin A gamma-glutamyl transpeptidase activity (GO:0102953);|Molecular Function: leukotriene C4 gamma-glutamyl transferase activity (GO:0103068);
832_t	2512929	2515155	gi|695530590|ref|XP_009540407.1|	major facilitator superfamily [Heterobasidion irregulare TC 32-1]	A0A0B5EMG9.1	RecName: Full=Efflux pump FUBT; AltName: Full=Fusaric acid biosynthesis protein T; AltName: Full=Fusaric acid transporter	--	--	--	--	--	--	KOG0255	Synaptic vesicle transporter SVOP and related transporters (major facilitator superfamily)	[R]	POORLY CHARACTERIZED	General function prediction only	G	COG0477	major facilitator Superfamily	Cellular Component: plasma membrane (GO:0005886);|Cellular Component: integral component of membrane (GO:0016021);|Biological Process: transmembrane transport (GO:0055085);
833_t	2517603	2522178	gi|1018927407|dbj|GAT44086.1|	ATP-dependent metallopeptidase [Mycena chlorophos]	Q9HGM3.1	RecName: Full=Mitochondrial respiratory chain complexes assembly protein rca1	cput:CONPUDRAFT_46099	K08956	AFG3	AFG3 family protein	--	--	KOG0731	AAA+-type ATPase containing the peptidase M41 domain	[O]	CELLULAR PROCESSES AND SIGNALING	Posttranslational modification, protein turnover, chaperones	O	COG0465	Acts as a processive, ATP-dependent zinc metallopeptidase for both cytoplasmic and membrane proteins. Plays a role in the quality control of integral membrane proteins (By similarity)	Molecular Function: metalloendopeptidase activity (GO:0004222);|Molecular Function: ATP binding (GO:0005524);|Cellular Component: mitochondrion (GO:0005739);|Cellular Component: m-AAA complex (GO:0005745);|Biological Process: signal peptide processing (GO:0006465);|Biological Process: proteolysis (GO:0006508);|Molecular Function: metallopeptidase activity (GO:0008237);|Molecular Function: zinc io…
834_t	2522373	2524784	gi|695533970|ref|XP_009541269.1|	major facilitator superfamily [Heterobasidion irregulare TC 32-1]	A0A089FNE5.1	RecName: Full=MFS transporter prlL; AltName: Full=Pyrrolocin biosynthesis protein L	--	--	--	--	--	--	KOG2533	Permease of the major facilitator superfamily	[G]	METABOLISM	Carbohydrate transport and metabolism	G	ENOG410YTVW	Major Facilitator Superfamily	Cellular Component: plasma membrane (GO:0005886);|Cellular Component: integral component of membrane (GO:0016021);|Biological Process: transmembrane transport (GO:0055085);
835_t	2526400	2528565	gi|695533966|ref|XP_009541268.1|	hypothetical protein HETIRDRAFT_437877 [Heterobasidion irregulare TC 32-1]	O14293.1	RecName: Full=Putative aldehyde dehydrogenase-like protein C9E9.09c	--	--	--	--	--	--	KOG2450	Aldehyde dehydrogenase	[C]	METABOLISM	Energy production and conversion	C	COG1012	Dehydrogenase	Molecular Function: aldehyde dehydrogenase (NAD) activity (GO:0004029);|Molecular Function: aldehyde dehydrogenase [NAD(P)+] activity (GO:0004030);|Cellular Component: nucleus (GO:0005634);|Cellular Component: cytoplasm (GO:0005737);|Cellular Component: mitochondrial matrix (GO:0005759);|Cellular Component: Golgi apparatus (GO:0005794);|Cellular Component: cytosol (GO:0005829);|Biological Process…
836_t	2528897	2530149	gi|336376826|gb|EGO05161.1|	hypothetical protein SERLA73DRAFT_164709 [Serpula lacrymans var. lacrymans S7.3]	A9GP79.2	RecName: Full=Urease accessory protein UreD	hir:HETIRDRAFT_480990	K03190	ureD, ureH	urease accessory protein	--	--	--	--	--	--	--	O	COG0829	Required for maturation of urease via the functional incorporation of the urease nickel metallocenter (By similarity)	Cellular Component: cytoplasm (GO:0005737);|Biological Process: nitrogen compound metabolic process (GO:0006807);|Molecular Function: nickel cation binding (GO:0016151);
837_t	2531952	2534690	gi|1023233902|gb|KZT30682.1|	hypothetical protein NEOLEDRAFT_1126286 [Neolentinus lepideus HHB14362 ss-1]	Q10951.1	RecName: Full=Protein byr4	--	--	--	--	--	--	--	--	--	--	--	S	ENOG410Z9HH	Cytokinesis regulator (Byr4)	Molecular Function: GTPase activator activity (GO:0005096);|Cellular Component: cytosol (GO:0005829);|Cellular Component: plasma membrane (GO:0005886);|Biological Process: negative regulation of septation initiation signaling (GO:0031030);|Biological Process: mitotic spindle orientation checkpoint (GO:0031578);|Cellular Component: mitotic spindle pole body (GO:0044732);|Biological Process: regula…
838_t	2535509	2536190	gi|914260770|gb|KNZ75906.1|	hypothetical protein J132_00919 [Termitomyces sp. J132]	--	--	--	--	--	--	--	--	--	--	--	--	--	--	--	--	--
839_t	2537471	2540958	gi|695533953|ref|XP_009541265.1|	hypothetical protein HETIRDRAFT_456969 [Heterobasidion irregulare TC 32-1]	Q80XC6.3	RecName: Full=Protein NRDE2 homolog	--	--	--	--	--	--	KOG1972	Uncharacterized conserved protein	[S]	POORLY CHARACTERIZED	Function unknown	S	ENOG410XPGD	nrde-2 necessary for RNA interference, domain containing	Biological Process: RNA processing (GO:0006396);|Biological Process: RNA interference (GO:0016246);|Biological Process: chromatin silencing by small RNA (GO:0031048);|Cellular Component: catalytic step 2 spliceosome (GO:0071013);
840_t	2541146	2541952	gi|170084221|ref|XP_001873334.1|	ribosome biogenesis protein NIP7 [Laccaria bicolor S238N-H82]	Q1MTQ9.1	RecName: Full=60S ribosome subunit biogenesis protein nip7	lbc:LACBIDRAFT_300987	K07565	NIP7	60S ribosome subunit biogenesis protein NIP7	--	--	KOG3492	Ribosome biogenesis protein NIP7	[J]	INFORMATION STORAGE AND PROCESSING	Translation, ribosomal structure and biogenesis	J	COG1374	pre-rRNA processing and 60S ribosome subunit assembly (By similarity)	Molecular Function: RNA binding (GO:0003723);|Cellular Component: nucleus (GO:0005634);|Cellular Component: nucleolus (GO:0005730);|Cellular Component: cytosol (GO:0005829);|Cellular Component: preribosome, large subunit precursor (GO:0030687);|Biological Process: ribosome biogenesis (GO:0042254);|Biological Process: ribosome assembly (GO:0042255);|Biological Process: ribosomal large subunit biog…
841_t	2542345	2545517	gi|695533943|ref|XP_009541263.1|	hypothetical protein HETIRDRAFT_443185 [Heterobasidion irregulare TC 32-1]	A2RRP1.2	RecName: Full=Neuroblastoma-amplified sequence; AltName: Full=Neuroblastoma-amplified gene protein	hir:HETIRDRAFT_443185	K20473	NBAS	neuroblastoma-amplified sequence	--	--	KOG1797	Uncharacterized conserved protein (Neuroblastoma-amplified protein)	[S]	POORLY CHARACTERIZED	Function unknown	S	ENOG4110049	Secretory pathway protein Sec39	Molecular Function: SNARE binding (GO:0000149);|Biological Process: nuclear-transcribed mRNA catabolic process (GO:0000956);|Cellular Component: endoplasmic reticulum (GO:0005783);|Cellular Component: endoplasmic reticulum membrane (GO:0005789);|Cellular Component: cytosol (GO:0005829);|Biological Process: retrograde vesicle-mediated transport, Golgi to ER (GO:0006890);|Biological Process: protei…
842_t	2546200	2548887	gi|695533937|ref|XP_009541262.1|	hypothetical protein HETIRDRAFT_307623 [Heterobasidion irregulare TC 32-1]	--	--	--	--	--	--	--	--	--	--	--	--	--	S	ENOG4110CQ7	NA	--
843_t	2549093	2549620	gi|763731887|gb|KJA29289.1|	hypothetical protein HYPSUDRAFT_154260 [Hypholoma sublateritium FD-334 SS-4]	--	--	scm:SCHCODRAFT_103866	K14822	CGR1	rRNA-processing protein CGR1	--	--	--	--	--	--	--	S	ENOG410ZM47	Involved in nucleolar integrity and required for processing of the pre-rRNA for the 60S ribosome subunit	--
844_t	2550103	2553940	gi|597901782|ref|XP_007298190.1|	hypothetical protein STEHIDRAFT_71706 [Stereum hirsutum FP-91666 SS1]	P59015.2	RecName: Full=Vacuolar protein sorting-associated protein 18 homolog	shs:STEHIDRAFT_71706	K20181	VPS18, PEP3	vacuolar protein sorting-associated protein 18	--	--	KOG2034	Vacuolar sorting protein PEP3/VPS18	[U]	CELLULAR PROCESSES AND SIGNALING	Intracellular trafficking, secretion, and vesicular transport	U	ENOG410XRSD	Vacuolar Protein	Cellular Component: lysosomal membrane (GO:0005765);|Cellular Component: endosome (GO:0005768);|Biological Process: intracellular protein transport (GO:0006886);|Biological Process: vesicle docking involved in exocytosis (GO:0006904);|Biological Process: endosome organization (GO:0007032);|Biological Process: lysosome organization (GO:0007040);|Biological Process: optokinetic behavior (GO:0007634…
845_t	2554666	2558389	gi|1012970707|gb|KYQ45447.1|	hypothetical protein Hypma_00277 [Hypsizygus marmoreus]	--	--	--	--	--	--	--	--	--	--	--	--	--	S	ENOG4110BY8	NA	--
846_t	2558721	2561830	gi|618809115|ref|XP_007307253.1|	FtsJ-domain-containing protein [Stereum hirsutum FP-91666 SS1]	Q4P6G5.1	RecName: Full=AdoMet-dependent rRNA methyltransferase SPB1; AltName: Full=2'-O-ribose RNA methyltransferase; AltName: Full=S-adenosyl-L-methionine-dependent methyltransferase	shs:STEHIDRAFT_62894	K14857	SPB1, FTSJ3	AdoMet-dependent rRNA methyltransferase SPB1	--	--	KOG1098	Putative SAM-dependent rRNA methyltransferase SPB1	[AR]	INFORMATION STORAGE AND PROCESSING|POORLY CHARACTERIZED	RNA processing and modification |General function prediction only	J	COG0293	Specifically methylates the uridine in position 2552 of 23S rRNA at the 2'-O position of the ribose in the fully assembled 50S ribosomal subunit (By similarity)	Biological Process: maturation of LSU-rRNA from tricistronic rRNA transcript (SSU-rRNA, 5.8S rRNA, LSU-rRNA) (GO:0000463);|Biological Process: maturation of 5.8S rRNA from tricistronic rRNA transcript (SSU-rRNA, 5.8S rRNA, LSU-rRNA) (GO:0000466);|Cellular Component: nucleolus (GO:0005730);|Molecular Function: rRNA (uridine-2'-O-)-methyltransferase activity (GO:0008650);|Molecular Function: rRNA (…
847_t	2563529	2567258	gi|1044611129|gb|OCB85689.1|	MFS Git1p-like glycerophosphoinositol permease [Sanghuangporus baumii]	Q59Q30.1	RecName: Full=Glycerophosphoinositol permease 1; AltName: Full=Glycerophosphodiester transporter GIT1	--	--	--	--	--	--	KOG0252	Inorganic phosphate transporter	[P]	METABOLISM	Inorganic ion transport and metabolism	G	ENOG410ZVN7	phosphate transporter	Molecular Function: glycerophosphodiester transmembrane transporter activity (GO:0001406);|Biological Process: glycerophosphodiester transmembrane transport (GO:0001407);|Cellular Component: plasma membrane (GO:0005886);|Biological Process: pathogenesis (GO:0009405);|Cellular Component: integral component of membrane (GO:0016021);
848_t	2568747	2571393	gi|618803773|ref|XP_007304673.1|	translation initiation factor eIF-3b [Stereum hirsutum FP-91666 SS1]	Q4P6G4.1	RecName: Full=Eukaryotic translation initiation factor 3 subunit B; Short=eIF3b; AltName: Full=Eukaryotic translation initiation factor 3 90 kDa subunit homolog; Short=eIF3 p90; AltName: Full=Translation initiation factor eIF3 p90 subunit homolog	shs:STEHIDRAFT_80040	K03253	EIF3B	translation initiation factor 3 subunit B	ko03013	RNA transport	KOG2314	Translation initiation factor 3, subunit b (eIF-3b)	[J]	INFORMATION STORAGE AND PROCESSING	Translation, ribosomal structure and biogenesis	J	COG5354	Component of the eukaryotic translation initiation factor 3 (eIF-3) complex, which is involved in protein synthesis and, together with other initiation factors, stimulates binding of mRNA and methionyl-tRNAi to the 40S ribosome (By similarity)	Molecular Function: translation initiation factor activity (GO:0003743);|Cellular Component: eukaryotic translation initiation factor 3 complex (GO:0005852);|Molecular Function: translation initiation factor binding (GO:0031369);
849_t	2571742	2573613	gi|1023233693|gb|KZT30473.1|	hypothetical protein NEOLEDRAFT_1152991 [Neolentinus lepideus HHB14362 ss-1]	--	--	hir:HETIRDRAFT_244887	K03253	EIF3B	translation initiation factor 3 subunit B	ko03013	RNA transport	--	--	--	--	--	S	ENOG41128N7	Minimal binding motif of Hap4 for binding to Hap2/3/5	--
850_t	2573748	2576153	gi|695533896|ref|XP_009541252.1|	hypothetical protein HETIRDRAFT_431701 [Heterobasidion irregulare TC 32-1]	--	--	--	--	--	--	--	--	--	--	--	--	--	S	ENOG410ZNV8	PPR repeat	--
851_t	2578867	2580744	gi|695533892|ref|XP_009541251.1|	hypothetical protein HETIRDRAFT_469275 [Heterobasidion irregulare TC 32-1]	--	--	--	--	--	--	--	--	--	--	--	--	--	S	ENOG410YD9Y	AMP-binding enzyme	--
852_t	2581130	2582676	gi|1023233723|gb|KZT30503.1|	hypothetical protein NEOLEDRAFT_13594 [Neolentinus lepideus HHB14362 ss-1]	--	--	lbc:LACBIDRAFT_300759	K10879	XRCC2	DNA-repair protein XRCC2	ko03440	Homologous recombination	--	--	--	--	--	L	ENOG4112B2N	X-ray repair complementing defective repair in Chinese hamster cells 2	--
853_t	2582926	2585449	gi|695533884|ref|XP_009541249.1|	hypothetical protein HETIRDRAFT_469272 [Heterobasidion irregulare TC 32-1]	--	--	--	--	--	--	--	--	--	--	--	--	--	S	ENOG410XWKR	NA	--
854_t	2585841	2586679	gi|449551229|gb|EMD42193.1|	hypothetical protein CERSUDRAFT_147823 [Gelatoporia subvermispora B]	--	--	abv:AGABI2DRAFT61007	K15289	SLC35F5	solute carrier family 35, member F5	--	--	--	--	--	--	--	S	ENOG4110BQH	NA	--
855_t	2587935	2589599	gi|646399490|gb|KDQ63625.1|	hypothetical protein JAAARDRAFT_53817 [Jaapia argillacea MUCL 33604]	O94654.1	RecName: Full=Uncharacterized transporter C405.03c	shs:STEHIDRAFT_141191	K15289	SLC35F5	solute carrier family 35, member F5	--	--	KOG2765	Predicted membrane protein	[S]	POORLY CHARACTERIZED	Function unknown	EG	COG0697	membrane	Cellular Component: Golgi membrane (GO:0000139);|Cellular Component: fungal-type vacuole membrane (GO:0000329);|Cellular Component: Golgi apparatus (GO:0005794);|Cellular Component: integral component of membrane (GO:0016021);|Molecular Function: transmembrane transporter activity (GO:0022857);|Biological Process: transmembrane transport (GO:0055085);
856_t	2590206	2591619	gi|449551234|gb|EMD42198.1|	hypothetical protein CERSUDRAFT_79802 [Gelatoporia subvermispora B]	--	--	--	--	--	--	--	--	--	--	--	--	--	S	ENOG4111W15	NA	--
857_t	2592059	2592991	gi|695530234|ref|XP_009540318.1|	hypothetical protein HETIRDRAFT_40944 [Heterobasidion irregulare TC 32-1]	Q91WE2.1	RecName: Full=Protein FAM192A; AltName: Full=NEFA-interacting nuclear protein NIP30	--	--	--	--	--	--	KOG4036	Uncharacterized conserved protein	[S]	POORLY CHARACTERIZED	Function unknown	S	ENOG41101AE	N-terminal domain of NEFA-interacting nuclear protein NIP30	Cellular Component: nucleus (GO:0005634);
858_t	2593135	2594790	gi|618809683|ref|XP_007307537.1|	hypothetical protein STEHIDRAFT_160002 [Stereum hirsutum FP-91666 SS1]	O70279.2	RecName: Full=Protein DGCR14; AltName: Full=DiGeorge syndrome critical region 14 homolog; AltName: Full=ES2 protein; AltName: Full=Expressed sequence 2 embryonic lethal	shs:STEHIDRAFT_160002	K13118	DGCR14	protein DGCR14	--	--	KOG2627	Nuclear protein ES2	[R]	POORLY CHARACTERIZED	General function prediction only	S	ENOG410YVA8	DiGeorge syndrome critical region gene 14	Cellular Component: nucleus (GO:0005634);|Biological Process: mRNA processing (GO:0006397);|Biological Process: nervous system development (GO:0007399);|Biological Process: RNA splicing (GO:0008380);|Cellular Component: catalytic step 2 spliceosome (GO:0071013);
859_t	2595507	2598767	gi|1012970616|gb|KYQ45356.1|	Nuclear distribution protein nudE 1 [Hypsizygus marmoreus]	P0CP38.1	RecName: Full=Nuclear distribution protein nudE homolog 1	--	--	--	--	--	--	KOG3409	Exosomal 3'-5' exoribonuclease complex, subunit ski4 (Csl4)	[J]	INFORMATION STORAGE AND PROCESSING	Translation, ribosomal structure and biogenesis	Z	ENOG410XPMP	nudE nuclear distribution E homolog	Biological Process: establishment of mitotic spindle orientation (GO:0000132);|Cellular Component: kinetochore (GO:0000776);|Cellular Component: cytoplasm (GO:0005737);|Cellular Component: kinesin complex (GO:0005871);|Cellular Component: microtubule (GO:0005874);|Biological Process: microtubule nucleation (GO:0007020);|Biological Process: chromosome segregation (GO:0007059);|Molecular Function: …
860_t	2598938	2600599	gi|695533854|ref|XP_009541241.1|	hypothetical protein HETIRDRAFT_413641 [Heterobasidion irregulare TC 32-1]	O59816.1	RecName: Full=Dihydrolipoyllysine-residue acetyltransferase component of pyruvate dehydrogenase complex, mitochondrial; AltName: Full=Dihydrolipoamide acetyltransferase component of pyruvate dehydrogenase complex; AltName: Full=Pyruvate dehydrogenase complex component E2; Short=PDC-E2; Short=PDCE2; Flags: Precursor	hir:HETIRDRAFT_413641	K00627	DLAT, aceF, pdhC	pyruvate dehydrogenase E2 component (dihydrolipoamide acetyltransferase)	ko00020|ko01200|ko00620|ko00010	Citrate cycle (TCA cycle)|Carbon metabolism|Pyruvate metabolism|Glycolysis / Gluconeogenesis	KOG0557	Dihydrolipoamide acetyltransferase	[C]	METABOLISM	Energy production and conversion	C	COG0508	Dehydrogenase	Molecular Function: dihydrolipoyllysine-residue acetyltransferase activity (GO:0004742);|Cellular Component: mitochondrion (GO:0005739);|Cellular Component: mitochondrial pyruvate dehydrogenase complex (GO:0005967);|Biological Process: acetyl-CoA biosynthetic process from pyruvate (GO:0006086);
861_t	2601148	2602380	gi|695533851|ref|XP_009541240.1|	Metallo peptidase M22 [Heterobasidion irregulare TC 32-1]	P0CQ15.1	RecName: Full=tRNA N6-adenosine threonylcarbamoyltransferase; AltName: Full=N6-L-threonylcarbamoyladenine synthase; Short=t(6)A synthase; AltName: Full=t(6)A37 threonylcarbamoyladenosine biosynthesis protein KAE1; AltName: Full=tRNA threonylcarbamoyladenosine biosynthesis protein KAE1	hir:HETIRDRAFT_166862	K01409	KAE1, tsaD, QRI7	N6-L-threonylcarbamoyladenine synthase	--	--	KOG2708	Predicted metalloprotease with chaperone activity (RNAse H/HSP70 fold)	[O]	CELLULAR PROCESSES AND SIGNALING	Posttranslational modification, protein turnover, chaperones	O	COG0533	Required for the formation of a threonylcarbamoyl group on adenosine at position 37 (t(6)A37) in tRNAs that read codons beginning with adenine (By similarity)	Cellular Component: EKC/KEOPS complex (GO:0000408);|Biological Process: tRNA threonylcarbamoyladenosine modification (GO:0002949);|Cellular Component: nucleus (GO:0005634);|Cellular Component: cytoplasm (GO:0005737);|Biological Process: transcription, DNA-templated (GO:0006351);|Biological Process: regulation of transcription, DNA-templated (GO:0006355);|Molecular Function: metal ion binding (GO:…
862_t	2602817	2603920	gi|695533848|ref|XP_009541239.1|	glycosyltransferase family 8 protein [Heterobasidion irregulare TC 32-1]	Q9XGN4.1	RecName: Full=Galactinol synthase 1; Short=ArGolS1; Short=GolS-1	--	--	--	--	--	--	KOG1950	Glycosyl transferase, family 8 - glycogenin	[G]	METABOLISM	Carbohydrate transport and metabolism	O	COG5597	Glycosyl Transferase	Cellular Component: cytoplasm (GO:0005737);|Biological Process: galactose metabolic process (GO:0006012);|Biological Process: raffinose family oligosaccharide biosynthetic process (GO:0010325);|Molecular Function: metal ion binding (GO:0046872);|Molecular Function: inositol 3-alpha-galactosyltransferase activity (GO:0047216);|Biological Process: carbohydrate storage (GO:0052576);|Biological Proce…
863_t	2604656	2607858	gi|695533841|ref|XP_009541237.1|	hypothetical protein HETIRDRAFT_306330 [Heterobasidion irregulare TC 32-1]	A8N1T1.1	RecName: Full=Lipoyl synthase, mitochondrial; AltName: Full=Lipoate synthase; Short=LS; Short=Lip-syn; AltName: Full=Lipoic acid synthase; Flags: Precursor	hir:HETIRDRAFT_306330	K03644	lipA	lipoyl synthase	ko00785	Lipoic acid metabolism	KOG2672	Lipoate synthase	[H]	METABOLISM	Coenzyme transport and metabolism	H	COG0320	Catalyzes the radical-mediated insertion of two sulfur atoms into the C-6 and C-8 positions of the octanoyl moiety bound to the lipoyl domains of lipoate-dependent enzymes, thereby converting the octanoylated domains into lipoylated derivatives (By similarity)	Cellular Component: mitochondrion (GO:0005739);|Molecular Function: lipoate synthase activity (GO:0016992);|Molecular Function: metal ion binding (GO:0046872);|Molecular Function: 4 iron, 4 sulfur cluster binding (GO:0051539);
864_t	2608795	2609860	gi|695530176|ref|XP_009540304.1|	hypothetical protein HETIRDRAFT_40385 [Heterobasidion irregulare TC 32-1]	Q00317.1	RecName: Full=Peroxisomal membrane protein PMP30B; AltName: Full=Peroxin-11B; AltName: Full=Peroxisomal membrane protein PMP32	--	--	--	--	--	--	KOG4186	Peroxisomal biogenesis protein (peroxin)	[U]	CELLULAR PROCESSES AND SIGNALING	Intracellular trafficking, secretion, and vesicular transport	S	ENOG4111NS6	peroxisomal biogenesis factor 11	Cellular Component: integral component of peroxisomal membrane (GO:0005779);|Biological Process: peroxisome organization (GO:0007031);|Biological Process: signal transduction (GO:0007165);|Biological Process: peroxisome fission (GO:0016559);
865_t	2610542	2612429	gi|597903396|ref|XP_007298997.1|	fumarate hydratase [Stereum hirsutum FP-91666 SS1]	P55250.1	RecName: Full=Fumarate hydratase, mitochondrial; Short=Fumarase; Flags: Precursor	shs:STEHIDRAFT_117634	K01679	E4.2.1.2B, fumC	fumarate hydratase, class II	ko01200|ko00620|ko00020|ko00720	Carbon metabolism|Pyruvate metabolism|Citrate cycle (TCA cycle)|Carbon fixation pathways in prokaryotes	KOG1317	Fumarase	[C]	METABOLISM	Energy production and conversion	C	COG0114	fumarate hydratase class II	Molecular Function: fumarate hydratase activity (GO:0004333);|Cellular Component: mitochondrion (GO:0005739);|Biological Process: tricarboxylic acid cycle (GO:0006099);|Biological Process: fumarate metabolic process (GO:0006106);|Cellular Component: tricarboxylic acid cycle enzyme complex (GO:0045239);
866_t	2613247	2618956	gi|695533835|ref|XP_009541235.1|	hypothetical protein HETIRDRAFT_307011 [Heterobasidion irregulare TC 32-1]	Q4PGL2.1	RecName: Full=Putative DNA helicase INO80	hir:HETIRDRAFT_307011	K11665	INO80, INOC1	DNA helicase INO80	--	--	KOG0388	SNF2 family DNA-dependent ATPase	[L]	INFORMATION STORAGE AND PROCESSING	Replication, recombination and repair	L	ENOG410XP0A	chromatin modification	Molecular Function: DNA binding (GO:0003677);|Molecular Function: helicase activity (GO:0004386);|Molecular Function: ATP binding (GO:0005524);|Biological Process: DNA repair (GO:0006281);|Biological Process: chromatin remodeling (GO:0006338);|Biological Process: transcription, DNA-templated (GO:0006351);|Biological Process: regulation of transcription, DNA-templated (GO:0006355);|Biological Proc…
867_t	2619629	2625177	gi|695533831|ref|XP_009541234.1|	hypothetical protein HETIRDRAFT_413634 [Heterobasidion irregulare TC 32-1]	O60114.1	RecName: Full=Uncharacterized helicase C15C4.05	hir:HETIRDRAFT_413634	K18995	DHX29	ATP-dependent RNA helicase DHX29	--	--	KOG0920	ATP-dependent RNA helicase A	[A]	INFORMATION STORAGE AND PROCESSING	RNA processing and modification	L	COG1643	helicase	Biological Process: cytoplasmic translational initiation (GO:0002183);|Molecular Function: RNA binding (GO:0003723);|Molecular Function: ATP-dependent RNA helicase activity (GO:0004004);|Molecular Function: ATP binding (GO:0005524);|Cellular Component: mitochondrion (GO:0005739);|Cellular Component: cytosol (GO:0005829);|Biological Process: RNA processing (GO:0006396);|Molecular Function: ribosom…
868_t	2625887	2630362	gi|695533827|ref|XP_009541233.1|	hypothetical protein HETIRDRAFT_246566, partial [Heterobasidion irregulare TC 32-1]	--	--	hir:HETIRDRAFT_246566	K14721	RPC5, POLR3E	DNA-directed RNA polymerase III subunit RPC5	ko00230|ko00240|ko03020	Purine metabolism|Pyrimidine metabolism|RNA polymerase	KOG2354	RNA Polymerase C (III) 37 kDa subunit	[K]	INFORMATION STORAGE AND PROCESSING	Transcription	K	ENOG410ZXUN	Sin-like protein conserved region	--
869_t	2633741	2635015	gi|630343705|ref|XP_007861153.1|	hypothetical protein GLOTRDRAFT_135446 [Gloeophyllum trabeum ATCC 11539]	--	--	--	--	--	--	--	--	--	--	--	--	--	--	--	--	--
870_t	2635651	2638935	gi|449550795|gb|EMD41759.1|	hypothetical protein CERSUDRAFT_110333 [Gelatoporia subvermispora B]	Q9Y7T9.1	RecName: Full=Uncharacterized J domain-containing protein C63.13	--	--	--	--	--	--	KOG0714	Molecular chaperone (DnaJ superfamily)	[O]	CELLULAR PROCESSES AND SIGNALING	Posttranslational modification, protein turnover, chaperones	O	COG0484	ATP binding to DnaK triggers the release of the substrate protein, thus completing the reaction cycle. Several rounds of ATP-dependent interactions between DnaJ, DnaK and GrpE are required for fully efficient folding. Also involved, together with DnaK and GrpE, in the DNA replication of plasmids through activation of initiation proteins (By similarity)	Cellular Component: endoplasmic reticulum (GO:0005783);|Cellular Component: endoplasmic reticulum membrane (GO:0005789);|Cellular Component: integral component of membrane (GO:0016021);|Molecular Function: Hsp70 protein binding (GO:0030544);
871_t	2639234	2642857	gi|695533816|ref|XP_009541230.1|	hypothetical protein HETIRDRAFT_413631 [Heterobasidion irregulare TC 32-1]	--	--	--	--	--	--	--	--	--	--	--	--	--	S	ENOG4110C1X	NA	--
872_t	2645724	2648163	gi|597903380|ref|XP_007298989.1|	hypothetical protein STEHIDRAFT_143961 [Stereum hirsutum FP-91666 SS1]	--	--	--	--	--	--	--	--	--	--	--	--	--	S	ENOG4110CE8	NA	--
873_t	2648539	2650076	gi|695530582|ref|XP_009540405.1|	mitogen-activated protein kinase-like protein [Heterobasidion irregulare TC 32-1]	Q00859.1	RecName: Full=Mitogen-activated protein kinase; AltName: Full=FsMAPK	--	--	--	--	--	--	KOG0660	Mitogen-activated protein kinase	[T]	CELLULAR PROCESSES AND SIGNALING	Signal transduction mechanisms	T	ENOG410XNY0	Mitogen-activated protein kinase	Molecular Function: MAP kinase activity (GO:0004707);|Molecular Function: ATP binding (GO:0005524);|Cellular Component: nucleus (GO:0005634);
874_t	2652234	2653754	gi|695533798|ref|XP_009541226.1|	hypothetical protein HETIRDRAFT_239588, partial [Heterobasidion irregulare TC 32-1]	P0DN32.1	RecName: Full=Probable GPI-anchored cupredoxin ARB_05732-1; Flags: Precursor	--	--	--	--	--	--	--	--	--	--	--	S	ENOG4111ZNA	NA	Cellular Component: extracellular region (GO:0005576);|Cellular Component: plasma membrane (GO:0005886);|Cellular Component: anchored component of membrane (GO:0031225);|Molecular Function: metal ion binding (GO:0046872);|Biological Process: oxidation-reduction process (GO:0055114);
875_t	2654336	2655025	gi|646399467|gb|KDQ63602.1|	hypothetical protein JAAARDRAFT_189159 [Jaapia argillacea MUCL 33604]	P50886.2	RecName: Full=60S ribosomal protein L22	gtr:GLOTRDRAFT_124441	K02891	RP-L22e, RPL22	large subunit ribosomal protein L22e	ko03010	Ribosome	KOG3434	60S ribosomal protein L22	[J]	INFORMATION STORAGE AND PROCESSING	Translation, ribosomal structure and biogenesis	J	ENOG4111UVJ	Ribosomal protein	Molecular Function: structural constituent of ribosome (GO:0003735);|Cellular Component: ribosome (GO:0005840);|Biological Process: translation (GO:0006412);
876_t	2655147	2656951	gi|597903384|ref|XP_007298991.1|	putative rRNA pseudouridine synthase [Stereum hirsutum FP-91666 SS1]	O13473.1	RecName: Full=Centromere/microtubule-binding protein CBF5; AltName: Full=Centromere-binding factor 5; AltName: Full=H/ACA snoRNP protein CBF5; AltName: Full=Small nucleolar RNP protein CBF5	shs:STEHIDRAFT_117627	K11131	DKC1, NOLA4, CBF5	H/ACA ribonucleoprotein complex subunit 4	ko03008	Ribosome biogenesis in eukaryotes	KOG2529	Pseudouridine synthase	[J]	INFORMATION STORAGE AND PROCESSING	Translation, ribosomal structure and biogenesis	J	COG0130	Responsible for synthesis of pseudouridine from uracil- 55 in the psi GC loop of transfer RNAs (By similarity)	Biological Process: box H/ACA snoRNA 3'-end processing (GO:0000495);|Cellular Component: chromosome, centromeric region (GO:0000775);|Molecular Function: DNA binding (GO:0003677);|Molecular Function: RNA binding (GO:0003723);|Cellular Component: cytoplasm (GO:0005737);|Cellular Component: microtubule (GO:0005874);|Molecular Function: pseudouridine synthase activity (GO:0009982);|Biological Proces…
877_t	2657218	2661635	gi|597903386|ref|XP_007298992.1|	hypothetical protein STEHIDRAFT_151960 [Stereum hirsutum FP-91666 SS1]	--	--	--	--	--	--	--	--	--	--	--	--	--	S	ENOG4110CWQ	NA	--
878_t	2661917	2663132	gi|695533775|ref|XP_009541220.1|	hypothetical protein HETIRDRAFT_239926, partial [Heterobasidion irregulare TC 32-1]	P36613.1	RecName: Full=Cyclin mcs2; AltName: Full=Mitotic catastrophe suppressor 2	hir:HETIRDRAFT_239926	K06634	CCNH	cyclin H	ko04110|ko03022|ko03420	Cell cycle|Basal transcription factors|Nucleotide excision repair	KOG2496	Cdk activating kinase (CAK)/RNA polymerase II transcription initiation/nucleotide excision repair factor TFIIH/TFIIK, cyclin H subunit	[DKL]	CELLULAR PROCESSES AND SIGNALING|INFORMATION STORAGE AND PROCESSING|INFORMATION STORAGE AND PROCESSING	Cell cycle control, cell division, chromosome partitioning |Transcription |Replication, recombination and repair	DKL	COG5333	Component of the Mediator complex, a coactivator involved in regulated gene transcription of nearly all RNA polymerase II-dependent genes. Mediator functions as a bridge to convey information from gene-specific regulatory proteins to the basal RNA polymerase II transcription machinery. Mediator is recruited to promoters by direct interactions with regulatory proteins and serves as a scaffold for …	Cellular Component: cyclin-dependent protein kinase holoenzyme complex (GO:0000307);|Cellular Component: nucleus (GO:0005634);|Cellular Component: holo TFIIH complex (GO:0005675);|Biological Process: transcription initiation from RNA polymerase II promoter (GO:0006367);|Biological Process: cell cycle (GO:0007049);|Molecular Function: cyclin-dependent protein kinase activating kinase regulator act…
879_t	2663604	2664369	gi|597901582|ref|XP_007298090.1|	60S ribosomal protein L13a [Stereum hirsutum FP-91666 SS1]	Q9P720.1	RecName: Full=60S ribosomal protein L16; AltName: Full=Cytoplasmic ribosomal protein 46	shs:STEHIDRAFT_48007	K02872	RP-L13Ae, RPL13A	large subunit ribosomal protein L13Ae	ko03010	Ribosome	KOG3204	60S ribosomal protein L13a	[J]	INFORMATION STORAGE AND PROCESSING	Translation, ribosomal structure and biogenesis	J	COG0102	This protein is one of the early assembly proteins of the 50S ribosomal subunit, although it is not seen to bind rRNA by itself. It is important during the early stages of 50S assembly (By similarity)	Molecular Function: mRNA binding (GO:0003729);|Molecular Function: structural constituent of ribosome (GO:0003735);|Biological Process: translation (GO:0006412);|Cellular Component: cytosolic large ribosomal subunit (GO:0022625);
880_t	2665432	2667080	gi|807759295|ref|XP_012184442.1|	predicted protein [Fibroporia radiculosa]	O80800.1	RecName: Full=Acyl carrier protein 2, mitochondrial; AltName: Full=MtACP-2; Short=ACP; AltName: Full=NADH-ubiquinone oxidoreductase 9.6 kDa subunit; Flags: Precursor	--	--	--	--	--	--	KOG1748	Acyl carrier protein/NADH-ubiquinone oxidoreductase, NDUFAB1/SDAP subunit	[CIQ]	METABOLISM|METABOLISM|METABOLISM	Energy production and conversion |Lipid transport and metabolism |Secondary metabolites biosynthesis, transport and catabolism	G	COG3386	SMP-30 gluconolaconase LRE domain protein	Molecular Function: acyl binding (GO:0000035);|Molecular Function: acyl carrier activity (GO:0000036);|Cellular Component: mitochondrion (GO:0005739);|Cellular Component: mitochondrial matrix (GO:0005759);|Cellular Component: cytosol (GO:0005829);|Biological Process: lipid A biosynthetic process (GO:0009245);|Molecular Function: phosphopantetheine binding (GO:0031177);|Molecular Function: metal i…
881_t	2667932	2668969	gi|695533761|ref|XP_009541217.1|	hypothetical protein HETIRDRAFT_413619 [Heterobasidion irregulare TC 32-1]	Q39XX8.1	RecName: Full=50S ribosomal protein L17	--	--	--	--	--	--	KOG3280	Mitochondrial/chloroplast ribosomal protein L17	[J]	INFORMATION STORAGE AND PROCESSING	Translation, ribosomal structure and biogenesis	J	COG0203	50S ribosomal protein l17	Molecular Function: structural constituent of ribosome (GO:0003735);|Cellular Component: ribosome (GO:0005840);|Biological Process: translation (GO:0006412);
882_t	2670230	2671362	gi|695530578|ref|XP_009540404.1|	hypothetical protein HETIRDRAFT_59346 [Heterobasidion irregulare TC 32-1]	--	--	--	--	--	--	--	--	--	--	--	--	--	--	--	--	--
883_t	2672093	2673289	gi|597903778|ref|XP_007299188.1|	hypothetical protein STEHIDRAFT_152243 [Stereum hirsutum FP-91666 SS1]	--	--	--	--	--	--	--	--	--	--	--	--	--	--	--	--	--
884_t	2673541	2674770	gi|695533751|ref|XP_009541214.1|	hypothetical protein HETIRDRAFT_99657 [Heterobasidion irregulare TC 32-1]	--	--	--	--	--	--	--	--	--	--	--	--	--	S	ENOG4111YNG	NA	--
885_t	2675210	2675966	gi|597927846|ref|XP_007318267.1|	hypothetical protein SERLADRAFT_467241 [Serpula lacrymans var. lacrymans S7.9]	P0CP29.1	RecName: Full=Phosphatidylglycerol/phosphatidylinositol transfer protein; Short=PG/PI-TP; Flags: Precursor	--	--	--	--	--	--	KOG4680	Uncharacterized conserved protein, contains ML domain	[R]	POORLY CHARACTERIZED	General function prediction only	U	ENOG4111SSC	phosphatidylglycerol phosphatidylinositol transfer protein	Cellular Component: intracellular (GO:0005622);|Biological Process: intracellular sterol transport (GO:0032366);
886_t	2678881	2681775	gi|695530575|ref|XP_009540403.1|	hypothetical protein HETIRDRAFT_59338 [Heterobasidion irregulare TC 32-1]	Q803M3.2	RecName: Full=Testis-expressed protein 10 homolog	hir:HETIRDRAFT_59338	K14827	IPI1, TEX10	pre-rRNA-processing protein IPI1	--	--	KOG2149	Uncharacterized conserved protein	[S]	POORLY CHARACTERIZED	Function unknown	S	ENOG410YR7T	Testis expressed 10	Cellular Component: nucleolus (GO:0005730);|Cellular Component: MLL1 complex (GO:0071339);|Cellular Component: Rix1 complex (GO:0097344);
887_t	2682347	2685275	gi|749768778|gb|KII93207.1|	hypothetical protein PLICRDRAFT_99606 [Plicaturopsis crispa FD-325 SS-3]	Q4PI64.1	RecName: Full=Eukaryotic translation initiation factor 3 subunit H; Short=eIF3h	hir:HETIRDRAFT_406993	K03247	EIF3H	translation initiation factor 3 subunit H	ko03013	RNA transport	KOG1560	Translation initiation factor 3, subunit h (eIF-3h)	[J]	INFORMATION STORAGE AND PROCESSING	Translation, ribosomal structure and biogenesis	J	ENOG410XSR9	Component of the eukaryotic translation initiation factor 3 (eIF-3) complex, which is involved in protein synthesis and, together with other initiation factors, stimulates binding of mRNA and methionyl-tRNAi to the 40S ribosome (By similarity)	Molecular Function: translation initiation factor activity (GO:0003743);|Cellular Component: eukaryotic translation initiation factor 3 complex (GO:0005852);
888_t	2686511	2688414	gi|597902146|ref|XP_007298372.1|	cation efflux protein [Stereum hirsutum FP-91666 SS1]	P20107.2	RecName: Full=Zinc/cadmium resistance protein	--	--	--	--	--	--	KOG1483	Zn2+ transporter ZNT1 and related Cd2+/Zn2+ transporters (cation diffusion facilitator superfamily)	[P]	METABOLISM	Inorganic ion transport and metabolism	P	COG1230	cation diffusion facilitator family transporter	Cellular Component: fungal-type vacuole (GO:0000324);|Molecular Function: zinc ion transmembrane transporter activity (GO:0005385);|Biological Process: cellular zinc ion homeostasis (GO:0006882);|Biological Process: response to zinc ion (GO:0010043);|Cellular Component: integral component of membrane (GO:0016021);|Cellular Component: mitochondrial membrane (GO:0031966);|Biological Process: respon…
889_t	2688587	2692096	gi|695533731|ref|XP_009541209.1|	hypothetical protein HETIRDRAFT_307456, partial [Heterobasidion irregulare TC 32-1]	--	--	hir:HETIRDRAFT_307456	K15147	MED5, NUT1	mediator of RNA polymerase II transcription subunit 5	--	--	--	--	--	--	--	K	ENOG4111RDM	Component of the Mediator complex, a coactivator involved in the regulated transcription of nearly all RNA polymerase II-dependent genes. Mediator functions as a bridge to convey information from gene-specific regulatory proteins to the basal RNA polymerase II transcription machinery. Mediator is recruited to promoters by direct interactions with regulatory proteins and serves as a scaffold for t…	--
890_t	2692489	2697292	gi|751737002|gb|KIM85289.1|	hypothetical protein PILCRDRAFT_87039 [Piloderma croceum F 1598]	P78723.1	RecName: Full=Peroxisomal membrane protein PER10; AltName: Full=Peroxin-14	--	--	--	--	--	--	KOG2629	Peroxisomal membrane anchor protein (peroxin)	[MOU]	CELLULAR PROCESSES AND SIGNALING|CELLULAR PROCESSES AND SIGNALING|CELLULAR PROCESSES AND SIGNALING	Cell wall/membrane/envelope biogenesis |Posttranslational modification, protein turnover, chaperones |Intracellular trafficking, secretion, and vesicular transport	S	ENOG4111T41	GRIP domain	Cellular Component: peroxisomal membrane (GO:0005778);|Biological Process: protein import into peroxisome matrix, docking (GO:0016560);
891_t	2697437	2699430	gi|597902148|ref|XP_007298373.1|	translation elongation factor Tu [Stereum hirsutum FP-91666 SS1]	P02992.1	RecName: Full=Elongation factor Tu, mitochondrial; AltName: Full=tufM; Flags: Precursor	shs:STEHIDRAFT_90366	K02358	tuf, TUFM	elongation factor Tu	--	--	KOG0460	Mitochondrial translation elongation factor Tu	[J]	INFORMATION STORAGE AND PROCESSING	Translation, ribosomal structure and biogenesis	J	COG0050	This protein promotes the GTP-dependent binding of aminoacyl-tRNA to the A-site of ribosomes during protein biosynthesis (By similarity)	Molecular Function: translation elongation factor activity (GO:0003746);|Molecular Function: GTPase activity (GO:0003924);|Molecular Function: GTP binding (GO:0005525);|Cellular Component: mitochondrion (GO:0005739);|Biological Process: mitochondrial translation (GO:0032543);|Biological Process: mitochondrial translational elongation (GO:0070125);
892_t	2699875	2700630	gi|1024078352|gb|KZV71286.1|	hypothetical protein PENSPDRAFT_650763 [Peniophora sp. CONT]	Q9WY55.1	RecName: Full=Glycine cleavage system H protein	dsq:DICSQDRAFT_76324	K02437	gcvH, GCSH	glycine cleavage system H protein	ko00260|ko00630	Glycine, serine and threonine metabolism|Glyoxylate and dicarboxylate metabolism	KOG3373	Glycine cleavage system H protein (lipoate-binding)	[E]	METABOLISM	Amino acid transport and metabolism	E	COG0509	The glycine cleavage system catalyzes the degradation of glycine. The H protein shuttles the methylamine group of glycine from the P protein to the T protein (By similarity)	Cellular Component: glycine cleavage complex (GO:0005960);|Biological Process: glycine decarboxylation via glycine cleavage system (GO:0019464);
893_t	2700882	2701332	gi|695533706|ref|XP_009541202.1|	hypothetical protein HETIRDRAFT_306139 [Heterobasidion irregulare TC 32-1]	--	--	--	--	--	--	--	--	--	--	--	--	--	S	ENOG411286Z	NADH ubiquinone oxidoreductase	--
894_t	2701537	2702480	gi|752349163|gb|KIO08220.1|	hypothetical protein M404DRAFT_22832 [Pisolithus tinctorius Marx 270]	Q568K5.1	RecName: Full=N-alpha-acetyltransferase 40; AltName: Full=N-acetyltransferase 11; AltName: Full=N-alpha-acetyltransferase D; Short=NatD	--	--	--	--	--	--	KOG2488	Acetyltransferase (GNAT) domain-containing protein	[R]	POORLY CHARACTERIZED	General function prediction only	S	ENOG4110YSF	N(alpha)-acetyltransferase 40, NatD catalytic subunit, homolog (S. cerevisiae)	Cellular Component: nucleus (GO:0005634);|Cellular Component: cytoplasm (GO:0005737);|Biological Process: N-terminal protein amino acid acetylation (GO:0006474);|Molecular Function: H4 histone acetyltransferase activity (GO:0010485);|Biological Process: histone H4 acetylation (GO:0043967);|Biological Process: histone H2A acetylation (GO:0043968);|Molecular Function: H2A histone acetyltransferase …
895_t	2702819	2704658	gi|1024078355|gb|KZV71289.1|	RIO1-domain-containing protein [Peniophora sp. CONT]	Q9P7W5.2	RecName: Full=Serine/threonine-protein kinase rio2	shs:STEHIDRAFT_48227	K07179	RIOK2	RIO kinase 2	ko03008	Ribosome biogenesis in eukaryotes	KOG2268	Serine/threonine protein kinase	[TR]	CELLULAR PROCESSES AND SIGNALING|POORLY CHARACTERIZED	Signal transduction mechanisms |General function prediction only	T	COG0478	Serine Threonine protein kinase	Molecular Function: protein serine/threonine kinase activity (GO:0004674);|Molecular Function: ATP binding (GO:0005524);|Cellular Component: nucleus (GO:0005634);|Cellular Component: cytoplasm (GO:0005737);|Cellular Component: cytosol (GO:0005829);|Biological Process: maturation of SSU-rRNA (GO:0030490);|Molecular Function: metal ion binding (GO:0046872);
896_t	2706355	2708343	gi|695533694|ref|XP_009541199.1|	hypothetical protein HETIRDRAFT_307570 [Heterobasidion irregulare TC 32-1]	Q6DEY1.1	RecName: Full=Survival of motor neuron-related-splicing factor 30; AltName: Full=Survival motor neuron domain-containing protein 1	hir:HETIRDRAFT_307570	K12839	SMNDC1, SPF30	survival of motor neuron-related-splicing factor 30	ko03040	Spliceosome	KOG3026	Splicing factor SPF30	[A]	INFORMATION STORAGE AND PROCESSING	RNA processing and modification	A	ENOG4110IGD	Survival motor neuron domain containing 1	Molecular Function: RNA binding (GO:0003723);|Cellular Component: spliceosomal complex (GO:0005681);|Cellular Component: cytoplasm (GO:0005737);|Biological Process: mRNA processing (GO:0006397);|Biological Process: RNA splicing (GO:0008380);|Cellular Component: Cajal body (GO:0015030);|Cellular Component: nuclear speck (GO:0016607);
897_t	2709242	2710535	gi|695533687|ref|XP_009541197.1|	hypothetical protein HETIRDRAFT_145408 [Heterobasidion irregulare TC 32-1]	--	--	--	--	--	--	--	--	--	--	--	--	--	S	ENOG4110BW5	NA	--
898_t	2711723	2712875	gi|695533682|ref|XP_009541196.1|	hypothetical protein HETIRDRAFT_437834 [Heterobasidion irregulare TC 32-1]	P78954.1	RecName: Full=Eukaryotic translation initiation factor 4E-1; Short=eIF-4E-1; Short=eIF4E-1; AltName: Full=eIF-4F 25 kDa subunit 1; AltName: Full=mRNA cap-binding protein 1	hir:HETIRDRAFT_437834	K03259	EIF4E	translation initiation factor 4E	ko04066|ko03013|ko04151|ko04150	HIF-1 signaling pathway|RNA transport|PI3K-Akt signaling pathway|mTOR signaling pathway	KOG1670	Translation initiation factor 4F, cap-binding subunit (eIF-4E) and related cap-binding proteins	[J]	INFORMATION STORAGE AND PROCESSING	Translation, ribosomal structure and biogenesis	J	COG5053	eukaryotic translation initiation factor	Biological Process: nuclear-transcribed mRNA catabolic process, nonsense-mediated decay (GO:0000184);|Molecular Function: RNA cap binding (GO:0000339);|Biological Process: cytoplasmic translational initiation (GO:0002183);|Molecular Function: translation initiation factor activity (GO:0003743);|Cellular Component: cytosol (GO:0005829);|Biological Process: regulation of translation (GO:0006417);|C…
899_t	2713223	2715049	gi|961972554|gb|KTB42778.1|	hypothetical protein WG66_4577 [Moniliophthora roreri]	Q12230.1	RecName: Full=Sphingolipid long chain base-responsive protein LSP1	--	--	--	--	--	--	--	--	--	--	--	S	ENOG410XXX7	sphingolipid long chain base-responsive protein	Biological Process: negative regulation of protein kinase activity (GO:0006469);|Biological Process: endocytosis (GO:0006897);|Molecular Function: lipid binding (GO:0008289);|Biological Process: response to heat (GO:0009408);|Cellular Component: eisosome (GO:0032126);|Cellular Component: eisosome filament (GO:0036286);|Biological Process: eisosome assembly (GO:0070941);
900_t	2715449	2716660	gi|695533672|ref|XP_009541194.1|	mitochondrial carrier protein [Heterobasidion irregulare TC 32-1]	Q6DHC3.1	RecName: Full=Solute carrier family 25 member 40	hir:HETIRDRAFT_305316	K15119	SLC25A39_40	solute carrier family 25, member 39/40	--	--	KOG0761	Mitochondrial carrier protein CGI-69	[C]	METABOLISM	Energy production and conversion	S	ENOG410XQVP	Solute carrier family 25 member	Cellular Component: mitochondrial inner membrane (GO:0005743);|Biological Process: mitochondrial transport (GO:0006839);|Cellular Component: integral component of membrane (GO:0016021);|Molecular Function: transmembrane transporter activity (GO:0022857);
901_t	2716775	2720311	gi|695533668|ref|XP_009541193.1|	hypothetical protein HETIRDRAFT_469174 [Heterobasidion irregulare TC 32-1]	O74509.1	RecName: Full=Vacuolar morphogenesis protein 7 homolog	hir:HETIRDRAFT_469174	K08502	VAM7	regulator of vacuolar morphogenesis	ko04130	SNARE interactions in vesicular transport	--	--	--	--	--	U	ENOG410XSB2	SNARE complex subunit Vam7	Molecular Function: SNARE binding (GO:0000149);|Cellular Component: fungal-type vacuole (GO:0000324);|Cellular Component: fungal-type vacuole membrane (GO:0000329);|Molecular Function: SNAP receptor activity (GO:0005484);|Cellular Component: late endosome (GO:0005770);|Biological Process: intracellular protein transport (GO:0006886);|Biological Process: Golgi to vacuole transport (GO:0006896);|Bi…
902_t	2721015	2722907	gi|695577381|ref|XP_009552599.1|	hypothetical protein HETIRDRAFT_330631, partial [Heterobasidion irregulare TC 32-1]	--	--	--	--	--	--	--	--	--	--	--	--	--	S	ENOG410YGFB	NA	--
903_t	2723327	2723920	gi|751060129|gb|KIK94910.1|	hypothetical protein PAXRUDRAFT_827521 [Paxillus rubicundulus Ve08.2h10]	P12904.1	RecName: Full=5'-AMP-activated protein kinase subunit gamma; Short=AMPK gamma; Short=AMPK subunit gamma; AltName: Full=Regulatory protein CAT3; AltName: Full=Sucrose non-fermenting protein 4	--	--	--	--	--	--	KOG1764	5'-AMP-activated protein kinase, gamma subunit	[C]	METABOLISM	Energy production and conversion	S	COG0517	Catalyzes the conversion of inosine 5'-phosphate (IMP) to xanthosine 5'-phosphate (XMP), the first committed and rate- limiting step in the de novo synthesis of guanine nucleotides, and therefore plays an important role in the regulation of cell growth (By similarity)	Biological Process: replicative cell aging (GO:0001302);|Molecular Function: ATP binding (GO:0005524);|Cellular Component: nucleus (GO:0005634);|Cellular Component: nuclear envelope lumen (GO:0005641);|Cellular Component: cytoplasm (GO:0005737);|Cellular Component: plasma membrane (GO:0005886);|Biological Process: carbohydrate metabolic process (GO:0005975);|Biological Process: transcription, DNA…
904_t	2725289	2727256	gi|630204141|ref|XP_007852804.1|	endosome protein [Moniliophthora roreri MCA 2997]	A6S3E0.1	RecName: Full=Protein ssh4	--	--	--	--	--	--	KOG1477	SPRY domain-containing proteins	[R]	POORLY CHARACTERIZED	General function prediction only	S	ENOG410XPCC	ran binding protein	Cellular Component: vacuolar membrane (GO:0005774);|Cellular Component: endosome membrane (GO:0010008);|Biological Process: protein transport (GO:0015031);|Cellular Component: integral component of membrane (GO:0016021);
905_t	2727875	2728447	gi|1024079681|gb|KZV72599.1|	small heat shock protein [Peniophora sp. CONT]	Q4UJB1.1	RecName: Full=Small heat shock protein C4	hir:HETIRDRAFT_477240	K13993	HSP20	HSP20 family protein	ko04141	Protein processing in endoplasmic reticulum	KOG0710	Molecular chaperone (small heat-shock protein Hsp26/Hsp42)	[O]	CELLULAR PROCESSES AND SIGNALING	Posttranslational modification, protein turnover, chaperones	O	COG0071	response to heat	--
906_t	2729232	2729858	--	--	--	--	--	--	--	--	--	--	--	--	--	--	--	--	--	--	--
907_t	2730219	2732452	gi|597903716|ref|XP_007299157.1|	aspartyl-tRNA synthetase [Stereum hirsutum FP-91666 SS1]	O74407.1	RecName: Full=Aspartate--tRNA ligase, cytoplasmic; AltName: Full=Aspartyl-tRNA synthetase; Short=AspRS	shs:STEHIDRAFT_165097	K01876	DARS, aspS	aspartyl-tRNA synthetase	ko00970	Aminoacyl-tRNA biosynthesis	KOG0556	Aspartyl-tRNA synthetase	[J]	INFORMATION STORAGE AND PROCESSING	Translation, ribosomal structure and biogenesis	J	COG0017	asparaginyl-tRNA synthetase	Biological Process: cytoplasmic translation (GO:0002181);|Molecular Function: aspartate-tRNA ligase activity (GO:0004815);|Molecular Function: ATP binding (GO:0005524);|Cellular Component: cytoplasm (GO:0005737);|Cellular Component: cytosol (GO:0005829);|Biological Process: aspartyl-tRNA aminoacylation (GO:0006422);
908_t	2732649	2734446	gi|597901892|ref|XP_007298245.1|	hypothetical protein STEHIDRAFT_88821 [Stereum hirsutum FP-91666 SS1]	P05202.1	RecName: Full=Aspartate aminotransferase, mitochondrial; Short=mAspAT; AltName: Full=Fatty acid-binding protein; Short=FABP-1; AltName: Full=Glutamate oxaloacetate transaminase 2; AltName: Full=Kynurenine aminotransferase 4; AltName: Full=Kynurenine aminotransferase IV; AltName: Full=Kynurenine--oxoglutarate transaminase 4; AltName: Full=Kynurenine--oxoglutarate transaminase IV; AltName: Full=Pla…	shs:STEHIDRAFT_88821	K14455	GOT2	aspartate aminotransferase, mitochondrial	ko00710|ko00400|ko00950|ko00350|ko01200|ko00330|ko01210|ko01230|ko00250|ko00220|ko00960|ko00270|ko00360	Carbon fixation in photosynthetic organisms|Phenylalanine, tyrosine and tryptophan biosynthesis|Isoquinoline alkaloid biosynthesis|Tyrosine metabolism|Carbon metabolism|Arginine and proline metabolism|2-Oxocarboxylic acid metabolism|Biosynthesis of amino acids|Alanine, aspartate and glutamate metabolism|Arginine biosynthesis|Tropane, piperidine and pyridine alkaloid biosynthesis|Cysteine and meth…	KOG1411	Aspartate aminotransferase/Glutamic oxaloacetic transaminase AAT1/GOT2	[E]	METABOLISM	Amino acid transport and metabolism	E	COG1448	aminotransferase	Molecular Function: L-aspartate:2-oxoglutarate aminotransferase activity (GO:0004069);|Molecular Function: phospholipid binding (GO:0005543);|Cellular Component: mitochondrion (GO:0005739);|Cellular Component: mitochondrial inner membrane (GO:0005743);|Cellular Component: mitochondrial matrix (GO:0005759);|Cellular Component: plasma membrane (GO:0005886);|Biological Process: 2-oxoglutarate metabo…
909_t	2735501	2737733	gi|597901798|ref|XP_007298198.1|	kinase-like protein [Stereum hirsutum FP-91666 SS1]	Q551H4.1	RecName: Full=Serine/threonine-protein kinase fray2; AltName: Full=STE20-like kinase fray2	shs:STEHIDRAFT_71915	K08835	OXSR1, STK39	serine/threonine-protein kinase OSR1/STK39	--	--	KOG0582	Ste20-like serine/threonine protein kinase	[T]	CELLULAR PROCESSES AND SIGNALING	Signal transduction mechanisms	T	ENOG410XSWS	ste20-related kinase adaptor	Molecular Function: protein serine/threonine kinase activity (GO:0004674);|Molecular Function: ATP binding (GO:0005524);|Cellular Component: cytoplasm (GO:0005737);|Biological Process: regulation of mitotic cell cycle (GO:0007346);|Biological Process: signal transduction by protein phosphorylation (GO:0023014);|Biological Process: stress-activated protein kinase signaling cascade (GO:0031098);|Bi…
910_t	2738674	2740667	gi|1024077413|gb|KZV70360.1|	kinase-like protein [Peniophora sp. CONT]	Q03656.1	RecName: Full=Serine/threonine-protein kinase SKY1; Short=SRPK	shs:STEHIDRAFT_71920	K08832	SRPK3, STK23	serine/threonine-protein kinase SRPK3	--	--	KOG1290	Serine/threonine protein kinase	[T]	CELLULAR PROCESSES AND SIGNALING	Signal transduction mechanisms	T	ENOG410XRBH	SRSF protein kinase	Molecular Function: protein serine/threonine kinase activity (GO:0004674);|Molecular Function: ATP binding (GO:0005524);|Cellular Component: nucleus (GO:0005634);|Cellular Component: cytoplasm (GO:0005737);|Biological Process: mRNA splice site selection (GO:0006376);|Biological Process: protein phosphorylation (GO:0006468);|Biological Process: cellular ion homeostasis (GO:0006873);|Biological Pro…
911_t	2742013	2743685	gi|630342001|ref|XP_007860301.1|	glycoside hydrolase/deacetylase [Gloeophyllum trabeum ATCC 11539]	P50325.1	RecName: Full=Chitin deacetylase; Flags: Precursor	--	--	--	--	--	--	--	--	--	--	--	G	COG0726	4-amino-4-deoxy-alpha-L-arabinopyranosyl undecaprenyl phosphate biosynthetic process	Biological Process: polysaccharide catabolic process (GO:0000272);|Molecular Function: chitin deacetylase activity (GO:0004099);|Biological Process: chitin catabolic process (GO:0006032);
912_t	2744262	2745309	gi|695534651|ref|XP_009541462.1|	hypothetical protein HETIRDRAFT_305647 [Heterobasidion irregulare TC 32-1]	Q01105.3	RecName: Full=Protein SET; AltName: Full=HLA-DR-associated protein II; AltName: Full=Inhibitor of granzyme A-activated DNase; Short=IGAAD; AltName: Full=PHAPII; AltName: Full=Phosphatase 2A inhibitor I2PP2A; Short=I-2PP2A; AltName: Full=Template-activating factor I; Short=TAF-I	hir:HETIRDRAFT_305647	K11290	SET, TAF1, I2PP2A	template-activating factor I	--	--	KOG1508	DNA replication factor/protein phosphatase inhibitor SET/SPR-2	[L]	INFORMATION STORAGE AND PROCESSING	Replication, recombination and repair	S	ENOG410XQRX	Testis-specific Y-encoded-like protein	--
913_t	2745732	2748463	gi|618809791|ref|XP_007307591.1|	hypothetical protein STEHIDRAFT_149001 [Stereum hirsutum FP-91666 SS1]	P32368.1	RecName: Full=Phosphoinositide phosphatase SAC1; AltName: Full=Recessive suppressor of secretory defect	--	--	--	--	--	--	KOG1889	Putative phosphoinositide phosphatase	[I]	METABOLISM	Lipid transport and metabolism	T	COG5329	Phosphatase	Molecular Function: phosphatidylinositol-3-phosphatase activity (GO:0004438);|Cellular Component: Golgi medial cisterna (GO:0005797);|Cellular Component: integral component of Golgi membrane (GO:0030173);|Cellular Component: integral component of endoplasmic reticulum membrane (GO:0030176);|Cellular Component: SPOTS complex (GO:0035339);|Molecular Function: phosphatidylinositol-4-phosphate phosph…
914_t	2748611	2749506	gi|749769285|gb|KII93714.1|	hypothetical protein PLICRDRAFT_100454 [Plicaturopsis crispa FD-325 SS-3]	Q4P5F9.1	RecName: Full=U2 small nuclear ribonucleoprotein A'; Short=U2 snRNP A'	shs:STEHIDRAFT_170755	K11092	SNRPA1	U2 small nuclear ribonucleoprotein A'	ko03040	Spliceosome	KOG1644	U2-associated snRNP A' protein	[A]	INFORMATION STORAGE AND PROCESSING	RNA processing and modification	S	COG4886	leucine Rich Repeat	Cellular Component: U2 snRNP (GO:0005686);|Biological Process: mRNA processing (GO:0006397);|Biological Process: RNA splicing (GO:0008380);|Cellular Component: post-mRNA release spliceosomal complex (GO:0071014);
915_t	2749716	2750552	gi|695534642|ref|XP_009541459.1|	hypothetical protein HETIRDRAFT_469713 [Heterobasidion irregulare TC 32-1]	Q6GPW4.1	RecName: Full=Transmembrane protein 205	--	--	--	--	--	--	KOG2886	Uncharacterized conserved protein	[S]	POORLY CHARACTERIZED	Function unknown	S	ENOG4111HFX	Transmembrane protein 205	Cellular Component: integral component of membrane (GO:0016021);
916_t	2751114	2752310	gi|695534639|ref|XP_009541458.1|	hypothetical protein HETIRDRAFT_413887 [Heterobasidion irregulare TC 32-1]	Q9VCY3.1	RecName: Full=COP9 signalosome complex subunit 6; Short=Dch6; Short=Signalosome subunit 6	hir:HETIRDRAFT_413887	K12179	COPS6, CSN6	COP9 signalosome complex subunit 6	--	--	KOG3050	COP9 signalosome, subunit CSN6	[OT]	CELLULAR PROCESSES AND SIGNALING|CELLULAR PROCESSES AND SIGNALING	Posttranslational modification, protein turnover, chaperones |Signal transduction mechanisms	S	COG1310	Component of the eukaryotic translation initiation factor 3 (eIF-3) complex, which is involved in protein synthesis and, together with other initiation factors, stimulates binding of mRNA and methionyl-tRNAi to the 40S ribosome (By similarity)	Biological Process: protein deneddylation (GO:0000338);|Cellular Component: cytoplasm (GO:0005737);|Biological Process: multicellular organism development (GO:0007275);|Biological Process: germ cell development (GO:0007281);|Cellular Component: COP9 signalosome (GO:0008180);|Biological Process: female germ-line stem cell population maintenance (GO:0036099);|Molecular Function: identical protein b…
917_t	2752782	2756239	gi|751061829|gb|KIK96516.1|	hypothetical protein PAXRUDRAFT_825879 [Paxillus rubicundulus Ve08.2h10]	P41389.2	RecName: Full=DNA replication licensing factor mcm5; AltName: Full=Cell division control protein nda4; AltName: Full=Minichromosome maintenance protein 5	hir:HETIRDRAFT_431874	K02209	MCM5, CDC46	DNA replication licensing factor MCM5	ko04113|ko04111|ko03030|ko04110	Meiosis - yeast|Cell cycle - yeast|DNA replication|Cell cycle	KOG0481	DNA replication licensing factor, MCM5 component	[L]	INFORMATION STORAGE AND PROCESSING	Replication, recombination and repair	L	COG1241	dna replication licensing factor	Molecular Function: DNA helicase activity (GO:0003678);|Molecular Function: chromatin binding (GO:0003682);|Molecular Function: DNA replication origin binding (GO:0003688);|Molecular Function: ATP binding (GO:0005524);|Cellular Component: nucleus (GO:0005634);|Cellular Component: nuclear pre-replicative complex (GO:0005656);|Cellular Component: cytoplasm (GO:0005737);|Cellular Component: cytosol …
918_t	2759003	2760272	gi|618809779|ref|XP_007307585.1|	hypothetical protein STEHIDRAFT_123901 [Stereum hirsutum FP-91666 SS1]	P78871.2	RecName: Full=Zinc finger protein rst2	--	--	--	--	--	--	KOG1721	FOG: Zn-finger	[R]	POORLY CHARACTERIZED	General function prediction only	S	ENOG410Y2UB	ZnF_C2H2	Molecular Function: RNA polymerase II proximal promoter sequence-specific DNA binding (GO:0000978);|Molecular Function: transcription factor activity, RNA polymerase II proximal promoter sequence-specific DNA binding (GO:0000982);|Molecular Function: transcriptional activator activity, RNA polymerase II proximal promoter sequence-specific DNA binding (GO:0001077);|Molecular Function: RNA polymera…
919_t	2761022	2763604	gi|618809777|ref|XP_007307584.1|	catalase [Stereum hirsutum FP-91666 SS1]	Q9C168.2	RecName: Full=Catalase-1	shs:STEHIDRAFT_101736	K03781	katE, CAT, catB, srpA	catalase	ko04011|ko00380|ko00630|ko04146|ko01200|ko04068	MAPK signaling pathway - yeast|Tryptophan metabolism|Glyoxylate and dicarboxylate metabolism|Peroxisome|Carbon metabolism|FoxO signaling pathway	KOG0047	Catalase	[P]	METABOLISM	Inorganic ion transport and metabolism	P	COG0753	Catalase	Molecular Function: catalase activity (GO:0004096);|Cellular Component: extracellular region (GO:0005576);|Cellular Component: ascospore wall (GO:0005619);|Cellular Component: cytosol (GO:0005829);|Biological Process: response to oxidative stress (GO:0006979);|Molecular Function: heme binding (GO:0020037);|Biological Process: hydrogen peroxide catabolic process (GO:0042744);|Molecular Function: m…
920_t	2763887	2766194	gi|695530333|ref|XP_009540344.1|	Mn2+ and Fe2+ transporter of the NRAMP family [Heterobasidion irregulare TC 32-1]	Q10177.1	RecName: Full=Manganese transporter pdt1	hir:HETIRDRAFT_41639	K12346	SMF	metal iron transporter	--	--	KOG1291	Mn2+ and Fe2+ transporters of the NRAMP family	[P]	METABOLISM	Inorganic ion transport and metabolism	P	COG1914	H( )-stimulated, divalent metal cation uptake system (By similarity)	Molecular Function: manganese ion transmembrane transporter activity (GO:0005384);|Cellular Component: endoplasmic reticulum (GO:0005783);|Biological Process: cellular manganese ion homeostasis (GO:0030026);|Cellular Component: integral component of endoplasmic reticulum membrane (GO:0030176);|Molecular Function: metal ion binding (GO:0046872);|Biological Process: manganese ion transmembrane tran…
921_t	2766233	2767571	gi|695534627|ref|XP_009541454.1|	hypothetical protein HETIRDRAFT_154012 [Heterobasidion irregulare TC 32-1]	Q4PHA6.1	RecName: Full=Mediator of RNA polymerase II transcription subunit 6; AltName: Full=Mediator complex subunit 6	hir:HETIRDRAFT_154012	K15128	MED6	mediator of RNA polymerase II transcription subunit 6	--	--	KOG3169	RNA polymerase II transcriptional regulation mediator	[K]	INFORMATION STORAGE AND PROCESSING	Transcription	K	COG5097	component of the Mediator complex, a coactivator involved in the regulated transcription of nearly all RNA polymerase II-dependent genes. Mediator functions as a bridge to convey information from gene-specific regulatory proteins to the basal RNA polymerase II transcription machinery. Mediator is recruited to promoters by direct interactions with regulatory proteins and serves as a scaffold for t…	Molecular Function: RNA polymerase II transcription cofactor activity (GO:0001104);|Biological Process: transcription, DNA-templated (GO:0006351);|Cellular Component: mediator complex (GO:0016592);
922_t	2767863	2768763	gi|618809771|ref|XP_007307581.1|	Adaptor protein complex sigma subunit [Stereum hirsutum FP-91666 SS1]	Q09905.1	RecName: Full=AP-3 complex subunit sigma; AltName: Full=AP-3 complex sigma3A subunit; AltName: Full=Adaptor-related protein complex 3 subunit sigma; AltName: Full=Clathrin-associated/assembly/adaptor protein, small 3; AltName: Full=Sigma-adaptin 3A; AltName: Full=Sigma3-adaptin	shs:STEHIDRAFT_133389	K12399	AP3S	AP-3 complex subunit sigma	ko04142	Lysosome	KOG0936	Clathrin adaptor complex, small subunit	[U]	CELLULAR PROCESSES AND SIGNALING	Intracellular trafficking, secretion, and vesicular transport	U	COG5030	Adaptor-related protein complex	Cellular Component: nucleus (GO:0005634);|Cellular Component: Golgi apparatus (GO:0005794);|Cellular Component: cytosol (GO:0005829);|Biological Process: intracellular protein transport (GO:0006886);|Biological Process: Golgi to vacuole transport (GO:0006896);|Molecular Function: protein transporter activity (GO:0008565);|Biological Process: vesicle-mediated transport (GO:0016192);|Cellular Compo…
923_t	2769077	2772154	gi|695534621|ref|XP_009541452.1|	hypothetical protein HETIRDRAFT_469700 [Heterobasidion irregulare TC 32-1]	Q9CS74.2	RecName: Full=Protein ecdysoneless homolog	--	--	--	--	--	--	KOG2406	MADS box transcription factor	[K]	INFORMATION STORAGE AND PROCESSING	Transcription	S	ENOG410XR07	ecdysoneless homolog (Drosophila)	Molecular Function: transcription coactivator activity (GO:0003713);|Cellular Component: nucleus (GO:0005634);|Cellular Component: nucleoplasm (GO:0005654);|Cellular Component: cytoplasm (GO:0005737);|Cellular Component: cytosol (GO:0005829);|Biological Process: transcription from RNA polymerase II promoter (GO:0006366);|Biological Process: mRNA processing (GO:0006397);|Biological Process: cell p…
924_t	2773160	2775321	gi|914264869|gb|KNZ79691.1|	Histone H3.2 [Termitomyces sp. J132]	Q4PB04.3	RecName: Full=Histone H3.2	shs:STEHIDRAFT_123897	K17796	TIM21	mitochondrial import inner membrane translocase subunit TIM21	--	--	KOG1745	Histones H3 and H4	[B]	INFORMATION STORAGE AND PROCESSING	Chromatin structure and dynamics	S	ENOG4112BTN	TIM21	Cellular Component: nucleosome (GO:0000786);|Molecular Function: DNA binding (GO:0003677);|Cellular Component: nucleus (GO:0005634);|Molecular Function: protein heterodimerization activity (GO:0046982);
925_t	2775618	2776909	gi|695534618|ref|XP_009541451.1|	hypothetical protein HETIRDRAFT_306171, partial [Heterobasidion irregulare TC 32-1]	Q10102.1	RecName: Full=Uncharacterized protein C18G6.01c	--	--	--	--	--	--	--	--	--	--	--	S	ENOG411267K	Chalcone-flavanone isomerase	Cellular Component: mitochondrion (GO:0005739);|Molecular Function: intramolecular lyase activity (GO:0016872);
926_t	2776962	2790837	gi|618809759|ref|XP_007307575.1|	hypothetical protein STEHIDRAFT_123893 [Stereum hirsutum FP-91666 SS1]	Q14997.2	RecName: Full=Proteasome activator complex subunit 4; AltName: Full=Proteasome activator PA200	shs:STEHIDRAFT_123893	K06699	PSME4	proteasome activator subunit 4	ko03050	Proteasome	KOG1851	Uncharacterized conserved protein	[S]	POORLY CHARACTERIZED	Function unknown	O	ENOG410XP7J	Proteasome (Prosome, macropain) activator subunit 4	Biological Process: MAPK cascade (GO:0000165);|Biological Process: protein polyubiquitination (GO:0000209);|Biological Process: stimulatory C-type lectin receptor signaling pathway (GO:0002223);|Biological Process: antigen processing and presentation of exogenous peptide antigen via MHC class I, TAP-dependent (GO:0002479);|Cellular Component: nucleus (GO:0005634);|Cellular Component: nucleoplasm …
927_t	2791547	2793166	gi|695534606|ref|XP_009541447.1|	hypothetical protein HETIRDRAFT_308224 [Heterobasidion irregulare TC 32-1]	Q10276.1	RecName: Full=Putative choline kinase	hir:HETIRDRAFT_308224	K00866	CKI1	choline kinase	ko00564	Glycerophospholipid metabolism	KOG2686	Choline kinase	[M]	CELLULAR PROCESSES AND SIGNALING	Cell wall/membrane/envelope biogenesis	M	COG0510	Ethanolamine kinase	Molecular Function: choline kinase activity (GO:0004103);|Molecular Function: ethanolamine kinase activity (GO:0004305);|Molecular Function: ATP binding (GO:0005524);|Cellular Component: nucleus (GO:0005634);|Cellular Component: cytosol (GO:0005829);|Biological Process: phosphatidylethanolamine biosynthetic process (GO:0006646);|Biological Process: phosphatidylcholine biosynthetic process (GO:000…
928_t	2796946	2802253	gi|1018886580|dbj|GAT49714.1|	predicted protein [Mycena chlorophos]	C8V213.1	RecName: Full=DnaJ homolog 1, mitochondrial; Flags: Precursor	--	--	--	--	--	--	KOG0715	Molecular chaperone (DnaJ superfamily)	[O]	CELLULAR PROCESSES AND SIGNALING	Posttranslational modification, protein turnover, chaperones	G	ENOG410XNQK	Transporter	Molecular Function: ATP binding (GO:0005524);|Cellular Component: mitochondrion (GO:0005739);|Biological Process: protein folding (GO:0006457);|Biological Process: response to heat (GO:0009408);|Molecular Function: heat shock protein binding (GO:0031072);|Molecular Function: metal ion binding (GO:0046872);|Molecular Function: unfolded protein binding (GO:0051082);
929_t	2804363	2805771	gi|618809745|ref|XP_007307568.1|	Pkinase-domain-containing protein [Stereum hirsutum FP-91666 SS1]	Q8TG13.1	RecName: Full=Casein kinase II subunit alpha; Short=CK II subunit alpha	shs:STEHIDRAFT_101704	K03097	CSNK2A	casein kinase II subunit alpha	ko04520|ko04139|ko03008|ko04530|ko04064|ko04310	Adherens junction|Regulation of mitophagy - yeast|Ribosome biogenesis in eukaryotes|Tight junction|NF-kappa B signaling pathway|Wnt signaling pathway	KOG0668	Casein kinase II, alpha subunit	[TDK]	CELLULAR PROCESSES AND SIGNALING|CELLULAR PROCESSES AND SIGNALING|INFORMATION STORAGE AND PROCESSING	Signal transduction mechanisms |Cell cycle control, cell division, chromosome partitioning |Transcription	T	ENOG410XNPP	Casein Kinase	Molecular Function: protein serine/threonine kinase activity (GO:0004674);|Molecular Function: ATP binding (GO:0005524);
930_t	2806903	2809066	gi|695534593|ref|XP_009541443.1|	glycoside hydrolase family 18 protein [Heterobasidion irregulare TC 32-1]	P29027.1	RecName: Full=Chitinase 2; Flags: Precursor	hir:HETIRDRAFT_149771	K01183	E3.2.1.14	chitinase	ko00520	Amino sugar and nucleotide sugar metabolism	KOG4701	Chitinase	[M]	CELLULAR PROCESSES AND SIGNALING	Cell wall/membrane/envelope biogenesis	G	ENOG4111GPA	chitinase	Biological Process: polysaccharide catabolic process (GO:0000272);|Molecular Function: chitinase activity (GO:0004568);|Cellular Component: extracellular region (GO:0005576);|Biological Process: chitin catabolic process (GO:0006032);|Molecular Function: chitin binding (GO:0008061);
931_t	2809448	2810717	gi|618809741|ref|XP_007307566.1|	2R-phospho-3-sulfolactate synthase [Stereum hirsutum FP-91666 SS1]	Q8GWL1.1	RecName: Full=Protein HEAT-STRESS-ASSOCIATED 32; Short=Heat-stress-associated 32-kDa protein	--	--	--	--	--	--	--	--	--	--	--	S	COG1809	phosphosulfolactate synthase activity	Molecular Function: catalytic activity (GO:0003824);|Biological Process: response to heat (GO:0009408);|Biological Process: heat acclimation (GO:0010286);|Biological Process: posttranscriptional regulation of gene expression (GO:0010608);
932_t	2811609	2812483	gi|695534590|ref|XP_009541442.1|	hypothetical protein HETIRDRAFT_413862 [Heterobasidion irregulare TC 32-1]	--	--	--	--	--	--	--	--	--	--	--	--	--	S	ENOG4110CJ4	NA	--
933_t	2813968	2815859	gi|1043292544|gb|OBZ79727.1|	hypothetical protein A0H81_00505 [Grifola frondosa]	--	--	--	--	--	--	--	--	--	--	--	--	--	O	ENOG410ZSGP	Zinc finger, C3HC4 type (RING finger)	--
934_t	2816312	2818652	gi|618809735|ref|XP_007307563.1|	hypothetical protein STEHIDRAFT_123880 [Stereum hirsutum FP-91666 SS1]	--	--	--	--	--	--	--	--	--	--	--	--	--	--	--	--	--
935_t	2819003	2820090	gi|695534580|ref|XP_009541439.1|	hypothetical protein HETIRDRAFT_469678 [Heterobasidion irregulare TC 32-1]	Q9JHB5.1	RecName: Full=Translin-associated protein X; AltName: Full=Translin-associated factor X	--	--	--	--	--	--	KOG3066	Translin-associated protein X	[R]	POORLY CHARACTERIZED	General function prediction only	J	COG2178	translin	Molecular Function: RNA binding (GO:0003723);|Cellular Component: nucleus (GO:0005634);|Cellular Component: cytoplasm (GO:0005737);|Cellular Component: Golgi apparatus (GO:0005794);|Biological Process: multicellular organism development (GO:0007275);|Biological Process: spermatogenesis (GO:0007283);|Biological Process: cell differentiation (GO:0030154);|Molecular Function: A2A adenosine receptor …
936_t	2820292	2821284	gi|751737234|gb|KIM85521.1|	hypothetical protein PILCRDRAFT_817549 [Piloderma croceum F 1598]	--	--	--	--	--	--	--	--	--	--	--	--	--	S	ENOG410YY1S	Scavenger mRNA decapping enzyme C-term binding	--
937_t	2821614	2830289	gi|695534573|ref|XP_009541437.1|	hypothetical protein HETIRDRAFT_378614 [Heterobasidion irregulare TC 32-1]	F1QFR9.2	RecName: Full=Proteasome activator complex subunit 4A; AltName: Full=Proteasome activator PA200-A	hir:HETIRDRAFT_378614	K06699	PSME4	proteasome activator subunit 4	ko03050	Proteasome	KOG1851	Uncharacterized conserved protein	[S]	POORLY CHARACTERIZED	Function unknown	O	ENOG410XP7J	Proteasome (Prosome, macropain) activator subunit 4	Cellular Component: nucleus (GO:0005634);|Cellular Component: cytosol (GO:0005829);|Cellular Component: proteasome core complex (GO:0005839);|Biological Process: DNA repair (GO:0006281);|Biological Process: cellular response to DNA damage stimulus (GO:0006974);|Biological Process: proteasomal ubiquitin-independent protein catabolic process (GO:0010499);|Molecular Function: peptidase activator act…
938_t	2830708	2831654	gi|695534570|ref|XP_009541436.1|	hypothetical protein HETIRDRAFT_413857 [Heterobasidion irregulare TC 32-1]	--	--	--	--	--	--	--	--	--	--	--	--	--	S	ENOG410ZH26	NA	--
939_t	2832439	2835780	--	--	--	--	--	--	--	--	--	--	--	--	--	--	--	--	--	--	--
940_t	2838739	2840320	gi|695534563|ref|XP_009541434.1|	hypothetical protein HETIRDRAFT_437988 [Heterobasidion irregulare TC 32-1]	O59778.1	RecName: Full=Biotin synthase	hir:HETIRDRAFT_437988	K01012	bioB	biotin synthase	ko00780	Biotin metabolism	KOG2900	Biotin synthase	[H]	METABOLISM	Coenzyme transport and metabolism	H	COG0502	Catalyzes the conversion of dethiobiotin (DTB) to biotin by the insertion of a sulfur atom into dethiobiotin via a radical- based mechanism (By similarity)	Molecular Function: biotin synthase activity (GO:0004076);|Cellular Component: mitochondrion (GO:0005739);|Biological Process: biotin biosynthetic process (GO:0009102);|Molecular Function: metal ion binding (GO:0046872);|Molecular Function: 2 iron, 2 sulfur cluster binding (GO:0051537);|Molecular Function: 4 iron, 4 sulfur cluster binding (GO:0051539);
941_t	2843994	2844998	gi|1023280018|gb|KZT74861.1|	hypothetical protein DAEQUDRAFT_700968 [Daedalea quercina L-15889]	--	--	--	--	--	--	--	--	--	--	--	--	--	S	ENOG4110CQH	BTG family	--
942_t	2848219	2849263	gi|695534552|ref|XP_009541431.1|	hypothetical protein HETIRDRAFT_437983 [Heterobasidion irregulare TC 32-1]	O14734.1	RecName: Full=Acyl-coenzyme A thioesterase 8; Short=Acyl-CoA thioesterase 8; AltName: Full=Choloyl-coenzyme A thioesterase; AltName: Full=HIV-Nef-associated acyl-CoA thioesterase; AltName: Full=PTE-2; AltName: Full=Peroxisomal acyl-coenzyme A thioester hydrolase 1; Short=PTE-1; AltName: Full=Peroxisomal long-chain acyl-CoA thioesterase 1; AltName: Full=Thioesterase II; Short=hACTE-III; Short=hACT…	--	--	--	--	--	--	KOG3016	Acyl-CoA thioesterase	[I]	METABOLISM	Lipid transport and metabolism	I	COG1946	acyl-CoA thioesterase	Molecular Function: acetyl-CoA hydrolase activity (GO:0003986);|Molecular Function: receptor binding (GO:0005102);|Cellular Component: mitochondrion (GO:0005739);|Cellular Component: peroxisomal matrix (GO:0005782);|Biological Process: acyl-CoA metabolic process (GO:0006637);|Biological Process: bile acid biosynthetic process (GO:0006699);|Biological Process: fatty acid catabolic process (GO:0009…
943_t	2849907	2853762	gi|1044610677|gb|OCB85237.1|	hypothetical protein A7U60_g7864 [Sanghuangporus baumii]	P32561.1	RecName: Full=Histone deacetylase RPD3; AltName: Full=Transcriptional regulatory protein RPD3	hir:HETIRDRAFT_149764	K06067	HDAC1_2	histone deacetylase 1/2	ko04330|ko04110	Notch signaling pathway|Cell cycle	KOG1342	Histone deacetylase complex, catalytic component RPD3	[B]	INFORMATION STORAGE AND PROCESSING	Chromatin structure and dynamics	BQ	COG0123	Histone deacetylase	Biological Process: regulation of transcription involved in G1/S transition of mitotic cell cycle (GO:0000083);|Biological Process: regulation of transcription involved in G2/M transition of mitotic cell cycle (GO:0000117);|Cellular Component: histone deacetylase complex (GO:0000118);|Biological Process: negative regulation of transcription from RNA polymerase II promoter (GO:0000122);|Biological…
944_t	2854145	2855012	gi|695534533|ref|XP_009541425.1|	hypothetical protein HETIRDRAFT_121883 [Heterobasidion irregulare TC 32-1]	P0C1J7.1	RecName: Full=FK506-binding protein 5; AltName: Full=Peptidyl-prolyl cis-trans isomerase; Short=PPIase; AltName: Full=Rotamase	--	--	--	--	--	--	--	--	--	--	--	S	ENOG410ZXUZ	NA	Molecular Function: peptidyl-prolyl cis-trans isomerase activity (GO:0003755);
945_t	2855573	2857303	gi|695534530|ref|XP_009541424.1|	hypothetical protein HETIRDRAFT_437981 [Heterobasidion irregulare TC 32-1]	P53587.2	RecName: Full=Succinate--CoA ligase [ADP-forming] subunit beta, hydrogenosomal; AltName: Full=Succinyl-CoA synthetase beta chain; Short=SCS-beta; Flags: Precursor	hir:HETIRDRAFT_437981	K01900	LSC2	succinyl-CoA synthetase beta subunit	ko00020|ko00640|ko01200	Citrate cycle (TCA cycle)|Propanoate metabolism|Carbon metabolism	KOG2799	Succinyl-CoA synthetase, beta subunit	[C]	METABOLISM	Energy production and conversion	C	COG0045	Succinyl-CoA synthetase subunit beta	Molecular Function: succinate-CoA ligase (ADP-forming) activity (GO:0004775);|Molecular Function: ATP binding (GO:0005524);|Biological Process: tricarboxylic acid cycle (GO:0006099);|Cellular Component: hydrogenosome (GO:0042566);|Molecular Function: metal ion binding (GO:0046872);
946_t	2857550	2864628	gi|695534527|ref|XP_009541423.1|	hypothetical protein HETIRDRAFT_443270 [Heterobasidion irregulare TC 32-1]	Q9D287.1	RecName: Full=Pre-mRNA-splicing factor SPF27; AltName: Full=Breast carcinoma-amplified sequence 2 homolog; AltName: Full=DNA amplified in mammary carcinoma 1 protein	--	--	--	--	--	--	KOG3096	Spliceosome-associated coiled-coil protein	[S]	POORLY CHARACTERIZED	Function unknown	S	ENOG410XX46	NA	Biological Process: mRNA splicing, via spliceosome (GO:0000398);|Cellular Component: Prp19 complex (GO:0000974);|Cellular Component: DNA replication factor A complex (GO:0005662);|Cellular Component: spliceosomal complex (GO:0005681);|Cellular Component: nucleolus (GO:0005730);|Cellular Component: centrosome (GO:0005813);|Cellular Component: nuclear speck (GO:0016607);|Cellular Component: precata…
947_t	2864751	2865887	gi|749769212|gb|KII93641.1|	hypothetical protein PLICRDRAFT_171370 [Plicaturopsis crispa FD-325 SS-3]	Q00673.1	RecName: Full=Probable NADH-ubiquinone oxidoreductase 30.4 kDa subunit, mitochondrial; AltName: Full=Alkane-inducible protein 1; AltName: Full=CI-31kD; AltName: Full=Complex I-30kD; Flags: Precursor	hir:HETIRDRAFT_431849	K03936	NDUFS3	NADH dehydrogenase (ubiquinone) Fe-S protein 3	ko00190	Oxidative phosphorylation	KOG1713	NADH-ubiquinone oxidoreductase, NDUFS3/30 kDa subunit	[C]	METABOLISM	Energy production and conversion	C	COG0852	NDH-1 shuttles electrons from NADH, via FMN and iron- sulfur (Fe-S) centers, to quinones in the respiratory chain. The immediate electron acceptor for the enzyme in this species is believed to be ubiquinone. Couples the redox reaction to proton translocation (for every two electrons transferred, four hydrogen ions are translocated across the cytoplasmic membrane), and thus conserves the redox ene…	Cellular Component: mitochondrial inner membrane (GO:0005743);|Molecular Function: NADH dehydrogenase (ubiquinone) activity (GO:0008137);|Cellular Component: respiratory chain (GO:0070469);
948_t	2866030	2867479	gi|695534520|ref|XP_009541421.1|	hypothetical protein HETIRDRAFT_448027 [Heterobasidion irregulare TC 32-1]	O94548.1	RecName: Full=Maintenance of telomere capping protein 1	--	--	--	--	--	--	--	--	--	--	--	S	ENOG410ZPJQ	Conserved hypothetical, protein	Cellular Component: Golgi apparatus (GO:0005794);
949_t	2867934	2868695	gi|695534514|ref|XP_009541419.1|	hypothetical protein HETIRDRAFT_305909 [Heterobasidion irregulare TC 32-1]	Q9Y6I8.3	RecName: Full=Peroxisomal membrane protein 4; AltName: Full=24 kDa peroxisomal intrinsic membrane protein	hir:HETIRDRAFT_305909	K13350	PXMP4, PMP24	peroxisomal membrane protein 4	ko04146	Peroxisome	--	--	--	--	--	S	ENOG410ZE52	Peroxisomal membrane protein	Cellular Component: peroxisome (GO:0005777);|Cellular Component: peroxisomal membrane (GO:0005778);|Cellular Component: integral component of membrane (GO:0016021);
950_t	2869526	2870389	gi|695534511|ref|XP_009541418.1|	hypothetical protein HETIRDRAFT_413838 [Heterobasidion irregulare TC 32-1]	Q01387.2	RecName: Full=Protein ras-2; Flags: Precursor	hir:HETIRDRAFT_413838	K07827	KRAS, KRAS2	GTPase KRas	ko04214|ko04540|ko04530|ko04015|ko04071|ko04550|ko04014|ko04151|ko04013|ko04010|ko04072|ko04810|ko04370|ko04068|ko04210|ko04012|ko04150	Apoptosis - fly|Gap junction|Tight junction|Rap1 signaling pathway|Sphingolipid signaling pathway|Signaling pathways regulating pluripotency of stem cells|Ras signaling pathway|PI3K-Akt signaling pathway|MAPK signaling pathway - fly|MAPK signaling pathway|Phospholipase D signaling pathway|Regulation of actin cytoskeleton|VEGF signaling pathway|FoxO signaling pathway|Apoptosis|ErbB signaling pathw…	KOG0395	Ras-related GTPase	[R]	POORLY CHARACTERIZED	General function prediction only	S	COG1100	GTP-binding Protein	Molecular Function: GTPase activity (GO:0003924);|Molecular Function: GTP binding (GO:0005525);|Cellular Component: plasma membrane (GO:0005886);|Biological Process: signal transduction (GO:0007165);
951_t	2875721	2876077	--	--	--	--	--	--	--	--	--	--	--	--	--	--	--	--	--	--	--
952_t	2879074	2879438	gi|695534508|ref|XP_009541417.1|	hypothetical protein HETIRDRAFT_431844 [Heterobasidion irregulare TC 32-1]	--	--	--	--	--	--	--	--	--	--	--	--	--	S	ENOG4110C1T	NA	--
953_t	2881529	2883154	gi|695535488|ref|XP_009541708.1|	hypothetical protein HETIRDRAFT_407138 [Heterobasidion irregulare TC 32-1]	Q9SR97.2	RecName: Full=Protein yippee-like At3g08990	--	--	--	--	--	--	KOG3399	Predicted Yippee-type zinc-binding protein	[R]	POORLY CHARACTERIZED	General function prediction only	S	ENOG4111VJ1	Yippee-like	Molecular Function: metal ion binding (GO:0046872);
954_t	2884858	2887276	gi|1043291826|gb|OBZ79009.1|	Sentrin-specific protease 1 [Grifola frondosa]	Q9P0U3.2	RecName: Full=Sentrin-specific protease 1; AltName: Full=Sentrin/SUMO-specific protease SENP1	psq:PUNSTDRAFT_94762	K08592	SENP1	sentrin-specific protease 1	--	--	KOG0778	Protease, Ulp1 family	[O]	CELLULAR PROCESSES AND SIGNALING	Posttranslational modification, protein turnover, chaperones	O	COG5160	SUMO1 sentrin specific peptidase	Molecular Function: endopeptidase activity (GO:0004175);|Cellular Component: nucleus (GO:0005634);|Cellular Component: nucleoplasm (GO:0005654);|Cellular Component: cytoplasm (GO:0005737);|Cellular Component: focal adhesion (GO:0005925);|Biological Process: proteolysis (GO:0006508);|Biological Process: activation of cysteine-type endopeptidase activity involved in apoptotic process (GO:0006919);|…
955_t	2887740	2888799	gi|1035382871|gb|OAX39424.1|	PTH2-domain-containing protein [Rhizopogon vinicolor AM-OR11-026]	Q8R2Y8.1	RecName: Full=Peptidyl-tRNA hydrolase 2, mitochondrial; Short=PTH 2; Flags: Precursor	pco:PHACADRAFT_247082	K04794	PTH2	peptidyl-tRNA hydrolase, PTH2 family	--	--	KOG3282	Uncharacterized conserved protein	[S]	POORLY CHARACTERIZED	Function unknown	S	COG1990	The natural substrate for this enzyme may be peptidyl- tRNAs which drop off the ribosome during protein synthesis (By similarity)	Molecular Function: aminoacyl-tRNA hydrolase activity (GO:0004045);|Cellular Component: mitochondrion (GO:0005739);|Cellular Component: cytosol (GO:0005829);|Biological Process: negative regulation of gene expression (GO:0010629);|Biological Process: positive regulation of anoikis (GO:2000210);|Biological Process: negative regulation of anoikis (GO:2000811);
956_t	2888963	2890880	gi|695534473|ref|XP_009541406.1|	hypothetical protein HETIRDRAFT_431836 [Heterobasidion irregulare TC 32-1]	Q4P6N0.2	RecName: Full=ATP-dependent RNA helicase HAS1	hir:HETIRDRAFT_431836	K13179	DDX18, HAS1	ATP-dependent RNA helicase DDX18/HAS1	--	--	KOG0342	ATP-dependent RNA helicase pitchoune	[A]	INFORMATION STORAGE AND PROCESSING	RNA processing and modification	L	COG0513	purine NTP-dependent helicase activity	Biological Process: maturation of SSU-rRNA from tricistronic rRNA transcript (SSU-rRNA, 5.8S rRNA, LSU-rRNA) (GO:0000462);|Biological Process: maturation of LSU-rRNA from tricistronic rRNA transcript (SSU-rRNA, 5.8S rRNA, LSU-rRNA) (GO:0000463);|Molecular Function: RNA binding (GO:0003723);|Molecular Function: ATP-dependent RNA helicase activity (GO:0004004);|Molecular Function: ATP binding (GO:0…
957_t	2891188	2892366	gi|1012970632|gb|KYQ45372.1|	Tetra-spanning protein 1 [Hypsizygus marmoreus]	Q9Y7Z5.1	RecName: Full=Tetra-spanning protein 1	--	--	--	--	--	--	KOG4002	Uncharacterized integral membrane protein	[S]	POORLY CHARACTERIZED	Function unknown	S	ENOG4111BM3	Transmembrane protein 33	Cellular Component: Golgi membrane (GO:0000139);|Cellular Component: nuclear envelope (GO:0005635);|Cellular Component: nuclear pore (GO:0005643);|Cellular Component: endoplasmic reticulum (GO:0005783);|Cellular Component: endoplasmic reticulum membrane (GO:0005789);|Cellular Component: Golgi apparatus (GO:0005794);|Biological Process: nuclear envelope organization (GO:0006998);|Cellular Componen…
958_t	2892759	2893119	--	--	--	--	--	--	--	--	--	--	--	--	--	--	--	--	--	--	--
959_t	2893423	2899252	gi|695534482|ref|XP_009541409.1|	hypothetical protein HETIRDRAFT_378569 [Heterobasidion irregulare TC 32-1]	Q9LF97.1	RecName: Full=CBS domain-containing protein CBSCBSPB3	--	--	--	--	--	--	--	--	--	--	--	S	COG0517	Catalyzes the conversion of inosine 5'-phosphate (IMP) to xanthosine 5'-phosphate (XMP), the first committed and rate- limiting step in the de novo synthesis of guanine nucleotides, and therefore plays an important role in the regulation of cell growth (By similarity)	Cellular Component: integral component of membrane (GO:0016021);
960_t	2899387	2899769	--	--	--	--	--	--	--	--	--	--	--	--	--	--	--	--	--	--	--
961_t	2900227	2903162	gi|695534494|ref|XP_009541413.1|	hypothetical protein HETIRDRAFT_306569 [Heterobasidion irregulare TC 32-1]	O13938.3	RecName: Full=UPF0658 Golgi apparatus membrane protein C23H3.04	--	--	--	--	--	--	--	--	--	--	--	S	ENOG410YHTD	Conserved hypothetical, protein	Cellular Component: Golgi membrane (GO:0000139);|Cellular Component: Golgi apparatus (GO:0005794);|Cellular Component: plasma membrane (GO:0005886);|Cellular Component: integral component of membrane (GO:0016021);
962_t	2903610	2907620	gi|695534467|ref|XP_009541404.1|	glycoside hydrolase family 15 protein [Heterobasidion irregulare TC 32-1]	Q10211.1	RecName: Full=Uncharacterized protein C4H3.03c	--	--	--	--	--	--	--	--	--	--	--	G	COG3387	glycoside hydrolase 15-related	Molecular Function: hydrolase activity, hydrolyzing O-glycosyl compounds (GO:0004553);|Cellular Component: nucleus (GO:0005634);|Cellular Component: cytosol (GO:0005829);|Cellular Component: integral component of membrane (GO:0016021);|Biological Process: carbohydrate catabolic process (GO:0016052);|Biological Process: cellular polysaccharide metabolic process (GO:0044264);
963_t	2910056	2911421	gi|695534464|ref|XP_009541403.1|	hypothetical protein HETIRDRAFT_469614 [Heterobasidion irregulare TC 32-1]	D4B4V1.1	RecName: Full=Probable phosphoglycerate mutase ARB_03491; Flags: Precursor	--	--	--	--	--	--	KOG4754	Predicted phosphoglycerate mutase	[G]	METABOLISM	Carbohydrate transport and metabolism	S	ENOG4111QJY	Phosphoglycerate mutase	Cellular Component: extracellular region (GO:0005576);|Molecular Function: isomerase activity (GO:0016853);
964_t	2913013	2915889	gi|695534458|ref|XP_009541401.1|	hypothetical protein HETIRDRAFT_167066 [Heterobasidion irregulare TC 32-1]	O60161.1	RecName: Full=U3 small nucleolar RNA-associated protein 4; Short=U3 snoRNA-associated protein 4; AltName: Full=U3 protein 4 required for transcription	hir:HETIRDRAFT_167066	K14548	UTP4, CIRH1A	U3 small nucleolar RNA-associated protein 4	ko03008	Ribosome biogenesis in eukaryotes	KOG2048	WD40 repeat protein	[R]	POORLY CHARACTERIZED	General function prediction only	S	ENOG410XQNR	cirrhosis, autosomal recessive 1A (cirhin)	Cellular Component: nucleus (GO:0005634);|Biological Process: transcription, DNA-templated (GO:0006351);|Biological Process: maturation of SSU-rRNA (GO:0030490);|Molecular Function: snoRNA binding (GO:0030515);|Cellular Component: small-subunit processome (GO:0032040);|Cellular Component: t-UTP complex (GO:0034455);|Cellular Component: mitotic spindle (GO:0072686);
965_t	2917581	2919086	gi|695534449|ref|XP_009541398.1|	hypothetical protein HETIRDRAFT_153986 [Heterobasidion irregulare TC 32-1]	O13940.1	RecName: Full=Probable low-specificity L-threonine aldolase	hir:HETIRDRAFT_153986	K01620	ltaE	threonine aldolase	ko00260|ko01230	Glycine, serine and threonine metabolism|Biosynthesis of amino acids	KOG1368	Threonine aldolase	[E]	METABOLISM	Amino acid transport and metabolism	E	COG2008	Aldolase	Molecular Function: threonine aldolase activity (GO:0004793);|Cellular Component: nucleus (GO:0005634);|Cellular Component: cytosol (GO:0005829);|Biological Process: glycine metabolic process (GO:0006544);|Biological Process: glycine biosynthetic process (GO:0006545);|Biological Process: threonine catabolic process (GO:0006567);|Molecular Function: L-allo-threonine aldolase activity (GO:0008732);
966_t	2919207	2924254	gi|597902096|ref|XP_007298347.1|	hypothetical protein STEHIDRAFT_90044 [Stereum hirsutum FP-91666 SS1]	--	--	--	--	--	--	--	--	--	--	--	--	--	S	ENOG410ZM9I	Urb2/Npa2 family	--
967_t	2924476	2930018	gi|695534428|ref|XP_009541391.1|	hypothetical protein HETIRDRAFT_469598 [Heterobasidion irregulare TC 32-1]	Q9US46.1	RecName: Full=E3 ubiquitin-protein ligase itt1; AltName: Full=RING finger protein itt1; AltName: Full=RING-type E3 ubiquitin transferase itt1	--	--	--	--	--	--	KOG1814	Predicted E3 ubiquitin ligase	[O]	CELLULAR PROCESSES AND SIGNALING	Posttranslational modification, protein turnover, chaperones	S	ENOG410XQFV	High density lipoprotein binding protein	Cellular Component: ubiquitin ligase complex (GO:0000151);|Biological Process: protein polyubiquitination (GO:0000209);|Cellular Component: nucleus (GO:0005634);|Cellular Component: cytoplasm (GO:0005737);|Cellular Component: cytosol (GO:0005829);|Molecular Function: zinc ion binding (GO:0008270);|Molecular Function: ubiquitin conjugating enzyme binding (GO:0031624);|Biological Process: positive …
968_t	2930348	2931941	gi|597903518|ref|XP_007299058.1|	ATPase V1 complex subunit C, partial [Stereum hirsutum FP-91666 SS1]	Q7T385.1	RecName: Full=V-type proton ATPase subunit C 1-A; Short=V-ATPase subunit C 1-A; AltName: Full=Vacuolar proton pump subunit C 1-A	shs:STEHIDRAFT_117727	K02148	ATPeV1C, ATP6C	V-type H+-transporting ATPase subunit C	ko04145|ko00190|ko04150	Phagosome|Oxidative phosphorylation|mTOR signaling pathway	KOG2909	Vacuolar H+-ATPase V1 sector, subunit C	[C]	METABOLISM	Energy production and conversion	C	COG5127	ATP hydrolysis coupled proton transport	Cellular Component: vacuolar proton-transporting V-type ATPase, V1 domain (GO:0000221);|Cellular Component: lysosomal membrane (GO:0005765);|Molecular Function: hydrogen-exporting ATPase activity, phosphorylative mechanism (GO:0008553);|Biological Process: ATP hydrolysis coupled proton transport (GO:0015991);|Molecular Function: proton-transporting ATPase activity, rotational mechanism (GO:004696…
969_t	2932157	2933355	gi|695534421|ref|XP_009541389.1|	hypothetical protein HETIRDRAFT_457054 [Heterobasidion irregulare TC 32-1]	Q9USJ1.2	RecName: Full=Probable 3-mercaptopyruvate sulfurtransferase; Short=MST	hir:HETIRDRAFT_457054	K01011	TST, MPST, sseA	thiosulfate/3-mercaptopyruvate sulfurtransferase	ko04122|ko00270|ko00920	Sulfur relay system|Cysteine and methionine metabolism|Sulfur metabolism	KOG1529	Mercaptopyruvate sulfurtransferase/thiosulfate sulfurtransferase	[V]	CELLULAR PROCESSES AND SIGNALING	Defense mechanisms	P	COG2897	sulfurtransferase	Molecular Function: thiosulfate sulfurtransferase activity (GO:0004792);|Cellular Component: cytoplasm (GO:0005737);|Cellular Component: mitochondrion (GO:0005739);|Molecular Function: 3-mercaptopyruvate sulfurtransferase activity (GO:0016784);|Biological Process: mitochondrial tRNA wobble position uridine thiolation (GO:1990799);
970_t	2934678	2935250	gi|597903512|ref|XP_007299055.1|	hypothetical protein STEHIDRAFT_152064 [Stereum hirsutum FP-91666 SS1]	--	--	--	--	--	--	--	--	--	--	--	--	--	S	ENOG4110CE7	NA	--
971_t	2936294	2938197	gi|961969821|gb|KTB41242.1|	hypothetical protein WG66_6210 [Moniliophthora roreri]	Q4WCX9.1	RecName: Full=Uncharacterized protein AFUA_6G02800; Flags: Precursor	--	--	--	--	--	--	--	--	--	--	--	S	ENOG4112B5P	NA	Cellular Component: plasma membrane (GO:0005886);|Cellular Component: fungal-type cell wall (GO:0009277);|Molecular Function: transferase activity (GO:0016740);|Cellular Component: anchored component of membrane (GO:0031225);
972_t	2939358	2940963	gi|1043292444|gb|OBZ79627.1|	Frataxin, mitochondrial [Grifola frondosa]	O74831.1	RecName: Full=Frataxin homolog, mitochondrial; Flags: Precursor	dsq:DICSQDRAFT_75270	K19054	FXN	frataxin	ko00860	Porphyrin and chlorophyll metabolism	KOG3413	Mitochondrial matrix protein frataxin, involved in Fe/S protein biosynthesis	[P]	METABOLISM	Inorganic ion transport and metabolism	P	COG1965	frataxin-like protein	Molecular Function: ferroxidase activity (GO:0004322);|Molecular Function: iron ion binding (GO:0005506);|Cellular Component: mitochondrion (GO:0005739);|Cellular Component: mitochondrial matrix (GO:0005759);|Biological Process: heme biosynthetic process (GO:0006783);|Biological Process: ion transport (GO:0006811);|Biological Process: cellular iron ion homeostasis (GO:0006879);|Biological Process…
973_t	2941325	2942109	gi|695534408|ref|XP_009541385.1|	hypothetical protein HETIRDRAFT_424285 [Heterobasidion irregulare TC 32-1]	--	--	--	--	--	--	--	--	--	--	--	--	--	--	--	--	--
974_t	2942366	2945138	gi|597901530|ref|XP_007298064.1|	transcription factor [Stereum hirsutum FP-91666 SS1]	Q5EB92.1	RecName: Full=WD repeat-containing protein 70	--	--	--	--	--	--	KOG0772	Uncharacterized conserved protein, contains WD40 repeat	[S]	POORLY CHARACTERIZED	Function unknown	S	ENOG410XP76	WD repeat domain 70	Molecular Function: enzyme binding (GO:0019899);
975_t	2945393	2948042	gi|695534411|ref|XP_009541386.1|	hypothetical protein HETIRDRAFT_457051 [Heterobasidion irregulare TC 32-1]	Q5A4W8.1	RecName: Full=Bromodomain-containing factor 1	--	--	--	--	--	--	KOG1474	Transcription initiation factor TFIID, subunit BDF1 and related bromodomain proteins	[K]	INFORMATION STORAGE AND PROCESSING	Transcription	BK	COG5076	bromodomain	Cellular Component: nucleus (GO:0005634);|Biological Process: DNA repair (GO:0006281);|Biological Process: transcription, DNA-templated (GO:0006351);|Biological Process: regulation of transcription, DNA-templated (GO:0006355);|Biological Process: sporulation resulting in formation of a cellular spore (GO:0030435);|Molecular Function: lysine-acetylated histone binding (GO:0070577);
976_t	2948434	2950221	gi|749769023|gb|KII93452.1|	hypothetical protein PLICRDRAFT_35662 [Plicaturopsis crispa FD-325 SS-3]	A2A6A1.1	RecName: Full=G patch domain-containing protein 8	--	--	--	--	--	--	KOG1994	Predicted RNA binding protein, contains G-patch and Zn-finger domains	[A]	INFORMATION STORAGE AND PROCESSING	RNA processing and modification	S	ENOG411235C	NA	Molecular Function: nucleic acid binding (GO:0003676);|Molecular Function: metal ion binding (GO:0046872);
977_t	2950418	2955058	gi|695534417|ref|XP_009541388.1|	hypothetical protein HETIRDRAFT_153979 [Heterobasidion irregulare TC 32-1]	Q1DY43.1	RecName: Full=ATP-dependent DNA helicase MPH1; AltName: Full=FANCM-like protein 1	hir:HETIRDRAFT_153979	K14635	MPH1	ATP-dependent DNA helicase MPH1	--	--	KOG0354	DEAD-box like helicase	[R]	POORLY CHARACTERIZED	General function prediction only	L	COG1111	helicase	Molecular Function: DNA binding (GO:0003677);|Molecular Function: helicase activity (GO:0004386);|Molecular Function: ATP binding (GO:0005524);|Cellular Component: nucleus (GO:0005634);|Biological Process: DNA repair (GO:0006281);
978_t	2955526	2959578	gi|695534390|ref|XP_009541379.1|	hypothetical protein HETIRDRAFT_469568 [Heterobasidion irregulare TC 32-1]	O74455.1	RecName: Full=Probable 6-phosphogluconolactonase; Short=6PGL	hir:HETIRDRAFT_469568	K13192	RBM26	RNA-binding protein 26	--	--	KOG3147	6-phosphogluconolactonase - like protein	[G]	METABOLISM	Carbohydrate transport and metabolism	S	ENOG410Y2TW	RNA binding motif protein	Cellular Component: nucleus (GO:0005634);|Cellular Component: cytoplasm (GO:0005737);|Cellular Component: cytosol (GO:0005829);|Biological Process: carbohydrate metabolic process (GO:0005975);|Biological Process: pentose-phosphate shunt, oxidative branch (GO:0009051);|Molecular Function: 6-phosphogluconolactonase activity (GO:0017057);
979_t	2960536	2962366	gi|618816334|ref|XP_007310757.1|	hypothetical protein STEHIDRAFT_126138 [Stereum hirsutum FP-91666 SS1]	--	--	--	--	--	--	--	--	--	--	--	--	--	--	--	--	--
980_t	2963059	2964493	gi|597912757|ref|XP_007303677.1|	hypothetical protein STEHIDRAFT_168178 [Stereum hirsutum FP-91666 SS1]	--	--	--	--	--	--	--	--	--	--	--	--	--	--	--	--	--
981_t	2965332	2966853	gi|695534384|ref|XP_009541377.1|	hypothetical protein HETIRDRAFT_469564 [Heterobasidion irregulare TC 32-1]	--	--	--	--	--	--	--	--	--	--	--	--	--	S	ENOG4110BX5	NA	--
982_t	2967007	2968273	gi|695534387|ref|XP_009541378.1|	hypothetical protein HETIRDRAFT_99831 [Heterobasidion irregulare TC 32-1]	--	--	--	--	--	--	--	--	--	--	--	--	--	S	ENOG410Y7QA	NA	--
983_t	2968855	2969157	--	--	--	--	--	--	--	--	--	--	--	--	--	--	--	--	--	--	--
984_t	2970626	2974062	gi|695578173|ref|XP_009552850.1|	glycoside hydrolase family 95 protein [Heterobasidion irregulare TC 32-1]	A2R797.1	RecName: Full=Probable alpha-fucosidase A; AltName: Full=Alpha-L-fucoside fucohydrolase A; Flags: Precursor	hir:HETIRDRAFT_181224	K15923	AXY8, FUC95A, afcA	alpha-L-fucosidase 2	ko00511	Other glycan degradation	--	--	--	--	--	S	ENOG410XPGV	alpha-l-fucosidase	Biological Process: polysaccharide catabolic process (GO:0000272);|Molecular Function: alpha-L-fucosidase activity (GO:0004560);|Cellular Component: extracellular region (GO:0005576);
985_t	2975067	2977017	gi|695534808|ref|XP_009541513.1|	glycoside hydrolase family 72 protein [Heterobasidion irregulare TC 32-1]	B0XVI5.1	RecName: Full=1,3-beta-glucanosyltransferase gel4; AltName: Full=Glucan elongating glucanosyltransferase 4; Flags: Precursor	--	--	--	--	--	--	--	--	--	--	--	S	ENOG410Z2A2	1,3-beta-glucanosyltransferase	Cellular Component: plasma membrane (GO:0005886);|Molecular Function: transferase activity (GO:0016740);|Cellular Component: anchored component of membrane (GO:0031225);
986_t	2977349	2979290	gi|695534811|ref|XP_009541514.1|	hypothetical protein HETIRDRAFT_431924 [Heterobasidion irregulare TC 32-1]	Q9FYB7.1	RecName: Full=Serine/arginine-rich splicing factor RS2Z32; AltName: Full=RS-containing zinc finger protein 32; Short=At-RS2Z32; Short=At-RSZ32; Short=AtRSZ32; AltName: Full=Serine/arginine-rich splicing factor RSZ34; Short=AtRSZ34	--	--	--	--	--	--	KOG0109	RNA-binding protein LARK, contains RRM and retroviral-type Zn-finger domains	[AR]	INFORMATION STORAGE AND PROCESSING|POORLY CHARACTERIZED	RNA processing and modification |General function prediction only	S	ENOG41105PP	RNA binding motif protein	Biological Process: mRNA splicing, via spliceosome (GO:0000398);|Molecular Function: nucleic acid binding (GO:0003676);|Cellular Component: spliceosomal complex (GO:0005681);|Molecular Function: zinc ion binding (GO:0008270);|Biological Process: RNA splicing (GO:0008380);
987_t	2979915	2991156	gi|695534814|ref|XP_009541515.1|	ABC transporter [Heterobasidion irregulare TC 32-1]	Q9P7V2.1	RecName: Full=ATP-binding cassette transporter abc4; Short=ABC transporter abc4; AltName: Full=ATP-energized glutathione S-conjugate pump abc4; AltName: Full=Glutathione S-conjugate-transporting ATPase abc4	--	--	--	--	--	--	KOG0054	Multidrug resistance-associated protein/mitoxantrone resistance protein, ABC superfamily	[Q]	METABOLISM	Secondary metabolites biosynthesis, transport and catabolism	V	COG1132	(ABC) transporter	Cellular Component: fungal-type vacuole (GO:0000324);|Cellular Component: fungal-type vacuole membrane (GO:0000329);|Molecular Function: ATP binding (GO:0005524);|Molecular Function: xenobiotic transmembrane transporting ATPase activity (GO:0008559);|Biological Process: response to toxic substance (GO:0009636);|Cellular Component: integral component of membrane (GO:0016021);|Biological Process: p…
988_t	2994950	2997939	gi|695534960|ref|XP_009541557.1|	hypothetical protein HETIRDRAFT_457156 [Heterobasidion irregulare TC 32-1]	Q9BRR9.2	RecName: Full=Rho GTPase-activating protein 9; AltName: Full=Rho-type GTPase-activating protein 9	--	--	--	--	--	--	KOG1450	Predicted Rho GTPase-activating protein	[T]	CELLULAR PROCESSES AND SIGNALING	Signal transduction mechanisms	S	ENOG4111FF9	RhoGAP	Molecular Function: GTPase activator activity (GO:0005096);|Molecular Function: phosphatidylinositol-3,4,5-trisphosphate binding (GO:0005547);|Cellular Component: extracellular region (GO:0005576);|Cellular Component: cytosol (GO:0005829);|Biological Process: signal transduction (GO:0007165);|Cellular Component: secretory granule lumen (GO:0034774);|Biological Process: neutrophil degranulation (G…
989_t	2998235	3000732	gi|1012970476|gb|KYQ45216.1|	ATP-dependent DNA helicase PIF1 [Hypsizygus marmoreus]	Q5AXT5.2	RecName: Full=ATP-dependent DNA helicase PIF1; AltName: Full=DNA repair and recombination helicase PIF1	cci:CC1G_13681	K15255	PIF1	ATP-dependent DNA helicase PIF1	--	--	KOG0987	DNA helicase PIF1/RRM3	[D]	CELLULAR PROCESSES AND SIGNALING	Cell cycle control, cell division, chromosome partitioning	L	COG0507	exodeoxyribonuclease v alpha	Biological Process: mitochondrial genome maintenance (GO:0000002);|Biological Process: telomere maintenance (GO:0000723);|Molecular Function: DNA binding (GO:0003677);|Molecular Function: ATP binding (GO:0005524);|Cellular Component: nucleus (GO:0005634);|Cellular Component: replication fork (GO:0005657);|Cellular Component: mitochondrion (GO:0005739);|Biological Process: DNA replication (GO:0006…
990_t	3002651	3004629	gi|599092506|ref|XP_007378340.1|	hypothetical protein PUNSTDRAFT_94475 [Punctularia strigosozonata HHB-11173 SS5]	--	--	--	--	--	--	--	--	--	--	--	--	--	S	ENOG410YPER	NA	--
991_t	3004917	3006712	gi|695534950|ref|XP_009541554.1|	hypothetical protein HETIRDRAFT_308268 [Heterobasidion irregulare TC 32-1]	P36146.1	RecName: Full=Protein LAS1	hir:HETIRDRAFT_308268	K16912	LAS1	ribosomal biogenesis protein LAS1	--	--	KOG2425	Nuclear protein involved in cell morphogenesis and cell surface growth	[R]	POORLY CHARACTERIZED	General function prediction only	S	ENOG411230Q	LAS1-like (S. cerevisiae)	Biological Process: cleavage in ITS2 between 5.8S rRNA and LSU-rRNA of tricistronic rRNA transcript (SSU-rRNA, 5.8S rRNA, LSU-rRNA) (GO:0000448);|Biological Process: maturation of 5.8S rRNA (GO:0000460);|Biological Process: maturation of LSU-rRNA (GO:0000470);|Molecular Function: endonuclease activity (GO:0004519);|Cellular Component: nucleus (GO:0005634);|Cellular Component: nucleolus (GO:000573…
992_t	3007369	3008474	gi|695534938|ref|XP_009541551.1|	hypothetical protein HETIRDRAFT_424395 [Heterobasidion irregulare TC 32-1]	O14359.1	RecName: Full=Uncharacterized AIM2 family protein C30D10.14	--	--	--	--	--	--	KOG3043	Predicted hydrolase related to dienelactone hydrolase	[R]	POORLY CHARACTERIZED	General function prediction only	Q	COG0412	dienelactone hydrolase	Cellular Component: nucleus (GO:0005634);|Cellular Component: cytosol (GO:0005829);|Molecular Function: hydrolase activity (GO:0016787);
993_t	3008779	3010354	gi|695534935|ref|XP_009541550.1|	hypothetical protein HETIRDRAFT_167256 [Heterobasidion irregulare TC 32-1]	--	--	--	--	--	--	--	--	--	--	--	--	--	S	ENOG4111V0A	NA	--
994_t	3010901	3012910	gi|695534931|ref|XP_009541549.1|	hypothetical protein HETIRDRAFT_308119 [Heterobasidion irregulare TC 32-1]	P57681.1	RecName: Full=Farnesylcysteine lyase; Flags: Precursor	hir:HETIRDRAFT_308119	K05906	PCYOX1, FCLY	prenylcysteine oxidase / farnesylcysteine lyase	ko00900	Terpenoid backbone biosynthesis	--	--	--	--	--	O	ENOG410Y3UN	Prenylcysteine oxidase 1	Molecular Function: prenylcysteine oxidase activity (GO:0001735);|Cellular Component: lysosome (GO:0005764);|Cellular Component: vacuole (GO:0005773);|Cellular Component: vacuolar membrane (GO:0005774);|Biological Process: abscisic acid-activated signaling pathway (GO:0009738);|Biological Process: prenylated protein catabolic process (GO:0030327);|Biological Process: prenylcysteine catabolic proc…
995_t	3013312	3015167	gi|1023226988|gb|KZT23799.1|	ammonium transporter [Neolentinus lepideus HHB14362 ss-1]	P53390.1	RecName: Full=Ammonium transporter MEP3	gtr:GLOTRDRAFT_69174	K03320	amt, AMT, MEP	ammonium transporter, Amt family	--	--	KOG0682	Ammonia permease	[P]	METABOLISM	Inorganic ion transport and metabolism	P	COG0004	ammonium Transporter	Cellular Component: plasma membrane (GO:0005886);|Molecular Function: ammonium transmembrane transporter activity (GO:0008519);|Biological Process: ammonium transport (GO:0015696);|Cellular Component: integral component of membrane (GO:0016021);|Biological Process: nitrogen utilization (GO:0019740);
996_t	3015750	3020227	gi|695534922|ref|XP_009541547.1|	cytochrome P450 monooxygenase 111 [Heterobasidion irregulare TC 32-1]	O13820.3	RecName: Full=Cytochrome P450 61; AltName: Full=C-22 sterol desaturase	hir:HETIRDRAFT_141009	K09831	ERG5, CYP61A	sterol 22-desaturase	ko00100	Steroid biosynthesis	KOG0157	Cytochrome P450 CYP4/CYP19/CYP26 subfamilies	[QI]	METABOLISM|METABOLISM	Secondary metabolites biosynthesis, transport and catabolism |Lipid transport and metabolism	Q	COG2124	Cytochrome p450	Molecular Function: C-22 sterol desaturase activity (GO:0000249);|Molecular Function: iron ion binding (GO:0005506);|Cellular Component: endoplasmic reticulum (GO:0005783);|Biological Process: ergosterol biosynthetic process (GO:0006696);|Molecular Function: heme binding (GO:0020037);
997_t	3020903	3023441	gi|648172162|gb|KDR85778.1|	hypothetical protein GALMADRAFT_53579 [Galerina marginata CBS 339.88]	--	--	--	--	--	--	--	--	--	--	--	--	--	S	ENOG4110BP9	NA	--
998_t	3023602	3025085	gi|646390276|gb|KDQ54967.1|	hypothetical protein JAAARDRAFT_134565 [Jaapia argillacea MUCL 33604]	O74413.2	RecName: Full=Chorismate synthase; AltName: Full=5-enolpyruvylshikimate-3-phosphate phospholyase	hir:HETIRDRAFT_309507	K01736	aroC	chorismate synthase	ko01230|ko00400	Biosynthesis of amino acids|Phenylalanine, tyrosine and tryptophan biosynthesis	KOG4492	Chorismate synthase	[E]	METABOLISM	Amino acid transport and metabolism	E	COG0082	5-enolpyruvylshikimate-3-phosphate phospholyase	Molecular Function: chorismate synthase activity (GO:0004107);|Cellular Component: nucleus (GO:0005634);|Cellular Component: cytoplasm (GO:0005737);|Cellular Component: cytosol (GO:0005829);|Biological Process: aromatic amino acid family biosynthetic process (GO:0009073);|Biological Process: chorismate biosynthetic process (GO:0009423);|Molecular Function: FMN binding (GO:0010181);
999_t	3025377	3028412	gi|1044617496|gb|OCB92056.1|	hypothetical protein A7U60_g620 [Sanghuangporus baumii]	--	--	--	--	--	--	--	--	--	--	--	--	--	S	ENOG4111GIR	Conserved hypothetical, protein	--
1000_t	3029238	3032386	gi|618809531|ref|XP_007307461.1|	hypothetical protein STEHIDRAFT_159910 [Stereum hirsutum FP-91666 SS1]	Q4WQ08.2	RecName: Full=Disintegrin and metalloproteinase domain-containing protein B; Short=ADAM B; Flags: Precursor	--	--	--	--	--	--	KOG3607	Meltrins, fertilins and related Zn-dependent metalloproteinases of the ADAMs family	[O]	CELLULAR PROCESSES AND SIGNALING	Posttranslational modification, protein turnover, chaperones	S	ENOG410XX2M	ADAM metallopeptidase domain	Molecular Function: metalloendopeptidase activity (GO:0004222);|Molecular Function: metallopeptidase activity (GO:0008237);|Cellular Component: integral component of membrane (GO:0016021);|Molecular Function: metal ion binding (GO:0046872);
1001_t	3032742	3033310	gi|695530164|ref|XP_009540301.1|	serine protease S14 [Heterobasidion irregulare TC 32-1]	A8HYF2.1	RecName: Full=ATP-dependent Clp protease proteolytic subunit; AltName: Full=Endopeptidase Clp	hir:HETIRDRAFT_31617	K01358	clpP, CLPP	ATP-dependent Clp protease, protease subunit	ko04112	Cell cycle - Caulobacter	KOG0840	ATP-dependent Clp protease, proteolytic subunit	[O]	CELLULAR PROCESSES AND SIGNALING	Posttranslational modification, protein turnover, chaperones	O	COG0740	Cleaves peptides in various proteins in a process that requires ATP hydrolysis. Has a chymotrypsin-like activity. Plays a major role in the degradation of misfolded proteins (By similarity)	Molecular Function: serine-type endopeptidase activity (GO:0004252);|Cellular Component: cytoplasm (GO:0005737);
1002_t	3034256	3035669	gi|695534837|ref|XP_009541522.1|	hypothetical protein HETIRDRAFT_431929 [Heterobasidion irregulare TC 32-1]	P38770.1	RecName: Full=Nucleus export protein BRL1; AltName: Full=BRR6-like protein 1	--	--	--	--	--	--	KOG4503	Uncharacterized conserved membrane protein	[S]	POORLY CHARACTERIZED	Function unknown	S	COG5085	nuclear envelope protein	Cellular Component: nuclear envelope (GO:0005635);|Cellular Component: endoplasmic reticulum (GO:0005783);|Biological Process: nuclear envelope organization (GO:0006998);|Biological Process: protein transport (GO:0015031);|Cellular Component: integral component of membrane (GO:0016021);|Cellular Component: nuclear membrane (GO:0031965);|Biological Process: mRNA transport (GO:0051028);|Biological …
1003_t	3041059	3045069	gi|646390267|gb|KDQ54958.1|	hypothetical protein JAAARDRAFT_196330 [Jaapia argillacea MUCL 33604]	O77033.1	RecName: Full=General transcriptional corepressor trfA	--	--	--	--	--	--	KOG1124	FOG: TPR repeat	[R]	POORLY CHARACTERIZED	General function prediction only	S	COG0457	repeat-containing protein	Cellular Component: nucleus (GO:0005634);|Biological Process: transcription, DNA-templated (GO:0006351);|Biological Process: regulation of transcription, DNA-templated (GO:0006355);
1004_t	3045427	3046718	gi|695534853|ref|XP_009541527.1|	hypothetical protein HETIRDRAFT_431933 [Heterobasidion irregulare TC 32-1]	Q5ZLC9.1	RecName: Full=Golgin subfamily A member 7	--	--	--	--	--	--	KOG4069	Uncharacterized conserved protein	[S]	POORLY CHARACTERIZED	Function unknown	S	ENOG4111H0Z	Golgin subfamily A member 7/ERF4 family	Cellular Component: palmitoyltransferase complex (GO:0002178);|Cellular Component: Golgi stack (GO:0005795);|Biological Process: protein targeting to membrane (GO:0006612);|Biological Process: peptidyl-L-cysteine S-palmitoylation (GO:0018230);|Cellular Component: intrinsic component of Golgi membrane (GO:0031228);|Biological Process: Golgi to plasma membrane protein transport (GO:0043001);|Biolog…
1005_t	3048223	3050172	gi|695534856|ref|XP_009541528.1|	hypothetical protein HETIRDRAFT_443323 [Heterobasidion irregulare TC 32-1]	--	--	hir:HETIRDRAFT_443323	K09043	AP1F	AP-1-like transcription factor	--	--	--	--	--	--	--	S	ENOG410Y41X	bZIP transcription factor	--
1006_t	3050833	3052291	gi|1023211786|gb|KZT08945.1|	arsenical pump-driving ATPase [Laetiporus sulphureus 93-53]	A8N0V8.1	RecName: Full=ATPase GET3; AltName: Full=Arsenical pump-driving ATPase; AltName: Full=Arsenite-stimulated ATPase; AltName: Full=Golgi to ER traffic protein 3; AltName: Full=Guided entry of tail-anchored proteins 3	gtr:GLOTRDRAFT_109352	K01551	arsA, ASNA1	arsenite/tail-anchored protein-transporting ATPase	--	--	KOG2825	Putative arsenite-translocating ATPase	[P]	METABOLISM	Inorganic ion transport and metabolism	P	COG0003	ATPase required for the post-translational delivery of tail-anchored (TA) proteins to the endoplasmic reticulum. Recognizes and selectively binds the transmembrane domain of TA proteins in the cytosol. This complex then targets to the endoplasmic reticulum by membrane-bound receptors, where the tail- anchored protein is released for insertion. This process is regulated by ATP binding and hydrolys…	Molecular Function: ATP binding (GO:0005524);|Cellular Component: endoplasmic reticulum (GO:0005783);|Molecular Function: ATPase activity (GO:0016887);|Molecular Function: identical protein binding (GO:0042802);|Molecular Function: metal ion binding (GO:0046872);
1007_t	3052778	3054731	gi|695534865|ref|XP_009541531.1|	hypothetical protein HETIRDRAFT_424378 [Heterobasidion irregulare TC 32-1]	Q00004.1	RecName: Full=Signal recognition particle subunit SRP68; Short=SRP68; AltName: Full=Signal recognition particle 68 kDa protein	hir:HETIRDRAFT_424378	K03107	SRP68	signal recognition particle subunit SRP68	ko03060	Protein export	KOG2460	Signal recognition particle, subunit Srp68	[U]	CELLULAR PROCESSES AND SIGNALING	Intracellular trafficking, secretion, and vesicular transport	U	ENOG410XPW1	Signal-recognition-particle assembly has a crucial role in targeting secretory proteins to the rough endoplasmic reticulum membrane (By similarity)	Molecular Function: signal recognition particle binding (GO:0005047);|Cellular Component: nucleolus (GO:0005730);|Cellular Component: endoplasmic reticulum (GO:0005783);|Cellular Component: signal recognition particle, endoplasmic reticulum targeting (GO:0005786);|Cellular Component: cytosol (GO:0005829);|Biological Process: SRP-dependent cotranslational protein targeting to membrane (GO:0006614)…
1008_t	3055727	3057880	gi|695548228|ref|XP_009545042.1|	hypothetical protein HETIRDRAFT_433605 [Heterobasidion irregulare TC 32-1]	--	--	--	--	--	--	--	--	--	--	--	--	--	S	ENOG4110CXE	NA	--
1009_t	3059338	3060619	gi|695548228|ref|XP_009545042.1|	hypothetical protein HETIRDRAFT_433605 [Heterobasidion irregulare TC 32-1]	--	--	--	--	--	--	--	--	--	--	--	--	--	--	--	--	--
1010_t	3061038	3062123	gi|618809677|ref|XP_007307534.1|	Shwachman-Bodian-diamond syndrome protein [Stereum hirsutum FP-91666 SS1]	O14179.1	RecName: Full=Ribosome maturation protein sdo1	shs:STEHIDRAFT_83515	K14574	SDO1, SBDS	ribosome maturation protein SDO1	ko03008	Ribosome biogenesis in eukaryotes	KOG2917	Predicted exosome subunit	[J]	INFORMATION STORAGE AND PROCESSING	Translation, ribosomal structure and biogenesis	J	COG1500	Ribosome maturation protein	Molecular Function: RNA binding (GO:0003723);|Molecular Function: guanyl-nucleotide exchange factor activity (GO:0005085);|Cellular Component: nucleus (GO:0005634);|Cellular Component: nucleolus (GO:0005730);|Cellular Component: cytoplasm (GO:0005737);|Cellular Component: cytosol (GO:0005829);|Biological Process: rRNA processing (GO:0006364);|Cellular Component: preribosome, large subunit precurs…
1011_t	3062247	3064292	gi|618809679|ref|XP_007307535.1|	BAR-domain-containing protein [Stereum hirsutum FP-91666 SS1]	O74352.1	RecName: Full=Protein hob1; AltName: Full=Homolog of Bin1	shs:STEHIDRAFT_160000	K12562	AMPH	amphiphysin	ko04144	Endocytosis	KOG3771	Amphiphysin	[U]	CELLULAR PROCESSES AND SIGNALING	Intracellular trafficking, secretion, and vesicular transport	S	ENOG410XRQB	Reduced viability upon starvation protein	Molecular Function: ARF guanyl-nucleotide exchange factor activity (GO:0005086);|Cellular Component: trans-Golgi network (GO:0005802);|Cellular Component: actomyosin contractile ring (GO:0005826);|Biological Process: cellular response to DNA damage stimulus (GO:0006974);|Biological Process: vesicle-mediated transport (GO:0016192);|Cellular Component: actin cortical patch (GO:0030479);|Biological …
1012_t	3064906	3068077	gi|695530258|ref|XP_009540323.1|	hypothetical protein HETIRDRAFT_41157 [Heterobasidion irregulare TC 32-1]	Q4WI96.1	RecName: Full=ATP-dependent DNA helicase II subunit 2; AltName: Full=ATP-dependent DNA helicase II subunit Ku80	hir:HETIRDRAFT_41157	K10885	XRCC5, KU80, G22P2	ATP-dependent DNA helicase 2 subunit 2	ko03450	Non-homologous end-joining	KOG2326	DNA-binding subunit of a DNA-dependent protein kinase (Ku80 autoantigen)	[L]	INFORMATION STORAGE AND PROCESSING	Replication, recombination and repair	L	ENOG410YKH9	X-ray repair complementing defective repair in Chinese hamster cells 5	Biological Process: telomere maintenance (GO:0000723);|Cellular Component: chromosome, telomeric region (GO:0000781);|Molecular Function: damaged DNA binding (GO:0003684);|Molecular Function: helicase activity (GO:0004386);|Molecular Function: ATP binding (GO:0005524);|Biological Process: double-strand break repair via nonhomologous end joining (GO:0006303);|Biological Process: DNA recombination …
1013_t	3068348	3073314	gi|695534868|ref|XP_009541532.1|	hypothetical protein HETIRDRAFT_443325 [Heterobasidion irregulare TC 32-1]	Q9UTN6.1	RecName: Full=Chromatin structure-remodeling complex subunit snf21; AltName: Full=ATP-dependent helicase snf21; AltName: Full=RSC complex subunit snf21	hir:HETIRDRAFT_443325	K11786	STH1_SNF2	ATP-dependent helicase STH1/SNF2	--	--	KOG0386	Chromatin remodeling complex SWI/SNF, component SWI2 and related ATPases (DNA/RNA helicase superfamily)	[BK]	INFORMATION STORAGE AND PROCESSING|INFORMATION STORAGE AND PROCESSING	Chromatin structure and dynamics |Transcription	BK	COG5076	bromodomain	Cellular Component: nuclear chromatin (GO:0000790);|Molecular Function: transcription factor activity, core RNA polymerase II binding (GO:0000991);|Molecular Function: ATP-dependent DNA helicase activity (GO:0004003);|Molecular Function: ATP binding (GO:0005524);|Cellular Component: nucleus (GO:0005634);|Biological Process: chromatin remodeling (GO:0006338);|Biological Process: transcription from…
1014_t	3073743	3075112	--	--	--	--	--	--	--	--	--	--	--	--	--	--	--	--	--	--	--
1015_t	3076887	3086260	gi|695534880|ref|XP_009541536.1|	hypothetical protein HETIRDRAFT_448126 [Heterobasidion irregulare TC 32-1]	Q921Q3.3	RecName: Full=Chitobiosyldiphosphodolichol beta-mannosyltransferase; AltName: Full=Asparagine-linked glycosylation protein 1 homolog; AltName: Full=Beta-1,4-mannosyltransferase; AltName: Full=GDP-Man:GlcNAc2-PP-dolichol mannosyltransferase; AltName: Full=GDP-mannose-dolichol diphosphochitobiose mannosyltransferase	hir:HETIRDRAFT_448126	K19806	PTP2_3	tyrosine-protein phosphatase 2/3	ko04011	MAPK signaling pathway - yeast	KOG2941	Beta-1,4-mannosyltransferase	[O]	CELLULAR PROCESSES AND SIGNALING	Posttranslational modification, protein turnover, chaperones	M	COG0438	Glycosyl transferase (Group 1	Molecular Function: mannosyltransferase activity (GO:0000030);|Molecular Function: chitobiosyldiphosphodolichol beta-mannosyltransferase activity (GO:0004578);|Cellular Component: endoplasmic reticulum (GO:0005783);|Cellular Component: endoplasmic reticulum membrane (GO:0005789);|Biological Process: protein glycosylation (GO:0006486);|Cellular Component: integral component of membrane (GO:0016021…
1016_t	3086447	3087527	gi|597901904|ref|XP_007298251.1|	HIRA-interacting protein 5 [Stereum hirsutum FP-91666 SS1]	Q9C8J2.1	RecName: Full=NifU-like protein 5, mitochondrial; Short=AtNfu-I; Short=AtNfu5; Flags: Precursor	--	--	--	--	--	--	KOG2358	NifU-like domain-containing proteins	[O]	CELLULAR PROCESSES AND SIGNALING	Posttranslational modification, protein turnover, chaperones	O	COG0694	metallo-sulfur cluster assembly	Molecular Function: structural molecule activity (GO:0005198);|Molecular Function: iron ion binding (GO:0005506);|Molecular Function: copper ion binding (GO:0005507);|Molecular Function: ATP binding (GO:0005524);|Cellular Component: mitochondrion (GO:0005739);|Biological Process: iron-sulfur cluster assembly (GO:0016226);|Molecular Function: iron-sulfur cluster binding (GO:0051536);
1017_t	3088382	3089566	gi|695534891|ref|XP_009541539.1|	hypothetical protein HETIRDRAFT_457145 [Heterobasidion irregulare TC 32-1]	Q6BM23.1	RecName: Full=Porphobilinogen deaminase; Short=PBG; AltName: Full=Hydroxymethylbilane synthase; Short=HMBS; AltName: Full=Pre-uroporphyrinogen synthase	hir:HETIRDRAFT_457145	K01749	hemC, HMBS	hydroxymethylbilane synthase	ko00860	Porphyrin and chlorophyll metabolism	KOG2892	Porphobilinogen deaminase	[H]	METABOLISM	Coenzyme transport and metabolism	H	COG0181	Tetrapolymerization of the monopyrrole PBG into the hydroxymethylbilane pre-uroporphyrinogen in several discrete steps (By similarity)	Molecular Function: hydroxymethylbilane synthase activity (GO:0004418);|Biological Process: protoporphyrinogen IX biosynthetic process (GO:0006782);|Biological Process: peptidyl-pyrromethane cofactor linkage (GO:0018160);
1018_t	3090028	3091130	gi|695534894|ref|XP_009541540.1|	ubiquitin-conjugating enzyme2 [Heterobasidion irregulare TC 32-1]	Q28FC1.1	RecName: Full=Ubiquitin-conjugating enzyme E2 W; AltName: Full=E2 ubiquitin-conjugating enzyme W; AltName: Full=N-terminal E2 ubiquitin-conjugating enzyme; AltName: Full=Ubiquitin carrier protein W; AltName: Full=Ubiquitin-protein ligase W	hir:HETIRDRAFT_145590	K10688	UBE2W, UBC16	ubiquitin-conjugating enzyme E2 W	ko04120	Ubiquitin mediated proteolysis	KOG0427	Ubiquitin conjugating enzyme	[O]	CELLULAR PROCESSES AND SIGNALING	Posttranslational modification, protein turnover, chaperones	O	COG5078	ubiquitin-conjugating enzyme	Biological Process: protein polyubiquitination (GO:0000209);|Molecular Function: ubiquitin-protein transferase activity (GO:0004842);|Molecular Function: ATP binding (GO:0005524);|Cellular Component: nucleus (GO:0005634);|Cellular Component: cytoplasm (GO:0005737);|Biological Process: DNA repair (GO:0006281);|Biological Process: protein monoubiquitination (GO:0006513);|Biological Process: protein…
1019_t	3091514	3093098	gi|597902738|ref|XP_007298668.1|	hypothetical protein STEHIDRAFT_117193 [Stereum hirsutum FP-91666 SS1]	Q09728.1	RecName: Full=Metal-binding regulatory protein cuf1	--	--	--	--	--	--	--	--	--	--	--	K	ENOG4112807	metal ion regulated sequence-specific DNA binding RNA polymerase II transcription factor activity	Biological Process: negative regulation of transcription from RNA polymerase II promoter (GO:0000122);|Molecular Function: RNA polymerase II proximal promoter sequence-specific DNA binding (GO:0000978);|Molecular Function: RNA polymerase II transcription factor activity, copper ion regulated proximal promoter sequence-specific DNA binding (GO:0001202);|Molecular Function: copper ion binding (GO:0…
1020_t	3094559	3095394	gi|597903208|ref|XP_007298903.1|	hypothetical protein STEHIDRAFT_117503 [Stereum hirsutum FP-91666 SS1]	Q07821.1	RecName: Full=Iron-sulfur assembly protein 1	shs:STEHIDRAFT_117503	K13628	iscA, ISCA1	iron-sulfur cluster assembly protein	--	--	KOG1120	Fe-S cluster biosynthesis protein ISA1 (contains a HesB-like domain)	[P]	METABOLISM	Inorganic ion transport and metabolism	S	COG0316	Iron--sulfur cluster	Molecular Function: structural molecule activity (GO:0005198);|Molecular Function: iron ion binding (GO:0005506);|Cellular Component: mitochondrial matrix (GO:0005759);|Molecular Function: ferrous iron binding (GO:0008198);|Biological Process: biotin biosynthetic process (GO:0009102);|Biological Process: iron-sulfur cluster assembly (GO:0016226);|Molecular Function: iron-sulfur cluster binding (G…
1021_t	3096085	3097505	gi|695544573|ref|XP_009544095.1|	quinone oxidoreductase 12 [Heterobasidion irregulare TC 32-1]	A7RK30.1	RecName: Full=Quinone oxidoreductase-like protein 2 homolog	--	--	--	--	--	--	KOG1198	Zinc-binding oxidoreductase	[CR]	METABOLISM|POORLY CHARACTERIZED	Energy production and conversion |General function prediction only	C	COG0604	alcohol dehydrogenase	Molecular Function: oxidoreductase activity (GO:0016491);
1022_t	3097864	3100598	gi|695534900|ref|XP_009541542.1|	hypothetical protein HETIRDRAFT_306483 [Heterobasidion irregulare TC 32-1]	Q9PTY5.1	RecName: Full=Ran-binding protein 9; Short=RanBP9; AltName: Full=Ran-binding protein M; Short=RanBPM	--	--	--	--	--	--	KOG1477	SPRY domain-containing proteins	[R]	POORLY CHARACTERIZED	General function prediction only	S	ENOG410XPCC	ran binding protein	Cellular Component: nucleus (GO:0005634);|Cellular Component: cytoplasm (GO:0005737);
1023_t	3100906	3101645	gi|597902008|ref|XP_007298303.1|	proteasome maturation factor UMP1 [Stereum hirsutum FP-91666 SS1]	Q9Y244.1	RecName: Full=Proteasome maturation protein; AltName: Full=Proteassemblin; AltName: Full=Protein UMP1 homolog; Short=hUMP1; AltName: Full=Voltage-gated K channel beta subunit 4.1	shs:STEHIDRAFT_89555	K11599	POMP, UMP1	proteasome maturation protein	ko03050	Proteasome	KOG3061	Proteasome maturation factor	[O]	CELLULAR PROCESSES AND SIGNALING	Posttranslational modification, protein turnover, chaperones	O	ENOG41122CT	Proteasome maturation factor UMP1	Cellular Component: nucleus (GO:0005634);|Cellular Component: cytoplasm (GO:0005737);|Cellular Component: endoplasmic reticulum (GO:0005783);|Cellular Component: cytosol (GO:0005829);|Cellular Component: nuclear speck (GO:0016607);|Cellular Component: organelle membrane (GO:0031090);|Biological Process: proteasome assembly (GO:0043248);
1024_t	3102071	3103961	gi|597902092|ref|XP_007298345.1|	hypothetical protein STEHIDRAFT_90018 [Stereum hirsutum FP-91666 SS1]	--	--	shs:STEHIDRAFT_90018	K13110	MFAP1	microfibrillar-associated protein 1	--	--	--	--	--	--	--	S	ENOG410XT3M	Conserved hypothetical, protein	--
1025_t	3104042	3106534	gi|695535420|ref|XP_009541688.1|	hypothetical protein HETIRDRAFT_305267 [Heterobasidion irregulare TC 32-1]	Q93712.1	RecName: Full=Microfibrillar-associated protein 1	hir:HETIRDRAFT_305267	K13110	MFAP1	microfibrillar-associated protein 1	--	--	KOG1425	Microfibrillar-associated protein MFAP1	[Z]	CELLULAR PROCESSES AND SIGNALING	Cytoskeleton	S	ENOG410XT3M	Conserved hypothetical, protein	Biological Process: regulation of alternative mRNA splicing, via spliceosome (GO:0000381);|Cellular Component: nucleus (GO:0005634);|Cellular Component: spliceosomal complex (GO:0005681);|Biological Process: mRNA processing (GO:0006397);|Biological Process: RNA splicing (GO:0008380);
1026_t	3107127	3109972	gi|597903462|ref|XP_007299030.1|	PARP-domain-containing protein [Stereum hirsutum FP-91666 SS1]	O50017.1	RecName: Full=Poly [ADP-ribose] polymerase 2; Short=PARP-2; AltName: Full=NAD(+) ADP-ribosyltransferase 2; Short=ADPRT-2; AltName: Full=Poly[ADP-ribose] synthase 2	shs:STEHIDRAFT_117683	K10798	PARP	poly [ADP-ribose] polymerase	ko04214|ko04210|ko03410	Apoptosis - fly|Apoptosis|Base excision repair	KOG1037	NAD+ ADP-ribosyltransferase Parp, required for poly-ADP ribosylation of nuclear proteins	[KLO]	INFORMATION STORAGE AND PROCESSING|INFORMATION STORAGE AND PROCESSING|CELLULAR PROCESSES AND SIGNALING	Transcription |Replication, recombination and repair |Posttranslational modification, protein turnover, chaperones	S	ENOG410XP18	Poly (ADP-ribose) polymerase	Molecular Function: DNA binding (GO:0003677);|Molecular Function: NAD+ ADP-ribosyltransferase activity (GO:0003950);|Cellular Component: nucleus (GO:0005634);|Biological Process: protein ADP-ribosylation (GO:0006471);
1027_t	3111275	3112614	gi|597938496|ref|XP_007323592.1|	hypothetical protein SERLADRAFT_442935 [Serpula lacrymans var. lacrymans S7.9]	Q5A220.3	RecName: Full=Repressor of filamentous growth 1	--	--	--	--	--	--	KOG0527	HMG-box transcription factor	[K]	INFORMATION STORAGE AND PROCESSING	Transcription	B	ENOG4111RHI	HMG box protein	Biological Process: negative regulation of transcription from RNA polymerase II promoter (GO:0000122);|Molecular Function: double-stranded DNA binding (GO:0003690);|Molecular Function: DNA binding transcription factor activity (GO:0003700);|Cellular Component: nucleus (GO:0005634);|Biological Process: transcription, DNA-templated (GO:0006351);|Biological Process: regulation of transcription from …
1028_t	3113140	3114256	gi|695534796|ref|XP_009541509.1|	hypothetical protein HETIRDRAFT_306992 [Heterobasidion irregulare TC 32-1]	Q9X9S0.2	RecName: Full=Probable dihydroorotate dehydrogenase A (fumarate); Short=DHOD A; Short=DHODase A; Short=DHOdehase A	hir:HETIRDRAFT_306992	K00226	pyrD	dihydroorotate dehydrogenase (fumarate)	ko00240	Pyrimidine metabolism	KOG1436	Dihydroorotate dehydrogenase	[F]	METABOLISM	Nucleotide transport and metabolism	F	COG0167	Catalyzes the conversion of dihydroorotate to orotate	Cellular Component: cytoplasm (GO:0005737);|Biological Process: 'de novo' pyrimidine nucleobase biosynthetic process (GO:0006207);|Biological Process: 'de novo' UMP biosynthetic process (GO:0044205);|Molecular Function: dihydroorotate dehydrogenase (fumarate) activity (GO:1990663);
1029_t	3114577	3115455	gi|695534793|ref|XP_009541508.1|	hypothetical protein HETIRDRAFT_307303 [Heterobasidion irregulare TC 32-1]	Q9P7N9.1	RecName: Full=Transport protein particle subunit trs31; Short=TRAPP subunit trs31	hir:HETIRDRAFT_307303	K20280	TRAPPC5, TRS31	trafficking protein particle complex subunit 5	--	--	KOG3315	Transport protein particle (TRAPP) complex subunit	[U]	CELLULAR PROCESSES AND SIGNALING	Intracellular trafficking, secretion, and vesicular transport	U	COG5128	trafficking protein particle complex	Cellular Component: nucleus (GO:0005634);|Cellular Component: nuclear envelope (GO:0005635);|Cellular Component: endoplasmic reticulum (GO:0005783);|Cellular Component: Golgi apparatus (GO:0005794);|Cellular Component: cytosol (GO:0005829);|Biological Process: intracellular protein transport (GO:0006886);|Biological Process: ER to Golgi vesicle-mediated transport (GO:0006888);|Cellular Component:…
1030_t	3115670	3118392	gi|597901748|ref|XP_007298173.1|	hypothetical protein STEHIDRAFT_71344 [Stereum hirsutum FP-91666 SS1]	--	--	--	--	--	--	--	--	--	--	--	--	--	S	ENOG4111Z6T	NA	--
1031_t	3118798	3119787	gi|599347155|ref|XP_007390148.1|	hypothetical protein PHACADRAFT_246768 [Phanerochaete carnosa HHB-10118-sp]	--	--	--	--	--	--	--	--	--	--	--	--	--	O	ENOG4110C3H	Cullin family	--
1032_t	3120002	3121720	gi|749761452|gb|KII86322.1|	hypothetical protein PLICRDRAFT_43918 [Plicaturopsis crispa FD-325 SS-3]	--	--	--	--	--	--	--	--	--	--	--	--	--	S	ENOG4110CQX	NA	--
1033_t	3122096	3125696	gi|695534787|ref|XP_009541506.1|	hypothetical protein HETIRDRAFT_431916 [Heterobasidion irregulare TC 32-1]	Q8K245.2	RecName: Full=UV radiation resistance associated protein	--	--	--	--	--	--	KOG2896	UV radiation resistance associated protein	[R]	POORLY CHARACTERIZED	General function prediction only	S	ENOG410YZ0H	UV radiation resistance	Molecular Function: SNARE binding (GO:0000149);|Cellular Component: lytic vacuole (GO:0000323);|Cellular Component: chromosome, centromeric region (GO:0000775);|Cellular Component: lysosome (GO:0005764);|Cellular Component: endosome (GO:0005768);|Cellular Component: early endosome (GO:0005769);|Cellular Component: late endosome (GO:0005770);|Cellular Component: endoplasmic reticulum (GO:0005783);…
1034_t	3128500	3132239	gi|695534784|ref|XP_009541505.1|	hypothetical protein HETIRDRAFT_443311 [Heterobasidion irregulare TC 32-1]	Q92359.1	RecName: Full=Pumilio domain-containing protein C6G9.14	--	--	--	--	--	--	KOG2049	Translational repressor MPT5/PUF4 and related RNA-binding proteins (Puf superfamily)	[J]	INFORMATION STORAGE AND PROCESSING	Translation, ribosomal structure and biogenesis	J	COG5099	pumilio homolog	Biological Process: nuclear-transcribed mRNA catabolic process, deadenylation-dependent decay (GO:0000288);|Molecular Function: mRNA binding (GO:0003729);|Cellular Component: cytoplasm (GO:0005737);|Cellular Component: cytosol (GO:0005829);
1035_t	3134590	3138586	gi|695534799|ref|XP_009541510.1|	hypothetical protein HETIRDRAFT_431920 [Heterobasidion irregulare TC 32-1]	O36025.1	RecName: Full=GYF domain-containing protein mpd2	hir:HETIRDRAFT_431920	K18730	GIGYF	PERQ amino acid-rich with GYF domain-containing protein	--	--	KOG1862	GYF domain containing proteins	[R]	POORLY CHARACTERIZED	General function prediction only	S	ENOG41120EC	GYF domain-containing protein	Cellular Component: cytoplasm (GO:0005737);|Cellular Component: cytosol (GO:0005829);|Biological Process: ER to Golgi vesicle-mediated transport (GO:0006888);|Biological Process: mRNA transport (GO:0051028);
1036_t	3141819	3150728	gi|695530418|ref|XP_009540366.1|	oligopeptide transporter [Heterobasidion irregulare TC 32-1]	P40900.2	RecName: Full=Sexual differentiation process protein isp4	--	--	--	--	--	--	KOG2262	Sexual differentiation process protein ISP4	[T]	CELLULAR PROCESSES AND SIGNALING	Signal transduction mechanisms	S	ENOG410XNZC	oligo-peptide transporter	Cellular Component: endoplasmic reticulum (GO:0005783);|Cellular Component: endoplasmic reticulum membrane (GO:0005789);|Cellular Component: Golgi apparatus (GO:0005794);|Cellular Component: plasma membrane (GO:0005886);|Cellular Component: integral component of plasma membrane (GO:0005887);|Biological Process: protein transport (GO:0015031);|Biological Process: tetrapeptide transmembrane transpo…
1037_t	3152074	3153383	gi|695535114|ref|XP_009541602.1|	hypothetical protein HETIRDRAFT_240238, partial [Heterobasidion irregulare TC 32-1]	--	--	--	--	--	--	--	--	--	--	--	--	--	S	ENOG410Y3YP	NA	--
1038_t	3153546	3153949	gi|695535110|ref|XP_009541601.1|	hypothetical protein HETIRDRAFT_414046 [Heterobasidion irregulare TC 32-1]	Q9UT86.1	RecName: Full=Anaphase-promoting complex subunit 11; AltName: Full=20S cyclosome/APC complex protein apc11	hir:HETIRDRAFT_414046	K03358	APC11	anaphase-promoting complex subunit 11	ko04114|ko04110|ko04120|ko04111|ko04113	Oocyte meiosis|Cell cycle|Ubiquitin mediated proteolysis|Cell cycle - yeast|Meiosis - yeast	KOG1493	Anaphase-promoting complex (APC), subunit 11	[DO]	CELLULAR PROCESSES AND SIGNALING|CELLULAR PROCESSES AND SIGNALING	Cell cycle control, cell division, chromosome partitioning |Posttranslational modification, protein turnover, chaperones	O	COG5194	protein ubiquitination	Cellular Component: anaphase-promoting complex (GO:0005680);|Biological Process: cell cycle (GO:0007049);|Molecular Function: zinc ion binding (GO:0008270);|Biological Process: protein ubiquitination involved in ubiquitin-dependent protein catabolic process (GO:0042787);|Biological Process: proteasome-mediated ubiquitin-dependent protein catabolic process (GO:0043161);|Biological Process: positiv…
1039_t	3154669	3156896	gi|597938728|ref|XP_007323708.1|	hypothetical protein SERLADRAFT_418377 [Serpula lacrymans var. lacrymans S7.9]	Q9C0V4.1	RecName: Full=Uncharacterized protein PB7E8.02	--	--	--	--	--	--	KOG4679	Uncharacterized protein PSP1 (suppressor of DNA polymerase alpha mutations in yeast)	[R]	POORLY CHARACTERIZED	General function prediction only	S	COG1774	PSP1 C-terminal conserved region	Cellular Component: cytoplasm (GO:0005737);
1040_t	3157343	3157914	--	--	--	--	--	--	--	--	--	--	--	--	--	--	--	--	--	--	--
1041_t	3158063	3161049	gi|1012963117|gb|KYQ37877.1|	hypothetical protein Hypma_08418 [Hypsizygus marmoreus]	Q8BHT7.1	RecName: Full=RAB6A-GEF complex partner protein 2; AltName: Full=Retrograde Golgi transport protein RGP1 homolog	sla:SERLADRAFT_443044	K20477	RGP1	RAB6A-GEF complex partner protein 2	--	--	KOG4469	Uncharacterized conserved protein	[S]	POORLY CHARACTERIZED	Function unknown	U	ENOG410YESN	RGP1 retrograde golgi transport homolog (S. cerevisiae)	Cellular Component: Golgi membrane (GO:0000139);|Cellular Component: cytosol (GO:0005829);|Cellular Component: plasma membrane (GO:0005886);|Cellular Component: membrane (GO:0016020);|Molecular Function: Rab guanyl-nucleotide exchange factor activity (GO:0017112);|Molecular Function: Rab GTPase binding (GO:0017137);|Cellular Component: RIC1-RGP1 guanyl-nucleotide exchange factor complex (GO:00340…
1042_t	3161694	3162835	gi|630344301|ref|XP_007861451.1|	hypothetical protein GLOTRDRAFT_135758 [Gloeophyllum trabeum ATCC 11539]	Q9CZ04.2	RecName: Full=COP9 signalosome complex subunit 7a; Short=SGN7a; Short=Signalosome subunit 7a; AltName: Full=JAB1-containing signalosome subunit 7a	gtr:GLOTRDRAFT_135758	K12180	COPS7, CSN7	COP9 signalosome complex subunit 7	--	--	KOG3250	COP9 signalosome, subunit CSN7	[OT]	CELLULAR PROCESSES AND SIGNALING|CELLULAR PROCESSES AND SIGNALING	Posttranslational modification, protein turnover, chaperones |Signal transduction mechanisms	O	ENOG410XP7W	COP9 (constitutive photomorphogenic) homolog, subunit	Biological Process: protein deneddylation (GO:0000338);|Cellular Component: nucleoplasm (GO:0005654);|Cellular Component: cytosol (GO:0005829);|Cellular Component: COP9 signalosome (GO:0008180);
1043_t	3164304	3175152	gi|618814174|ref|XP_007309726.1|	hypothetical protein STEHIDRAFT_162043 [Stereum hirsutum FP-91666 SS1]	--	--	--	--	--	--	--	--	--	--	--	--	--	S	ENOG4110CUA	NA	--
1044_t	3176169	3178590	gi|630344303|ref|XP_007861452.1|	glutamyl-tRNA synthetase [Gloeophyllum trabeum ATCC 11539]	Q9CXJ1.1	RecName: Full=Probable glutamate--tRNA ligase, mitochondrial; AltName: Full=Glutamyl-tRNA synthetase; Short=GluRS; Flags: Precursor	gtr:GLOTRDRAFT_109369	K01885	EARS, gltX	glutamyl-tRNA synthetase	ko00860|ko00970	Porphyrin and chlorophyll metabolism|Aminoacyl-tRNA biosynthesis	KOG1149	Glutamyl-tRNA synthetase (mitochondrial)	[J]	INFORMATION STORAGE AND PROCESSING	Translation, ribosomal structure and biogenesis	J	COG0008	Catalyzes the attachment of glutamate to tRNA(Glu) in a two-step reaction glutamate is first activated by ATP to form Glu-AMP and then transferred to the acceptor end of tRNA(Glu) (By similarity)	Molecular Function: tRNA binding (GO:0000049);|Molecular Function: glutamate-tRNA ligase activity (GO:0004818);|Molecular Function: ATP binding (GO:0005524);|Cellular Component: mitochondrion (GO:0005739);|Cellular Component: mitochondrial matrix (GO:0005759);|Biological Process: glutamyl-tRNA aminoacylation (GO:0006424);|Molecular Function: zinc ion binding (GO:0008270);|Molecular Function: glut…
1045_t	3179171	3184557	gi|695535087|ref|XP_009541594.1|	hypothetical protein HETIRDRAFT_305875 [Heterobasidion irregulare TC 32-1]	O60152.1	RecName: Full=E3 ubiquitin-protein ligase ubr1; AltName: Full=N-end-recognizing protein; AltName: Full=N-recognin-1; AltName: Full=RING-type E3 ubiquitin transferase ubr1	hir:HETIRDRAFT_305875	K10625	UBR1	E3 ubiquitin-protein ligase UBR1	--	--	KOG1140	N-end rule pathway, recognition component UBR1	[O]	CELLULAR PROCESSES AND SIGNALING	Posttranslational modification, protein turnover, chaperones	O	ENOG410XPQU	ubiquitin protein ligase E3 component (N-recognin)	Cellular Component: ubiquitin ligase complex (GO:0000151);|Cellular Component: nucleus (GO:0005634);|Cellular Component: cytoplasm (GO:0005737);|Molecular Function: zinc ion binding (GO:0008270);|Biological Process: proteasome-mediated ubiquitin-dependent protein catabolic process (GO:0043161);|Molecular Function: ubiquitin protein ligase activity (GO:0061630);|Biological Process: cellular respon…
1046_t	3184812	3185414	gi|598011681|ref|XP_007371323.1|	transport protein particle component [Dichomitus squalens LYAD-421 SS1]	--	--	dsq:DICSQDRAFT_150676	K20304	TRAPPC6, TRS33	trafficking protein particle complex subunit 6	--	--	KOG3316	Transport protein particle (TRAPP) complex subunit	[U]	CELLULAR PROCESSES AND SIGNALING	Intracellular trafficking, secretion, and vesicular transport	U	ENOG410YUYH	trafficking protein particle complex	--
1047_t	3191633	3193203	--	--	--	--	--	--	--	--	--	--	--	--	--	--	--	--	--	--	--
1048_t	3193927	3194301	--	--	--	--	--	--	--	--	--	--	--	--	--	--	--	--	--	--	--
1049_t	3194787	3195998	gi|646388094|gb|KDQ52965.1|	hypothetical protein JAAARDRAFT_61551 [Jaapia argillacea MUCL 33604]	--	--	--	--	--	--	--	--	--	--	--	--	--	--	--	--	--
1050_t	3198004	3199286	gi|695535077|ref|XP_009541591.1|	hypothetical protein HETIRDRAFT_378893 [Heterobasidion irregulare TC 32-1]	Q9X248.1	RecName: Full=3-oxoacyl-[acyl-carrier-protein] reductase FabG; AltName: Full=3-ketoacyl-acyl carrier protein reductase; AltName: Full=Beta-Ketoacyl-acyl carrier protein reductase; AltName: Full=Beta-ketoacyl-ACP reductase	hir:HETIRDRAFT_378893	K00059	fabG	3-oxoacyl-[acyl-carrier protein] reductase	ko00061|ko01040|ko01212|ko00780	Fatty acid biosynthesis|Biosynthesis of unsaturated fatty acids|Fatty acid metabolism|Biotin metabolism	KOG1206	Peroxisomal multifunctional beta-oxidation protein and related enzymes	[I]	METABOLISM	Lipid transport and metabolism	S	COG1028	Dehydrogenase reductase	Molecular Function: 3-oxoacyl-[acyl-carrier-protein] reductase (NADPH) activity (GO:0004316);|Biological Process: fatty acid elongation (GO:0030497);|Molecular Function: NADP binding (GO:0050661);|Molecular Function: NAD binding (GO:0051287);|Molecular Function: 3-oxo-glutaryl-[acp] methyl ester reductase activity (GO:0102131);|Molecular Function: 3-oxo-pimeloyl-[acp] methyl ester reductase activ…
1051_t	3199490	3200826	gi|695535073|ref|XP_009541590.1|	hypothetical protein HETIRDRAFT_122018 [Heterobasidion irregulare TC 32-1]	Q295P6.2	RecName: Full=Adenosine deaminase-like protein	hir:HETIRDRAFT_122018	K01488	add, ADA	adenosine deaminase	ko00230	Purine metabolism	KOG1097	Adenine deaminase/adenosine deaminase	[F]	METABOLISM	Nucleotide transport and metabolism	F	COG1816	adenosine deaminase	Biological Process: nucleotide metabolic process (GO:0009117);|Molecular Function: deaminase activity (GO:0019239);|Molecular Function: metal ion binding (GO:0046872);
1052_t	3201107	3202290	gi|695535070|ref|XP_009541589.1|	hypothetical protein HETIRDRAFT_469948 [Heterobasidion irregulare TC 32-1]	--	--	--	--	--	--	--	--	--	--	--	--	--	S	ENOG4111RGS	Conserved hypothetical, protein	--
1053_t	3203384	3204742	gi|695535067|ref|XP_009541588.1|	hypothetical protein HETIRDRAFT_407264 [Heterobasidion irregulare TC 32-1]	P0CM73.1	RecName: Full=Chitin synthase export chaperone	--	--	--	--	--	--	--	--	--	--	--	U	ENOG410Y557	Chaperone required for the export of the chitin synthase chs3 from the endoplasmic reticulum (By similarity)	Cellular Component: endoplasmic reticulum membrane (GO:0005789);|Biological Process: protein transport (GO:0015031);|Cellular Component: integral component of membrane (GO:0016021);|Biological Process: cell wall organization (GO:0071555);
1054_t	3208288	3209204	--	--	--	--	--	--	--	--	--	--	--	--	--	--	--	--	--	--	--
1055_t	3210009	3211979	gi|695535061|ref|XP_009541586.1|	hypothetical protein HETIRDRAFT_407263 [Heterobasidion irregulare TC 32-1]	Q9FKF6.1	RecName: Full=Cyclin-U4-3; Short=CycU4;3; AltName: Full=Cyclin-P4.2; Short=CycP4;2	--	--	--	--	--	--	KOG1674	Cyclin	[R]	POORLY CHARACTERIZED	General function prediction only	S	ENOG410ZC4B	Cyclin	Biological Process: regulation of cyclin-dependent protein serine/threonine kinase activity (GO:0000079);|Biological Process: cell cycle (GO:0007049);|Molecular Function: protein kinase binding (GO:0019901);|Biological Process: cell division (GO:0051301);
1056_t	3213637	3214259	--	--	--	--	--	--	--	--	--	--	--	--	--	--	--	--	--	--	--
1057_t	3214298	3214853	--	--	--	--	--	--	--	--	--	--	--	--	--	--	--	--	--	--	--
1058_t	3215081	3219872	gi|597901378|ref|XP_007297988.1|	hypothetical protein STEHIDRAFT_46330, partial [Stereum hirsutum FP-91666 SS1]	--	--	--	--	--	--	--	--	--	--	--	--	--	S	ENOG410YTHY	NA	--
1059_t	3220110	3222145	gi|597901670|ref|XP_007298134.1|	WD40 repeat-like protein [Stereum hirsutum FP-91666 SS1]	P78750.3	RecName: Full=Probable U3 small nucleolar RNA-associated protein 18; Short=U3 snoRNA-associated protein 18	shs:STEHIDRAFT_70538	K14553	UTP18	U3 small nucleolar RNA-associated protein 18	ko03008	Ribosome biogenesis in eukaryotes	KOG2055	WD40 repeat protein	[R]	POORLY CHARACTERIZED	General function prediction only	S	ENOG410YBWP	UTP18, small subunit (SSU) processome component, homolog (yeast)	Biological Process: maturation of SSU-rRNA from tricistronic rRNA transcript (SSU-rRNA, 5.8S rRNA, LSU-rRNA) (GO:0000462);|Biological Process: rRNA processing (GO:0006364);|Cellular Component: small-subunit processome (GO:0032040);|Cellular Component: Pwp2p-containing subcomplex of 90S preribosome (GO:0034388);
1060_t	3223884	3225423	gi|597902672|ref|XP_007298635.1|	heterotrimeric G protein alpha subunit 4 [Stereum hirsutum FP-91666 SS1]	P87033.1	RecName: Full=Guanine nucleotide-binding protein alpha-2 subunit	--	--	--	--	--	--	KOG0082	G-protein alpha subunit (small G protein superfamily)	[DT]	CELLULAR PROCESSES AND SIGNALING|CELLULAR PROCESSES AND SIGNALING	Cell cycle control, cell division, chromosome partitioning |Signal transduction mechanisms	S	ENOG410XNVQ	Guanine nucleotide binding protein (G protein) alpha	Biological Process: pheromone-dependent signal transduction involved in conjugation with cellular fusion (GO:0000750);|Molecular Function: G-protein coupled receptor binding (GO:0001664);|Molecular Function: GTPase activity (GO:0003924);|Molecular Function: signal transducer activity (GO:0004871);|Molecular Function: GTP binding (GO:0005525);|Cellular Component: heterotrimeric G-protein complex (…
1061_t	3228186	3230784	gi|695535041|ref|XP_009541580.1|	hypothetical protein HETIRDRAFT_431969 [Heterobasidion irregulare TC 32-1]	P0CS45.1	RecName: Full=Mitochondrial division protein 1	hir:HETIRDRAFT_431969	K17970	MDV1, FIS2	mitochondrial division protein 1	--	--	KOG4155	FOG: WD40 repeat	[R]	POORLY CHARACTERIZED	General function prediction only	D	ENOG410YCH7	Involved in mitochondrial fission. Acts as an adapter protein required to form mitochondrial fission complexes. Formation of these complexes is required to promote constriction and fission of the mitochondrial compartment at a late step in mitochondrial division (By similarity)	Cellular Component: mitochondrial outer membrane (GO:0005741);
1062_t	3231131	3231933	gi|1012966553|gb|KYQ41301.1|	hypothetical protein Hypma_04818 [Hypsizygus marmoreus]	--	--	--	--	--	--	--	--	--	--	--	--	--	S	ENOG4110CAN	NA	--
1063_t	3232221	3233166	gi|1023272757|gb|KZT67642.1|	HSP20-like chaperone [Daedalea quercina L-15889]	Q11118.1	RecName: Full=Protein wos2; AltName: Full=p21	--	--	--	--	--	--	KOG3158	HSP90 co-chaperone p23	[O]	CELLULAR PROCESSES AND SIGNALING	Posttranslational modification, protein turnover, chaperones	S	ENOG41121RT	Prostaglandin E synthase 3 (Cytosolic)	Cellular Component: nucleus (GO:0005634);|Cellular Component: cytosol (GO:0005829);|Biological Process: protein folding (GO:0006457);|Biological Process: cell cycle (GO:0007049);|Biological Process: positive regulation of telomere maintenance via telomerase (GO:0032212);|Molecular Function: chaperone binding (GO:0051087);
1064_t	3233446	3234703	gi|1024084642|gb|KZV77521.1|	HAD-like protein [Peniophora sp. CONT]	P77625.2	RecName: Full=Hexitol phosphatase A; AltName: Full=Mannitol-1-phosphatase; AltName: Full=Sorbitol-6-phosphatase; AltName: Full=Sugar-phosphatase	--	--	--	--	--	--	KOG2914	Predicted haloacid-halidohydrolase and related hydrolases	[R]	POORLY CHARACTERIZED	General function prediction only	S	COG0637	HAD-superfamily hydrolase subfamily IA variant 3	Molecular Function: magnesium ion binding (GO:0000287);|Biological Process: carbohydrate metabolic process (GO:0005975);|Molecular Function: manganese ion binding (GO:0030145);|Molecular Function: glycerol-3-phosphatase activity (GO:0043136);|Molecular Function: mannitol-1-phosphatase activity (GO:0050084);|Molecular Function: sorbitol-6-phosphatase activity (GO:0050286);|Molecular Function: suga…
1065_t	3235784	3237170	gi|597974705|ref|XP_007361780.1|	hypothetical protein DICSQDRAFT_98725 [Dichomitus squalens LYAD-421 SS1]	--	--	--	--	--	--	--	--	--	--	--	--	--	S	ENOG4111GIR	Conserved hypothetical, protein	--
1066_t	3239295	3240920	gi|646390128|gb|KDQ54819.1|	hypothetical protein JAAARDRAFT_160037 [Jaapia argillacea MUCL 33604]	--	--	--	--	--	--	--	--	--	--	--	--	--	S	ENOG4111GIR	Conserved hypothetical, protein	--
1067_t	3241656	3242846	gi|597902708|ref|XP_007298653.1|	homoserine kinase [Stereum hirsutum FP-91666 SS1]	P17423.4	RecName: Full=Homoserine kinase; Short=HK; Short=HSK	shs:STEHIDRAFT_126952	K00872	thrB1	homoserine kinase	ko00260|ko01230	Glycine, serine and threonine metabolism|Biosynthesis of amino acids	KOG1537	Homoserine kinase	[E]	METABOLISM	Amino acid transport and metabolism	E	COG0083	Catalyzes the ATP-dependent phosphorylation of L- homoserine to L-homoserine phosphate (By similarity)	Molecular Function: homoserine kinase activity (GO:0004413);|Molecular Function: ATP binding (GO:0005524);|Biological Process: isoleucine metabolic process (GO:0006549);|Biological Process: methionine metabolic process (GO:0006555);|Biological Process: methionine biosynthetic process (GO:0009086);|Biological Process: threonine biosynthetic process (GO:0009088);|Biological Process: homoserine meta…
1068_t	3243103	3254466	gi|597902710|ref|XP_007298654.1|	dynein heavy chain protein 1 [Stereum hirsutum FP-91666 SS1]	Q9JHU4.2	RecName: Full=Cytoplasmic dynein 1 heavy chain 1; AltName: Full=Cytoplasmic dynein heavy chain 1; AltName: Full=Dynein heavy chain, cytosolic	shs:STEHIDRAFT_151431	K10413	DYNC1H	dynein heavy chain 1, cytosolic	ko04145	Phagosome	KOG3595	Dyneins, heavy chain	[Z]	CELLULAR PROCESSES AND SIGNALING	Cytoskeleton	Z	COG5245	heavy chain	Biological Process: cilium movement (GO:0003341);|Molecular Function: ATP binding (GO:0005524);|Cellular Component: cytoplasm (GO:0005737);|Cellular Component: centrosome (GO:0005813);|Cellular Component: cytoplasmic dynein complex (GO:0005868);|Cellular Component: microtubule (GO:0005874);|Molecular Function: ATP-dependent microtubule motor activity, minus-end-directed (GO:0008569);|Cellular Com…
1069_t	3255546	3256758	gi|597902712|ref|XP_007298655.1|	hypothetical protein STEHIDRAFT_126955 [Stereum hirsutum FP-91666 SS1]	Q00940.1	RecName: Full=Peroxisome biogenesis factor 10; AltName: Full=Peroxin-10; AltName: Full=Peroxisomal biogenesis factor 10; AltName: Full=Peroxisome assembly protein 10; AltName: Full=Peroxisome assembly protein PER8	shs:STEHIDRAFT_126955	K13346	PEX10	peroxin-10	ko04146	Peroxisome	KOG0317	Predicted E3 ubiquitin ligase, integral peroxisomal membrane protein	[O]	CELLULAR PROCESSES AND SIGNALING	Posttranslational modification, protein turnover, chaperones	O	COG5574	Peroxisomal biogenesis factor 10	Cellular Component: integral component of peroxisomal membrane (GO:0005779);|Molecular Function: zinc ion binding (GO:0008270);|Biological Process: protein import into peroxisome matrix (GO:0016558);
1070_t	3256930	3257527	gi|1035387163|gb|OAX43601.1|	hypothetical protein K503DRAFT_765697 [Rhizopogon vinicolor AM-OR11-026]	P79082.1	RecName: Full=Protein mgr2	--	--	--	--	--	--	KOG4096	Uncharacterized conserved protein	[S]	POORLY CHARACTERIZED	Function unknown	S	ENOG411279J	Reactive oxygen species modulator 1	Cellular Component: cytoplasm (GO:0005737);|Cellular Component: mitochondrion (GO:0005739);|Cellular Component: mitochondrial inner membrane presequence translocase complex (GO:0005744);|Cellular Component: integral component of membrane (GO:0016021);|Biological Process: protein import into mitochondrial matrix (GO:0030150);|Cellular Component: mitochondrial membrane (GO:0031966);|Biological Proc…
1071_t	3258231	3259577	gi|695535011|ref|XP_009541572.1|	hypothetical protein HETIRDRAFT_167279 [Heterobasidion irregulare TC 32-1]	--	--	--	--	--	--	--	--	--	--	--	--	--	--	--	--	--
1072_t	3260279	3260813	gi|599347326|ref|XP_007390191.1|	hypothetical protein PHACADRAFT_110419 [Phanerochaete carnosa HHB-10118-sp]	Q06090.1	RecName: Full=54S ribosomal protein L51, mitochondrial; AltName: Full=Mitochondrial large ribosomal subunit protein mL43	pco:PHACADRAFT_110419	K17424	MRPL43	large subunit ribosomal protein L43	--	--	KOG3445	Mitochondrial/chloroplast ribosomal protein 36a	[J]	INFORMATION STORAGE AND PROCESSING	Translation, ribosomal structure and biogenesis	S	ENOG4111S17	(ribosomal) protein	Molecular Function: structural constituent of ribosome (GO:0003735);|Cellular Component: mitochondrial large ribosomal subunit (GO:0005762);|Biological Process: mitochondrial translation (GO:0032543);
1073_t	3261148	3263520	gi|695535019|ref|XP_009541574.1|	hypothetical protein HETIRDRAFT_378867 [Heterobasidion irregulare TC 32-1]	--	--	--	--	--	--	--	--	--	--	--	--	--	S	ENOG41119QV	NA	--
1074_t	3266694	3267347	--	--	--	--	--	--	--	--	--	--	--	--	--	--	--	--	--	--	--
1075_t	3267881	3273196	gi|597901956|ref|XP_007298277.1|	MFS general substrate transporter [Stereum hirsutum FP-91666 SS1]	O74852.1	RecName: Full=Uncharacterized MFS-type transporter C18.02	--	--	--	--	--	--	KOG3764	Vesicular amine transporter	[U]	CELLULAR PROCESSES AND SIGNALING	Intracellular trafficking, secretion, and vesicular transport	U	ENOG410XW69	solute carrier family 18 (Vesicular	Cellular Component: endoplasmic reticulum (GO:0005783);|Cellular Component: integral component of plasma membrane (GO:0005887);|Molecular Function: transmembrane transporter activity (GO:0022857);
1076_t	3274187	3275249	gi|636602193|ref|XP_008032231.1|	AtMMH-1 [Trametes versicolor FP-101664 SS1]	O80358.1	RecName: Full=Formamidopyrimidine-DNA glycosylase; Short=Fapy-DNA glycosylase; AltName: Full=DNA-(apurinic or apyrimidinic site) lyase FPG1; AltName: Full=Formamidopyrimidine-DNA glycosylase 1; Short=AtFPG-1; AltName: Full=Formamidopyrimidine-DNA glycosylase 2; Short=AtFPG-2; AltName: Full=Protein MutM homolog 1; Short=AtMMH-1; AltName: Full=Protein MutM homolog 2; Short=AtMMH-2	shs:STEHIDRAFT_151658	K10563	mutM, fpg	formamidopyrimidine-DNA glycosylase	ko03410	Base excision repair	--	--	--	--	--	L	COG0266	Involved in base excision repair of DNA damaged by oxidation or by mutagenic agents. Acts as DNA glycosylase that recognizes and removes damaged bases. Has a preference for oxidized purines, such as 7,8-dihydro-8-oxoguanine (8-oxoG). Has AP (apurinic apyrimidinic) lyase activity and introduces nicks in the DNA strand. Cleaves the DNA backbone by beta-delta elimination to generate a single-strand …	Molecular Function: damaged DNA binding (GO:0003684);|Cellular Component: nucleus (GO:0005634);|Biological Process: DNA repair (GO:0006281);|Biological Process: base-excision repair (GO:0006284);|Biological Process: nucleotide-excision repair (GO:0006289);|Biological Process: response to oxidative stress (GO:0006979);|Molecular Function: zinc ion binding (GO:0008270);|Molecular Function: oxidized…
1077_t	3275324	3277775	gi|597902988|ref|XP_007298793.1|	WD40 repeat-like protein [Stereum hirsutum FP-91666 SS1]	Q04177.1	RecName: Full=U3 small nucleolar RNA-associated protein 5; Short=U3 snoRNA-associated protein 5; AltName: Full=U three protein 5; AltName: Full=U3 protein 5 required for transcription; AltName: Full=t-UTP5	shs:STEHIDRAFT_151659	K14546	UTP5, WDR43	U3 small nucleolar RNA-associated protein 5	ko03008	Ribosome biogenesis in eukaryotes	KOG4547	WD40 repeat-containing protein	[R]	POORLY CHARACTERIZED	General function prediction only	S	ENOG410XRY4	WD repeat domain 43	Cellular Component: SAGA complex (GO:0000124);|Biological Process: maturation of SSU-rRNA from tricistronic rRNA transcript (SSU-rRNA, 5.8S rRNA, LSU-rRNA) (GO:0000462);|Cellular Component: nucleoplasm (GO:0005654);|Cellular Component: nucleolus (GO:0005730);|Biological Process: transcription, DNA-templated (GO:0006351);|Biological Process: rRNA methylation (GO:0031167);|Cellular Component: small…
1078_t	3278194	3279717	gi|597902990|ref|XP_007298794.1|	Pkinase-domain-containing protein [Stereum hirsutum FP-91666 SS1]	Q9HGY5.1	RecName: Full=Negative regulator of the PHO system; AltName: Full=CaPHO85; AltName: Full=Serine/threonine-protein kinase PHO85	--	--	--	--	--	--	KOG0594	Protein kinase PCTAIRE and related kinases	[R]	POORLY CHARACTERIZED	General function prediction only	T	ENOG410XPP3	Cyclin-Dependent Kinase	Molecular Function: cyclin-dependent protein serine/threonine kinase activity (GO:0004693);|Molecular Function: ATP binding (GO:0005524);
1079_t	3280294	3289872	gi|646390205|gb|KDQ54896.1|	hypothetical protein JAAARDRAFT_196280 [Jaapia argillacea MUCL 33604]	O14002.1	RecName: Full=Peroxide stress-activated histidine kinase mak2; AltName: Full=His-Asp phosphorelay kinase phk1; AltName: Full=Mcs4-associated kinase 2	--	--	--	--	--	--	KOG0519	Sensory transduction histidine kinase	[T]	CELLULAR PROCESSES AND SIGNALING	Signal transduction mechanisms	T	COG0642	Histidine kinase	Molecular Function: phosphorelay sensor kinase activity (GO:0000155);|Biological Process: phosphorelay signal transduction system (GO:0000160);|Molecular Function: ATP binding (GO:0005524);|Cellular Component: cytoplasm (GO:0005737);|Cellular Component: protein histidine kinase complex (GO:0009365);|Biological Process: positive regulation of stress-activated MAPK cascade (GO:0032874);|Biological …
1080_t	3290343	3292460	gi|695534983|ref|XP_009541563.1|	hypothetical protein HETIRDRAFT_438078 [Heterobasidion irregulare TC 32-1]	P0CQ97.1	RecName: Full=ATP-dependent RNA helicase SUB2	hir:HETIRDRAFT_438078	K12812	UAP56, BAT1, SUB2	ATP-dependent RNA helicase UAP56/SUB2	ko03040|ko03015|ko03013	Spliceosome|mRNA surveillance pathway|RNA transport	KOG0329	ATP-dependent RNA helicase	[A]	INFORMATION STORAGE AND PROCESSING	RNA processing and modification	L	COG0513	purine NTP-dependent helicase activity	Molecular Function: RNA binding (GO:0003723);|Molecular Function: helicase activity (GO:0004386);|Molecular Function: ATP binding (GO:0005524);|Cellular Component: spliceosomal complex (GO:0005681);|Biological Process: mRNA processing (GO:0006397);|Biological Process: RNA splicing (GO:0008380);|Biological Process: mRNA transport (GO:0051028);
1081_t	3293006	3294502	gi|618809811|ref|XP_007307601.1|	dicarboxylic acid transporter [Stereum hirsutum FP-91666 SS1]	Q06143.1	RecName: Full=Mitochondrial dicarboxylate transporter; AltName: Full=DTP; AltName: Full=Dicarboxylate carrier 1	--	--	--	--	--	--	KOG0759	Mitochondrial oxoglutarate/malate carrier proteins	[C]	METABOLISM	Energy production and conversion	S	ENOG410XQHU	Mitochondrial	Molecular Function: dicarboxylic acid transmembrane transporter activity (GO:0005310);|Cellular Component: mitochondrial envelope (GO:0005740);|Cellular Component: mitochondrial inner membrane (GO:0005743);|Biological Process: dicarboxylic acid transport (GO:0006835);|Biological Process: mitochondrial transport (GO:0006839);|Biological Process: sulfate transport (GO:0008272);|Molecular Function: …
1082_t	3295141	3297292	gi|695534972|ref|XP_009541560.1|	hypothetical protein HETIRDRAFT_306455 [Heterobasidion irregulare TC 32-1]	Q5K5B6.2	RecName: Full=DEAD-box ATP-dependent RNA helicase 57	hir:HETIRDRAFT_306455	K14779	DDX52, ROK1	ATP-dependent RNA helicase DDX52/ROK1	--	--	KOG0344	ATP-dependent RNA helicase	[A]	INFORMATION STORAGE AND PROCESSING	RNA processing and modification	L	ENOG410XQS8	purine NTP-dependent helicase activity	Molecular Function: RNA binding (GO:0003723);|Molecular Function: ATP-dependent RNA helicase activity (GO:0004004);|Molecular Function: ATP binding (GO:0005524);|Cellular Component: nucleolus (GO:0005730);|Cellular Component: cytoplasm (GO:0005737);|Biological Process: rRNA processing (GO:0006364);|Biological Process: RNA secondary structure unwinding (GO:0010501);
1083_t	3298433	3299960	gi|597903184|ref|XP_007298891.1|	hypothetical protein STEHIDRAFT_136350 [Stereum hirsutum FP-91666 SS1]	Q62565.2	RecName: Full=Sex-determining region Y protein; AltName: Full=Testis-determining factor	--	--	--	--	--	--	KOG0527	HMG-box transcription factor	[K]	INFORMATION STORAGE AND PROCESSING	Transcription	B	ENOG4111RHI	HMG box protein	--
1084_t	3300323	3302472	gi|597902002|ref|XP_007298300.1|	hypothetical protein STEHIDRAFT_89507 [Stereum hirsutum FP-91666 SS1]	P21269.1	RecName: Full=CCA tRNA nucleotidyltransferase, mitochondrial; AltName: Full=CCA-adding enzyme; AltName: Full=tRNA CCA-pyrophosphorylase; AltName: Full=tRNA adenylyltransferase; AltName: Full=tRNA nucleotidyltransferase; Flags: Precursor	--	--	--	--	--	--	KOG2159	tRNA nucleotidyltransferase/poly(A) polymerase	[J]	INFORMATION STORAGE AND PROCESSING	Translation, ribosomal structure and biogenesis	J	COG0617	Catalyzes the addition and repair of the essential 3'- terminal CCA sequence in tRNAs without using a nucleic acid template. Adds these three nucleotides in the order of C, C, and A to the tRNA nucleotide-73, using CTP and ATP as substrates and producing inorganic pyrophosphate	Biological Process: tRNA 3'-terminal CCA addition (GO:0001680);|Molecular Function: RNA binding (GO:0003723);|Molecular Function: tRNA adenylyltransferase activity (GO:0004810);|Molecular Function: ATP binding (GO:0005524);|Cellular Component: nucleus (GO:0005634);|Cellular Component: cytoplasm (GO:0005737);|Cellular Component: mitochondrial matrix (GO:0005759);|Molecular Function: CTP:tRNA cytid…
1085_t	3302930	3303806	gi|1043292633|gb|OBZ79816.1|	Acyl-protein thioesterase 1 [Grifola frondosa]	P0CL95.1	RecName: Full=Acyl-protein thioesterase 1	cput:CONPUDRAFT_94803	K06130	LYPLA2	lysophospholipase II	ko00564	Glycerophospholipid metabolism	KOG2112	Lysophospholipase	[I]	METABOLISM	Lipid transport and metabolism	S	COG0400	phospholipase carboxylesterase	Cellular Component: cytoplasm (GO:0005737);|Biological Process: fatty acid metabolic process (GO:0006631);|Molecular Function: carboxylic ester hydrolase activity (GO:0052689);
1086_t	3304452	3306702	gi|597902004|ref|XP_007298301.1|	vacuolar protein 8 [Stereum hirsutum FP-91666 SS1]	P0CM61.1	RecName: Full=Vacuolar protein 8	shs:STEHIDRAFT_89511	K08332	VAC8	vacuolar protein 8	ko04140	Regulation of autophagy	KOG4224	Armadillo repeat protein VAC8 required for vacuole fusion, inheritance and cytosol-to-vacuole protein targeting	[U]	CELLULAR PROCESSES AND SIGNALING	Intracellular trafficking, secretion, and vesicular transport	S	ENOG410XRTN	U-box domain-containing protein	Cellular Component: vacuolar membrane (GO:0005774);
[truncated: 296 more rows]
